# Supplementary material for: Insulin resistance markers HOMA-IR, TyG and TyG-BMI index in relation to heart failure risk: NHANES 2011-2016
Source: PLoS One. 2025 Sep 29;20(9):e0331740. doi: 10.1371/journal.pone.0331740 (PMC12478908; doi:10.1371/journal.pone.0331740)
Supplement: S1 File — (CSV) [file pone.0331740.s001.csv]

NUM	LBDSALSI	LBXSATSI	LBXSASSI	LBDSCRSI	LBDSUASI	LBXSNASI	LBXSKSI	RIAGENDR	RIDAGEYR	RIDRETH1	LBXGLU	LBXIN	LBDHDDSI	MCQ160B	LBDTCSI	LBXTR	LBDLDLSI	HOMA.IR	Age	TyG	BMXBMI	TyG.BMI	WTMEC2YR	SDMVPSU	SDMVSTRA	WTMEC6YR	BPXSY1	BPXSY2	BPXSY3	BPXDI1	BPXDI2	BPXDI3	BPXSY	BPXDI	BPQ020	BPQ040A	BPQ050A	HTN	DIQ010	DIQ050	DIQ070	LBXGH	DM	PHAFSTHR
1	48	19	25	80.44	291.5	137	3.9	1	22	3	92	18.65	1.06	1	4.34	84	2.845	4.237	2	8.259	23.3	192.435	104236.5826	1	91	34745.52753	110	104	118	82	68	74	110.667	74.667	2	2	2	2	2	2	2	5.1	2	14
2	37	29	37	78.68	267.7	138	4.3	2	44	3	82	3.51	0.72	1	4.91	56	3.905	0.711	2	7.739	23.2	179.545	127965.2262	1	94	42655.0754	116	118	120	56	66	58	118	60	2	2	2	2	2	2	2	4.9	2	11
3	44	19	17	76.91	321.2	139	4.4	1	21	5	107	9.64	1.11	1	3.41	78	1.888	2.547	2	8.336	20.1	167.554	14783.60095	1	92	4927.866983	124	126	124	80	74	80	124.667	78	2	2	2	2	2	2	2	5.4	2	11
4	44	17	15	60.11	297.4	137	3.9	2	43	4	104	18.62	1.89	1	4.37	141	1.758	4.781	2	8.9	33.3	296.37	27122.91191	2	96	9040.970637	100	102	104	70	68	76	102	71.333	2	2	2	2	2	2	2	5.6	2	12
5	41	24	23	87.52	297.4	140	4	1	51	5	95	6.77	1.11	1	5.12	126	3.362	1.588	2	8.697	20.1	174.81	7851.284287	2	92	2617.094762	152	144	144	68	72	70	146.667	70	2	2	2	1	2	2	2	5.8	2	10
6	42	13	28	89.28	285.5	142	3.8	1	80	3	105	8.97	1.22	1	5.2	100	3.465	2.326	1	8.566	28.5	244.131	13189.87501	1	95	4396.625003	124	124	118	72	76	68	122	72	2	2	2	2	2	2	2	5.7	2	12
7	50	17	24	91.05	321.2	141	4.1	1	26	4	87	5.8	1.58	1	4.81	40	3.026	1.246	2	7.462	22.1	164.91	15236.26157	2	95	5078.753857	120	120	122	70	68	68	120.667	68.667	2	2	2	2	2	2	2	4.5	2	21
8	48	10	15	80.44	398.5	139	3.8	2	30	5	83	5.56	1.24	1	3.47	91	1.758	1.139	2	8.237	22.4	184.509	18657.92252	1	94	6219.307507	94	100	96	64	52	52	96.667	56	2	2	2	2	2	2	2	3.6	2	11
9	37	13	16	70.72	321.2	140	3.8	1	70	4	96	10.02	0.91	1	3.05	75	1.758	2.375	1	8.189	26.2	214.552	9105.621464	1	96	3035.207155	166	154	156	68	62	58	158.667	62.667	2	2	2	1	2	2	2	5.6	2	9
10	40	34	27	97.24	398.5	142	4	1	35	4	94	9.08	1.19	1	6.28	86	4.655	2.107	2	8.304	28.2	234.173	16468.99008	2	90	5489.66336	108	110	106	68	68	72	108	69.333	2	2	2	2	2	2	2	5.4	2	10
11	42	148	178	84.86	356.9	141	3.9	1	57	3	100	10.02	0.91	1	4.42	98	3	2.474	2	8.497	28	237.916	130891.4312	2	92	43630.47707	112	108	112	70	64	66	110.667	66.667	2	2	2	2	2	2	2	5.3	2	13
12	48	38	31	60.11	398.5	142	4.3	1	36	1	94	12.75	1.5	1	7.29	182	4.862	2.959	2	9.054	24.7	223.634	40844.55611	1	102	13614.85204	138	136	144	74	48	58	139.333	60	2	2	2	1	2	2	2	5.9	2	12
13	46	48	68	96.36	523.4	138	4	1	28	3	101	10.99	1.03	1	5.46	129	3.75	2.741	2	8.782	28.9	253.8	105583.9646	1	90	35194.65487	116	122	122	86	88	86	120	86.667	2	2	2	1	2	2	2	4.6	2	9
14	46	32	28	68.07	267.7	139	4	1	38	2	91	4.63	1.19	1	5.25	62	3.75	1.04	2	7.945	22.2	176.379	41216.94347	2	102	13738.98116	106	108	102	60	54	64	105.333	59.333	2	2	2	2	2	2	2	5.3	2	16
15	46	19	27	48.62	214.1	139	3.9	2	62	1	138	29.72	0.8	1	4.5	565	0.828	10.127	1	10.571	26	274.846	14578.16607	2	96	4859.38869	116	110	106	60	56	58	110.667	58	2	2	2	2	2	2	2	5.7	2	11
16	42	12	17	71.6	285.5	143	3.8	2	22	4	90	3.64	1.4	1	3.96	44	2.327	0.809	2	7.591	23.8	180.666	21433.16612	2	95	7144.388707	110	108	110	56	54	56	109.333	55.333	2	2	2	2	2	2	2	5.2	2	9
17	37	22	27	64.53	232	140	4.2	2	65	3	161	7.69	1.34	1	5.43	79	3.672	3.057	1	8.758	26.7	233.839	129559.2554	1	98	43186.41847	132	134	130	72	72	70	132	71.333	2	2	2	1	1	2	1	9.6	1	12
18	38	22	27	81.33	249.8	137	4.7	2	77	1	178	14.04	1.19	2	4.47	107	2.741	6.171	1	9.161	30.6	280.327	17568.35711	2	98	5856.119037	136	132	130	56	56	56	132.667	56	1	1	1	1	1	1	2	7	1	15
19	41	22	25	56.58	333.1	137	4	2	38	4	102	31.35	0.93	1	7.53	162	5.767	7.896	2	9.019	45.4	409.463	41046.5642	2	102	13682.18807	134	134	134	94	92	90	134	92	1	1	1	1	2	2	2	6.2	2	12
20	44	22	18	54.81	267.7	141	3.8	2	29	2	84	16.38	1.45	1	4.47	121	2.405	3.397	2	8.533	27.2	232.098	46449.61995	1	93	15483.20665	102	98	100	56	60	62	100	59.333	2	2	2	2	2	2	2	4.9	2	11
21	41	18	20	94.59	249.8	138	3.5	1	80	2	111	10.95	0.96	1	3.65	105	2.146	3.001	1	8.67	28.4	246.228	13892.29545	2	93	4630.76515	126	122	126	64	68	68	124.667	66.667	1	1	1	1	2	2	2	5.6	2	14
22	42	39	24	83.1	386.6	136	4	1	50	3	204	36.95	0.85	1	4.73	192	2.896	18.612	2	9.882	43.4	428.879	144729.9526	1	91	48243.31753	116	110	118	74	74	74	114.667	74	1	1	1	1	1	2	1	8.7	1	14
23	40	49	35	46.85	339	139	4.3	2	48	1	99	12.47	1.53	1	4.71	122	2.56	3.048	2	8.706	33.2	289.039	52686.7085	2	102	17562.23617	120	116	112	70	70	68	116	69.333	2	2	2	2	2	2	2	5.8	2	12
24	40	25	19	95.47	315.2	139	4	1	61	5	102	5.69	1.01	1	5.3	135	3.595	1.433	1	8.837	23.2	205.018	9513.611982	1	93	3171.203994	140	142	130	80	80	78	137.333	79.333	2	2	2	1	2	2	2	5.2	2	14
25	44	14	27	56.58	243.9	139	3.9	2	22	2	90	7.7	1.09	1	3.1	68	1.655	1.711	2	8.026	23.3	187.006	39254.34369	2	94	13084.78123	118	114	124	82	80	82	118.667	81.333	2	2	2	1	2	2	2	4.9	2	14
26	47	15	25	96.36	374.7	139	4.2	1	65	5	106	19.85	0.78	1	5.66	326	3.207	5.195	1	9.757	26.6	259.536	9881.360452	1	93	3293.786817	132	130	132	70	72	66	131.333	69.333	1	1	1	1	2	2	2	6.1	2	11
27	42	19	22	84.86	297.4	143	3.8	1	34	1	101	6.93	1.29	1	4.5	98	2.689	1.728	2	8.507	25.9	220.331	52965.08671	3	92	17655.0289	114	104	116	68	60	56	111.333	61.333	2	2	2	2	2	2	2	5.2	2	13
28	45	21	30	74.26	380.7	140	4.4	1	77	3	130	21.17	1.42	1	4.09	138	1.94	6.795	1	9.102	31.1	283.072	55291.88618	1	99	18430.62873	134	134	134	60	64	58	134	60.667	1	1	1	1	2	2	2	6.2	2	13
29	42	27	17	79.56	243.9	138	3.9	1	52	3	258	16.45	1.01	1	6.47	223	4.293	10.479	2	10.267	31.4	322.384	19591.5023	2	95	6530.500767	124	126	136	74	64	64	128.667	67.333	2	2	2	2	2	2	2	11.1	1	11
30	37	17	18	546.31	398.5	142	4.3	1	64	3	92	4.89	1.45	1	3.9	91	1.991	1.111	1	8.34	16.6	138.444	30837.64811	2	91	10279.21604	96	98	96	64	64	60	96.667	62.667	2	2	2	2	2	2	2	5.1	2	2
31	43	16	20	67.18	273.6	137	4.1	2	72	3	97	10.52	1.24	1	3.47	118	1.603	2.52	1	8.652	28.3	244.852	64340.26128	1	94	21446.75376	118	122	118	58	42	50	119.333	50	2	2	2	2	2	2	2	5.5	2	13
32	44	12	36	88.4	249.8	138	4.4	2	57	4	84	7.68	1.86	1	4.97	75	2.715	1.593	2	8.055	23.7	190.904	20638.40003	1	102	6879.466677	108	110	108	58	44	50	108.667	50.667	1	1	1	1	1	2	1	5.1	1	10
33	44	17	24	46.85	190.3	141	3.9	2	64	3	91	8.77	2.2	1	6.62	88	3.957	1.971	1	8.295	25.6	212.352	120111.4951	1	94	40037.16503	134	124	132	76	72	72	130	73.333	2	2	2	1	2	2	2	5.4	2	15
34	38	22	22	83.1	446.1	141	3.8	1	30	4	108	30.08	0.75	1	5.56	194	3.801	8.021	2	9.257	41	379.537	12615.02215	2	99	4205.007383	124	128	128	78	78	78	126.667	78	2	2	2	2	2	2	2	5.7	2	11
35	46	28	22	75.14	291.5	139	3.7	1	29	3	95	7.1	1.37	1	5.02	63	3.31	1.665	2	8.004	20.1	160.88	23281.74151	1	103	7760.580503	118	122	118	64	74	76	119.333	71.333	2	2	2	2	2	2	2	5	2	10
36	36	22	25	61	273.6	140	3.8	1	56	5	103	14.18	1.11	1	3.44	54	2.043	3.606	2	7.931	29.9	237.137	20038.54385	1	92	6679.514617	122	120	116	70	68	62	119.333	66.667	1	1	1	1	2	2	2	6	2	11
37	44	20	24	100.78	416.4	137	4.3	2	78	3	94	12.87	1.47	1	6.08	177	3.698	2.987	1	9.026	24.6	222.04	87237.36283	1	97	29079.12094	108	110	112	48	48	48	110	48	2	2	2	2	2	2	2	6.3	2	12
38	46	28	28	47.74	303.3	139	3.9	2	47	1	223	11.88	1.32	1	5.59	93	3.776	6.541	2	9.247	34	314.398	40548.29278	3	92	13516.09759	126	114	120	86	82	84	120	84	1	2	2	1	1	2	2	11.2	1	16
39	41	17	18	92.82	303.3	143	3.6	2	80	4	93	14.41	2.02	1	5.12	55	2.819	3.309	1	7.847	22.7	178.127	13803.13967	2	95	4601.046557	150	148	140	84	86	84	146	84.667	1	1	1	1	2	2	2	5	2	14
40	42	13	19	97.24	315.2	137	4.1	1	39	2	85	7.23	0.98	1	4.11	89	2.664	1.517	2	8.238	21.5	177.117	34832.56113	2	100	11610.85371	122	124	124	58	48	48	123.333	51.333	2	2	2	2	2	2	2	5.1	2	10
41	40	15	36	68.07	333.1	136	4.4	1	46	3	98	5.3	1.53	1	5.69	146	3.414	1.282	2	8.875	27.6	244.95	18824.29246	1	94	6274.764153	116	122	116	76	76	80	118	77.333	1	1	1	1	1	1	2	7.7	1	11
42	44	26	24	98.12	291.5	141	3.9	1	69	3	105	6.9	1.34	1	5.43	125	3.439	1.789	1	8.789	26.4	232.03	157855.2355	1	97	52618.41183	100	104	108	70	66	68	104	68	2	2	2	2	2	2	2	5.8	2	9
43	46	37	31	88.4	475.8	140	4.2	1	22	3	112	28.5	1.11	1	5.43	178	3.388	7.881	2	9.207	32.6	300.148	33458.58611	1	100	11152.86204	130	138	134	82	58	62	134	67.333	2	2	2	1	2	2	2	5.4	2	13
44	45	19	13	59.23	285.5	141	3.8	2	45	5	118	12.28	0.98	1	4.29	179	2.379	3.578	2	9.265	20.1	186.227	13115.21631	2	92	4371.73877	148	150	140	70	70	72	146	70.667	2	2	2	1	2	2	2	5.3	2	12
45	44	57	30	79.56	392.6	138	4.5	1	29	3	96	9.66	1.27	1	5.38	126	3.465	2.29	2	8.707	29.2	254.244	74200.65921	2	100	24733.55307	130	126	132	72	72	70	129.333	71.333	2	2	2	2	2	2	2	4.9	2	10
46	39	24	22	61	291.5	139	4	2	38	3	96	19.92	1.27	1	5.12	88	3.388	4.722	2	8.349	32.9	274.682	78565.11573	1	101	26188.37191	126	114	110	84	74	70	116.667	76	1	2	2	1	2	2	2	5.2	2	12
47	46	29	21	80.44	249.8	141	4.3	2	38	3	95	10.47	1.47	1	4.78	117	2.715	2.456	2	8.623	31.9	275.074	66806.65238	2	103	22268.88413	108	106	102	64	66	68	105.333	66	2	2	2	2	2	2	2	5.5	2	13
48	44	29	27	68.95	303.3	139	4	2	23	3	117	16.26	1.14	1	3.26	121	1.5	4.697	2	8.865	38	336.87	125156.3246	3	91	41718.77487	116	106	112	68	70	70	111.333	69.333	2	2	2	2	2	2	2	5.5	2	10
49	38	21	20	87.52	345	139	4.4	1	80	3	222	14.49	1.01	1	3.1	68	1.733	7.943	1	8.929	27.8	248.226	43437.9542	2	91	14479.31807	110	116	122	32	36	40	116	36	1	1	1	1	1	1	1	7.8	1	10
50	48	27	23	91.05	285.5	135	4.1	1	36	3	82	6.71	1.14	1	5.25	128	3.439	1.359	2	8.566	25.6	219.29	101591.3155	1	91	33863.77183	104	110	110	80	84	80	108	81.333	2	2	2	1	2	2	2	5.4	2	10
51	43	26	39	52.16	285.5	133	3.3	2	44	3	89	9.23	1.16	1	5.66	192	3.517	2.028	2	9.053	25.8	233.567	143557.3439	2	102	47852.44797	114	108	106	66	58	60	109.333	61.333	2	2	2	2	2	2	2	4.9	2	12
52	40	12	18	114.04	279.6	140	4.5	1	80	3	135	10.01	1.14	1	3.36	75	1.836	3.337	1	8.53	21.7	185.101	40047.52575	1	98	13349.17525	176	176	180	102	74	90	177.333	88.667	2	2	2	1	1	2	2	5.7	1	13
53	43	30	22	68.07	469.9	140	4.1	1	50	5	107	30.32	1.06	1	4.84	190	2.793	8.01	2	9.227	27.4	252.82	10097.2532	3	90	3365.751067	116	118	118	78	78	80	117.333	78.667	2	2	2	2	2	2	2	5.6	2	14
54	52	19	21	73.37	243.9	140	3.6	1	21	5	99	4.91	1.34	1	3.78	82	2.017	1.2	2	8.309	18.3	152.055	14262.33327	1	90	4754.11109	116	112	116	64	74	72	114.667	70	2	2	2	2	2	2	2	5.5	2	11
55	45	16	23	89.28	279.6	137	4	2	78	3	121	12.56	1.29	1	5.15	108	3.284	3.752	1	8.785	24.7	216.99	38220.11172	1	95	12740.03724	154	158	152	70	64	66	154.667	66.667	1	1	1	1	2	2	2	6	2	13
56	36	12	15	203.32	511.5	136	4	2	68	2	80	7.53	0.85	1	3.1	76	1.862	1.487	1	8.02	33.2	266.264	11879.48082	1	96	3959.82694	132	126	120	60	60	62	126	60.667	1	1	2	1	2	2	2	5.9	2	14
57	46	24	20	78.68	422.3	139	4.5	1	21	4	117	30.17	0.57	1	4.89	205	3.258	8.716	2	9.392	20.3	190.658	15514.36886	1	99	5171.456287	144	144	140	90	100	110	142.667	100	2	2	2	1	2	2	2	5.9	2	17
58	41	21	31	97.24	368.8	136	3.6	1	40	3	103	27.3	1.14	1	5.17	344	2.25	6.943	2	9.782	30.5	298.351	27682.94043	1	101	9227.64681	122	122	120	84	78	78	121.333	80	2	2	2	1	2	2	2	5	2	11
59	43	28	23	78.68	285.5	140	4	1	35	5	112	10.09	1.22	1	8.3	155	6.284	2.79	2	9.069	38.4	348.25	22845.16054	1	97	7615.053513	112	116	112	76	78	78	113.333	77.333	1	1	2	1	2	2	2	5.5	2	10
60	38	14	14	129.06	416.4	138	4.3	2	69	3	217	8.46	0.93	2	2.4	122	0.853	4.533	1	9.491	38.4	364.454	54110.53039	1	97	18036.84346	128	124	120	64	64	64	124	64	1	1	1	1	1	1	2	9.7	1	16
61	48	15	20	49.5	202.2	141	3.7	2	25	5	98	10.37	1.4	1	4.76	67	3.026	2.509	2	8.097	18.7	151.414	14697.88566	2	92	4899.29522	102	104	104	64	70	68	103.333	67.333	2	2	2	2	2	2	2	4.8	2	13
62	45	16	20	78.68	374.7	142	4	1	20	1	94	4	1.16	1	3.88	86	2.276	0.928	2	8.304	27.1	225.038	48709.67036	2	98	16236.55679	108	110	114	76	68	64	110.667	69.333	2	2	2	2	2	2	2	5	2	10
63	34	18	25	55.69	285.5	139	3.7	2	70	1	144	13.79	1.16	1	4.76	148	2.819	4.903	1	9.274	40.6	376.524	18362.70517	2	96	6120.901723	122	128	128	68	64	74	126	68.667	2	2	2	2	2	2	2	6.8	1	13
64	49	28	25	46.85	303.3	137	3.4	2	53	1	136	13.93	1.55	1	7.01	174	4.551	4.678	2	9.379	30.7	287.935	25871.32014	2	98	8623.77338	114	118	116	82	80	80	116	80.667	1	1	1	1	1	2	1	6.1	1	14
65	43	23	20	102.54	565.1	137	4.2	1	48	5	107	7.81	1.16	1	6.65	163	4.629	2.063	2	9.073	23.3	211.401	14208.08744	1	93	4736.029147	108	114	102	70	64	60	108	64.667	2	2	2	2	2	2	2	6.2	2	12
66	40	14	29	78.68	339	135	4	2	80	3	73	10.05	1.86	2	4.63	105	2.224	1.811	1	8.251	30.5	251.656	27869.65701	1	94	9289.88567	188	186	186	60	54	56	186.667	56.667	1	1	1	1	2	2	2	5.4	2	3
67	43	13	22	69.84	315.2	137	3.9	2	51	4	96	16.07	0.88	1	4.91	109	3.465	3.809	2	8.563	26.3	225.207	17527.16643	2	90	5842.38881	136	138	130	62	60	64	134.667	62	1	1	1	1	2	2	2	5.7	2	12
68	42	18	27	121.11	553.2	139	3.5	1	65	3	70	10.07	1.63	1	3.59	169	1.086	1.74	1	8.685	40	347.4	130104.2371	1	101	43368.07903	140	136	136	56	54	54	137.333	54.667	1	1	1	1	1	2	1	5.8	1	13
69	43	9	16	253.71	452	139	4	1	80	3	112	8.71	0.96	2	4.45	212	2.405	2.409	1	9.382	23.5	220.477	52174.80507	1	101	17391.60169	156	162	166	64	72	64	161.333	66.667	1	1	1	1	2	2	2	5.5	2	13
70	41	23	26	80.44	356.9	140	4.1	1	80	3	105	9.93	1.68	1	4.01	65	1.991	2.574	1	8.135	26.5	215.578	46481.5792	1	95	15493.85973	150	146	144	74	74	66	146.667	71.333	2	2	2	1	2	2	2	5.5	2	11
71	43	33	26	87.52	428.3	133	3.9	1	23	5	94	7.63	1.58	1	4.47	98	2.379	1.771	2	8.435	24.5	206.658	15171.9498	3	91	5057.3166	108	104	106	60	64	64	106	62.667	2	2	2	2	2	2	2	5.1	2	10
72	45	15	21	68.95	356.9	136	3.8	1	20	2	94	7.29	1.11	1	5.35	109	3.672	1.692	2	8.541	30.4	259.646	43905.69851	1	90	14635.23284	136	136	134	74	74	76	135.333	74.667	2	2	2	1	2	2	2	5.2	2	9
73	46	21	23	78.68	446.1	140	3.9	1	27	2	97	15.9	1.01	1	4.97	95	3.465	3.808	2	8.435	37.9	319.687	50482.76018	1	92	16827.58673	118	124	118	74	78	80	120	77.333	2	2	2	2	2	2	2	5.3	2	9
74	37	14	14	74.26	285.5	138	4	1	54	4	81	4.1	1.4	1	3.72	53	2.043	0.82	2	7.672	18.9	145.001	29542.26576	1	97	9847.42192	100	102	98	68	68	68	100	68	1	1	1	1	2	2	2	5.4	2	10
75	41	23	20	76.91	190.3	140	3.9	1	39	1	108	4.1	0.98	1	5.02	179	3.103	1.093	2	9.176	27.2	249.587	35734.08832	2	97	11911.36277	132	130	130	76	80	80	130.667	78.667	2	2	2	1	2	2	2	4.7	2	11
76	42	16	19	62.76	303.3	136	3.7	2	23	4	89	13.84	1.16	1	4.34	125	2.534	3.041	2	8.624	33.6	289.766	20634.52819	2	100	6878.176063	112	116	112	54	54	56	113.333	54.667	2	2	2	2	2	2	2	5.2	2	10
77	45	15	22	59.23	249.8	138	3.7	2	38	2	103	9.22	1.84	1	4.24	65	2.069	2.345	2	8.116	26.4	214.262	34606.18004	2	100	11535.39335	104	102	100	40	46	50	102	45.333	2	2	2	2	2	2	2	5.2	2	11
78	41	22	22	87.52	404.5	140	4.1	1	32	3	95	9.67	1.32	1	5.15	122	3.207	2.268	2	8.665	28.2	244.353	22824.33643	1	95	7608.112143	114	114	116	68	62	72	114.667	67.333	2	2	2	2	2	2	2	5.2	2	11
79	40	10	14	62.76	261.7	141	3.7	2	44	4	99	15.65	0.96	1	4.71	134	3.051	3.826	2	8.8	27.8	244.64	20430.62901	1	99	6810.20967	134	132	126	74	78	76	130.667	76	2	2	2	1	2	2	2	5.2	2	10
80	46	16	18	101.66	374.7	139	3.9	1	65	3	96	12.4	1.76	1	5.43	96	3.181	2.939	1	8.436	25.6	215.962	118577.5826	1	94	39525.86087	122	116	112	78	76	70	116.667	74.667	2	2	2	2	2	2	2	5.6	2	11
81	43	57	48	72.49	154.6	141	4.1	2	76	3	95	6.95	1.32	1	3.28	62	1.655	1.63	1	7.988	28	223.664	46877.42363	2	96	15625.80788	106	106	104	44	46	42	105.333	44	1	1	1	1	2	2	2	5.3	2	20
82	38	22	22	141.44	666.2	137	4	2	71	3	134	27.9	1.37	2	6.15	167	3.931	9.231	1	9.323	56.3	524.885	31681.79034	1	98	10560.59678	148	146	148	68	60	64	147.333	64	1	1	1	1	2	2	2	6.1	2	12
83	47	17	23	84.86	356.9	141	3.6	1	22	3	84	7.16	1.32	1	3.54	61	1.914	1.485	2	7.849	25.8	202.504	37321.83438	2	97	12440.61146	104	112	106	58	70	62	107.333	63.333	2	2	2	2	2	2	2	5.5	2	10
84	41	16	17	79.56	267.7	141	4	1	40	3	98	4.1	1.14	1	4.53	90	2.922	0.992	2	8.392	25.8	216.514	28606.9859	3	91	9535.661967	114	114	116	66	68	68	114.667	67.333	1	1	2	1	2	2	2	4.7	2	12
85	41	22	17	55.69	339	137	4.2	2	36	5	119	22.07	0.83	1	3.52	154	1.888	6.485	2	9.123	28.1	256.356	11632.70333	3	90	3877.567777	118	124	124	78	74	78	122	76.667	2	2	2	2	2	2	2	6	2	9
86	47	30	25	89.28	368.8	138	3.8	1	43	3	110	22.35	1.29	1	5.48	169	3.31	6.07	2	9.137	28.5	260.405	110055.2445	1	98	36685.0815	134	134	130	94	94	94	132.667	94	2	2	2	1	2	2	2	5.6	2	12
87	36	34	31	54.81	208.2	140	4.3	2	39	2	88	5.39	1.19	1	3.83	40	2.431	1.171	2	7.473	27.7	207.002	27837.3332	2	90	9279.111067	98	96	94	56	62	54	96	57.333	2	2	2	2	2	2	2	4.5	2	12
88	39	14	23	61.88	267.7	139	3.8	2	32	3	85	9.91	1.22	1	3.36	122	1.526	2.08	2	8.554	26.5	226.681	31552.00499	1	95	10517.335	94	96	92	64	64	62	94	63.333	2	2	2	2	2	2	2	5.2	2	13
89	46	27	21	54.81	309.3	141	4	2	61	5	109	16.77	1.22	1	5.51	174	3.388	4.513	1	9.157	27.8	254.565	19350.63704	2	102	6450.212347	122	118	120	70	72	72	120	71.333	2	2	2	2	2	2	2	5.9	2	14
90	48	44	26	81.33	315.2	138	3.9	1	28	2	101	10.77	1.14	1	5.87	184	3.776	2.686	2	9.137	26.8	244.872	39407.66859	2	92	13135.88953	92	96	96	66	72	72	94.667	70	2	2	2	2	2	2	2	5.9	2	11
91	43	64	41	69.84	458	138	4	1	44	3	93	15.38	1.09	1	4.45	218	2.224	3.532	2	9.224	28.6	263.806	88802.86331	2	93	29600.95444	102	106	106	80	78	76	104.667	78	2	2	2	2	2	2	2	5.5	2	15
92	36	13	19	58.34	267.7	141	3.8	2	30	3	100	13.76	1.32	1	3.75	71	2.069	3.398	2	8.175	25.6	209.28	78018.0938	1	101	26006.03127	110	110	104	68	64	68	108	66.667	2	2	2	2	2	2	2	5.6	2	12
93	39	19	17	99.01	428.3	140	3.9	1	35	4	101	16.27	1.6	1	5.02	111	2.845	4.057	2	8.632	36.5	315.068	14808.93904	2	99	4936.313013	124	124	118	70	70	68	122	69.333	2	2	2	2	2	2	2	5.4	2	10
94	43	13	18	55.69	297.4	138	4.1	2	30	2	92	37.25	1.11	1	5.35	134	3.543	8.462	2	8.726	38.9	339.441	37131.36174	1	100	12377.12058	118	110	112	72	72	70	113.333	71.333	2	2	2	2	2	2	2	5.3	2	13
95	42	20	22	76.91	458	143	3.9	2	80	3	108	17.13	1.37	1	4.65	149	2.508	4.568	1	8.993	29.8	267.991	78020.80615	1	92	26006.93538	168	164	164	86	88	80	165.333	84.667	1	1	1	1	2	2	2	6.1	2	15
96	43	22	26	76.91	321.2	141	4.2	1	39	5	84	7.73	1.24	1	4.27	63	2.689	1.603	2	7.881	19.1	150.527	18470.69999	3	91	6156.899997	118	122	134	80	84	80	124.667	81.333	2	2	2	1	2	2	2	5.4	2	10
97	39	36	33	62.76	380.7	137	4.1	2	42	2	128	16.59	1.45	1	6.1	128	3.982	5.243	2	9.011	31.6	284.748	33485.03698	2	94	11161.67899	122	122	118	66	56	60	120.667	60.667	2	2	2	2	2	2	2	7.1	1	12
98	44	113	95	77.79	386.6	135	3.6	1	54	3	124	10.8	2.4	1	6.88	95	3.982	3.307	2	8.681	31.2	270.847	25494.61887	2	94	8498.20629	142	136	140	70	70	70	139.333	70	2	2	2	1	2	2	2	5.6	2	11
99	50	21	19	92.82	356.9	140	3.8	1	23	3	89	6.65	1.01	1	4.4	78	2.974	1.461	2	8.152	24	195.648	93129.80274	1	93	31043.26758	110	108	114	52	56	58	110.667	55.333	2	2	2	2	2	2	2	4.9	2	10
100	38	48	50	79.56	297.4	141	3.9	2	62	2	97	15.02	1.27	1	6.49	112	4.655	3.597	1	8.6	28.7	246.82	9348.531299	3	90	3116.1771	116	114	116	72	72	74	115.333	72.667	2	2	2	2	2	2	2	5	2	13
101	46	13	28	121.99	440.2	138	4.8	1	79	4	128	6.78	1.4	1	4.09	62	2.379	2.143	1	8.286	25.8	213.779	10104.46505	1	100	3368.155017	138	156	136	58	58	58	143.333	58	1	1	1	1	1	2	1	5.9	1	13
102	44	33	28	78.68	339	140	3.8	1	40	2	101	6.76	1.11	1	5.33	207	3.155	1.686	2	9.255	24.8	229.524	24668.484	2	99	8222.828	116	102	102	64	64	68	106.667	65.333	2	2	2	2	2	2	2	5.2	2	11
103	39	23	29	67.18	297.4	141	3.8	1	59	4	106	30.28	1.24	1	3.72	55	2.198	7.925	2	7.978	45.6	363.797	16568.51063	3	90	5522.836877	124	132	126	80	84	82	127.333	82	1	1	1	1	2	2	2	5.7	2	9
104	45	16	21	64.53	279.6	139	3.6	1	53	5	97	3.83	1.27	1	5.17	153	3.103	0.917	2	8.912	21.5	191.608	10866.8338	2	92	3622.277933	114	118	122	74	72	74	118	73.333	2	2	2	2	2	2	2	5.7	2	12
105	40	18	18	66.3	386.6	135	3.9	2	37	3	100	18.73	1.37	1	4.47	57	2.819	4.625	2	7.955	48.2	383.431	89840.96233	2	101	29946.98744	136	132	128	72	72	74	132	72.667	2	2	2	1	2	2	2	5.9	2	11
106	43	13	21	60.11	226	137	4	2	31	5	105	7.22	1.14	1	5.46	129	3.646	1.872	2	8.821	22.4	197.59	18308.05359	1	91	6102.68453	120	124	128	74	70	72	124	72	2	2	2	2	2	2	2	5.6	2	13
107	42	13	21	71.6	321.2	140	4.4	2	56	4	95	10.32	1.81	1	6.41	60	4.293	2.421	2	7.955	26.4	210.012	12095.32474	1	96	4031.774913	116	124	126	64	66	60	122	63.333	2	2	2	2	2	2	2	5.2	2	16
108	41	18	27	63.65	196.3	141	3.4	2	72	4	89	33.43	3.08	1	7.01	49	3.672	7.346	1	7.687	22.1	169.883	13839.45232	1	99	4613.150773	112	110	104	72	68	58	108.667	66	2	2	2	2	2	2	2	5.6	2	3
109	44	81	38	66.3	327.1	138	3.6	1	23	5	92	37.68	1.03	1	4.81	120	3.155	8.559	2	8.616	31.7	273.127	15533.82953	2	101	5177.943177	126	130	138	80	82	78	131.333	80	1	2	2	1	2	2	2	5.5	2	12
110	43	29	26	60.11	285.5	138	4	2	32	3	86	6.02	1.47	1	4.34	80	2.457	1.278	2	8.143	27.8	226.375	86011.35365	1	91	28670.45122	102	100	102	62	68	60	101.333	63.333	2	2	2	2	2	2	2	5	2	11
111	46	30	27	99.89	321.2	139	3.8	2	48	3	85	6.3	1.76	1	5.28	72	3.155	1.322	2	8.026	29.6	237.57	30472.1994	1	95	10157.3998	98	110	112	72	66	70	106.667	69.333	2	2	2	2	2	2	2	5.6	2	15
112	46	13	18	67.18	398.5	142	3.5	2	24	3	75	7.03	1.16	1	5.61	125	3.801	1.302	2	8.453	22	185.966	130993.1308	1	95	43664.37693	130	132	134	68	60	72	132	66.667	2	2	2	1	2	2	2	4.7	2	21
113	43	13	23	94.59	184.4	140	4.4	1	78	1	93	5.54	1.37	1	5.97	83	4.163	1.272	1	8.258	23.8	196.54	13005.47245	2	96	4335.157483	142	136	134	64	60	58	137.333	60.667	1	1	1	1	2	2	2	5.7	2	12
114	39	15	24	58.34	279.6	140	4.1	2	80	4	88	11.71	1.53	1	7.89	130	5.689	2.544	1	8.652	34.3	296.764	15314.82522	1	95	5104.94174	120	116	100	66	58	60	112	61.333	1	1	1	1	2	2	2	5.8	2	17
115	39	10	24	98.12	297.4	143	3.5	1	73	3	126	7.43	1.58	1	4.45	71	2.508	2.312	1	8.406	24.8	208.469	16476.02054	1	101	5492.006847	124	136	134	76	74	72	131.333	74	2	2	2	1	2	2	2	5.8	2	10
116	44	19	20	76.02	303.3	139	4.1	2	72	3	103	12.96	1.37	1	4.78	151	2.638	3.296	1	8.959	34.5	309.086	65151.77308	1	91	21717.25769	110	110	108	72	64	60	109.333	65.333	1	1	1	1	2	2	2	5.8	2	12
117	42	25	22	57.46	422.3	142	3.8	2	52	5	103	19.28	1.37	1	5.56	95	3.698	4.903	2	8.495	32.5	276.088	11489.12556	1	103	3829.70852	110	106	110	74	68	64	108.667	68.667	2	2	2	2	2	2	2	6.1	2	9
118	42	10	22	149.4	398.5	138	4.3	1	65	4	94	6.16	1.06	1	4.11	89	2.586	1.43	1	8.339	26.1	217.648	9711.587411	2	97	3237.195804	134	130	132	66	70	70	132	68.667	2	2	2	1	2	2	2	5.9	2	12
119	34	17	23	99.89	368.8	141	4.4	2	80	3	95	4.74	1.84	1	6.52	118	4.06	1.112	1	8.631	25.8	222.68	65791.5334	1	95	21930.51113	140	136	138	64	64	60	138	62.667	2	2	2	1	2	2	2	5.6	2	14
120	40	24	20	56.58	208.2	139	3.8	2	38	5	147	10.41	1.24	1	5.77	79	4.112	3.778	2	8.667	30.5	264.344	22049.33894	2	102	7349.779647	104	108	108	74	74	74	106.667	74	2	2	2	2	2	2	2	8.4	1	11
121	45	15	24	61.88	279.6	136	3.6	2	37	5	113	13.71	1.42	1	4.03	36	2.431	3.825	2	7.618	19.3	147.027	16609.63545	3	91	5536.54515	100	108	110	80	72	74	106	75.333	2	2	2	2	2	2	2	5	2	11
122	42	17	22	75.14	291.5	139	4.2	1	80	3	107	9.6	1.47	1	3.65	124	1.526	2.536	1	8.8	24.9	219.12	25884.56174	2	96	8628.187247	156	148	148	76	68	64	150.667	69.333	1	1	1	1	2	2	2	6.2	2	10
123	40	22	29	101.66	434.2	137	3.7	1	41	4	130	16.25	0.96	1	4.47	131	2.819	5.216	2	9.05	28.8	260.64	23753.83651	1	100	7917.945503	110	110	114	76	70	72	111.333	72.667	2	2	2	2	1	2	1	7.4	1	14
124	43	25	28	83.98	362.8	139	4.2	1	68	3	109	28.08	1.32	2	5.22	218	2.767	7.557	1	9.383	32.6	305.886	113009.2519	2	97	37669.75063	132	130	130	74	70	76	130.667	73.333	2	2	2	1	2	2	2	5.7	2	9
125	44	29	32	58.34	362.8	133	3.7	2	27	5	118	18.1	1.14	1	6.23	283	3.62	5.274	2	9.723	26.1	253.77	14678.24785	3	91	4892.749283	100	100	100	68	66	70	100	68	2	2	2	2	2	2	2	7.2	1	13
126	44	22	26	95.47	309.3	142	4.5	1	68	3	101	11.94	1.06	1	7.32	354	4.422	2.978	1	9.791	34.5	337.79	28710.82752	1	92	9570.27584	124	124	120	76	70	68	122.667	71.333	2	2	2	2	2	2	2	5.6	2	13
127	46	21	22	76.91	327.1	140	3.6	1	35	3	93	7.23	1.16	1	7.11	289	4.448	1.66	2	9.506	21.2	201.527	90031.49383	2	96	30010.49794	114	110	104	86	72	70	109.333	76	2	2	2	2	2	2	2	5.3	2	9
128	40	15	24	102.54	434.2	138	3.9	1	69	4	104	5.16	1.66	1	4.37	66	2.379	1.325	1	8.141	26.3	214.108	8036.257566	1	100	2678.752522	120	110	108	80	82	82	112.667	81.333	1	1	1	1	2	2	2	5.8	2	12
129	49	191	108	83.98	434.2	136	3.8	1	34	1	158	32.82	0.75	1	5.51	589	1.707	12.804	2	10.748	33.8	363.282	34695.4938	1	97	11565.1646	120	120	122	56	62	66	120.667	61.333	2	2	2	2	2	2	2	5.3	2	2
130	47	16	21	71.6	190.3	138	4.1	2	33	3	98	5.59	1.99	1	6.57	64	4.241	1.353	2	8.051	21.5	173.097	29596.20575	1	93	9865.401917	106	96	102	70	68	66	101.333	68	2	2	2	2	2	2	2	5.3	2	6
131	43	14	16	52.16	190.3	139	3.5	2	30	1	92	5.17	1.24	1	3.62	46	2.146	1.174	2	7.657	27.3	209.036	57971.21823	2	102	19323.73941	90	92	94	56	56	52	92	54.667	2	2	2	2	2	2	2	4.9	2	12
132	42	32	24	63.65	249.8	138	3.8	2	62	3	103	16.35	0.85	1	4.89	260	2.689	4.158	1	9.502	34.9	331.62	48652.73082	2	91	16217.57694	122	128	130	62	64	48	126.667	58	1	1	1	1	2	2	2	5.7	2	12
133	45	16	16	61	261.7	142	3.9	2	55	5	91	4.32	1.4	1	5.48	80	3.672	0.971	2	8.2	22.3	182.86	17568.39665	1	90	5856.132217	114	114	112	78	82	84	113.333	81.333	2	2	2	1	2	2	2	5.4	2	13
134	48	16	18	59.23	362.8	140	3.5	2	29	3	122	16.34	1.06	1	4.27	94	2.715	4.922	2	8.654	34	294.236	83351.2849	1	92	27783.76163	122	128	118	58	52	54	122.667	54.667	2	2	2	2	2	2	2	6.3	2	11
135	40	18	21	99.89	422.3	142	4.2	2	80	3	147	20.13	1.34	1	5.56	162	3.388	7.306	1	9.385	38.7	363.2	47247.232	1	94	15749.07733	162	156	162	76	74	76	160	75.333	1	1	1	1	1	2	1	6	1	11
136	40	21	25	67.18	303.3	135	3.9	2	26	4	90	23.17	1.47	1	4.16	42	2.483	5.149	2	7.544	35.4	267.058	19062.73336	1	90	6354.244453	108	112	110	62	68	66	110	65.333	2	2	2	2	2	2	2	5.7	2	10
137	45	20	19	102.54	261.7	139	3.6	1	31	4	90	1.07	1.63	1	4.11	68	2.121	0.238	2	8.026	23.6	189.414	19387.6032	2	100	6462.5344	114	108	108	68	58	62	110	62.667	2	2	2	2	2	2	2	5.2	2	13
138	41	22	29	92.82	398.5	140	4.1	1	37	3	99	12.46	1.19	1	4.6	49	3.155	3.046	2	7.794	40.1	312.539	22239.20882	2	91	7413.069607	108	118	118	56	58	66	114.667	60	2	2	2	2	2	2	2	5.3	2	12
139	43	11	16	54.81	202.2	138	3.7	2	29	2	105	6.54	1.66	1	5.46	115	3.207	1.696	2	8.706	29.9	260.309	31766.41323	2	90	10588.80441	92	92	88	58	66	60	90.667	61.333	2	2	2	2	2	2	2	5.2	2	10
140	44	46	28	57.46	291.5	141	3.5	2	49	3	100	5.5	1.6	1	6.88	132	4.603	1.358	2	8.795	30.5	268.248	26011.56899	1	98	8670.522997	112	116	118	68	70	74	115.333	70.667	2	2	2	2	2	2	2	5.5	2	12
141	44	20	18	57.46	345	139	3.7	1	52	5	107	10.18	1.22	1	5.17	112	3.388	2.69	2	8.698	21.9	190.486	14187.11034	3	91	4729.03678	158	162	158	82	82	82	159.333	82	2	2	2	1	2	2	2	5.7	2	10
142	42	23	23	53.04	255.8	138	4.1	2	42	5	98	5.57	1.89	1	4.03	34	1.965	1.348	2	7.418	23.3	172.839	12708.06961	3	90	4236.023203	100	104	108	62	68	70	104	66.667	2	2	2	2	2	2	2	4.9	2	10
143	37	30	25	67.18	267.7	135	4.1	2	50	3	126	30.23	1.94	1	9.49	560	4.655	9.405	2	10.471	23.6	247.116	31981.69566	1	99	10660.56522	158	154	158	80	84	86	156.667	83.333	1	2	2	1	2	2	2	5.6	2	10
144	44	27	25	86.63	350.9	142	4.3	1	63	4	84	5.7	1.19	1	5.04	141	3.129	1.182	1	8.686	26.8	232.785	6085.921613	1	96	2028.640538	134	122	126	68	58	64	127.333	63.333	2	2	2	2	2	2	2	4.8	2	13
145	47	31	23	68.95	327.1	137	4	1	74	2	107	11.72	1.24	1	3.88	75	2.25	3.096	1	8.297	27.6	228.997	15478.30504	1	96	5159.435013	128	114	114	48	52	56	118.667	52	2	2	2	2	2	2	2	6	2	9
146	40	17	21	108.73	463.9	144	3.9	2	80	3	132	8.29	1.68	1	5.46	130	3.103	2.702	1	9.057	30.8	278.956	48928.4376	1	95	16309.4792	218	220	214	76	64	64	217.333	68	1	1	1	1	1	2	1	5.9	1	12
147	46	21	20	95.47	356.9	138	3.6	1	39	3	88	6.27	1.14	1	4.65	69	3.155	1.362	2	8.018	22.4	179.603	129835.3486	1	97	43278.44953	104	100	104	74	74	74	102.667	74	2	2	2	2	2	2	2	5	2	11
148	40	17	21	66.3	232	137	3.3	2	40	4	97	11.42	1.76	2	4.91	68	2.793	2.735	2	8.101	22.8	184.703	17206.30631	2	90	5735.435437	132	124	128	70	74	72	128	72	2	2	2	2	2	2	2	6.3	2	11
149	46	30	28	90.17	392.6	142	3.9	1	58	5	87	11.18	0.91	1	5.35	270	3.051	2.402	2	9.371	23.6	221.156	10676.36069	2	92	3558.786897	120	114	118	54	52	48	117.333	51.333	2	2	2	2	2	2	2	6	2	12
150	40	16	19	80.44	458	139	3.9	1	74	3	129	17.78	0.57	1	4.84	89	3.801	5.663	1	8.655	26.4	228.492	64822.59184	1	90	21607.53061	118	122	112	72	66	74	117.333	70.667	2	2	2	2	1	2	1	6.3	1	1
151	46	33	32	86.63	333.1	140	3.9	1	37	2	87	25.73	1.14	1	4.71	81	3.155	5.527	2	8.167	33.9	276.861	45119.5175	2	91	15039.83917	122	126	128	82	94	86	125.333	87.333	2	2	2	1	2	2	2	4.8	2	10
152	40	14	20	52.16	166.5	139	3.5	2	38	2	88	4.63	1.58	1	3.96	43	2.146	1.006	2	7.545	28.6	215.787	26781.44145	2	99	8927.14715	116	114	114	76	76	70	114.667	74	2	2	2	2	2	2	2	5.3	2	12
153	48	19	25	52.16	232	140	4.1	2	45	5	96	9.81	1.27	1	5.46	157	3.388	2.325	2	8.927	20.3	181.218	17041.02244	2	94	5680.340813	126	122	124	76	58	90	124	74.667	1	1	2	1	2	2	2	5.4	2	12
154	43	69	50	55.69	303.3	136	3.9	1	54	3	98	14.45	0.88	1	5.79	668	1.448	3.497	2	10.396	36.1	375.296	105442.6138	1	92	35147.53793	132	126	128	76	76	78	128.667	76.667	1	1	1	1	2	2	2	5.7	2	10
155	42	12	18	79.56	261.7	136	4.1	2	22	4	97	17.57	1.19	1	4.86	96	3.181	4.208	2	8.446	32.3	272.806	18290.73341	2	93	6096.911137	118	118	118	80	72	80	118	77.333	1	2	2	1	2	2	2	5.1	2	12
156	45	36	27	71.6	469.9	140	4.1	1	29	3	101	16	2.07	1	5.87	81	3.388	3.99	2	8.316	31.8	264.449	116248.8693	1	94	38749.6231	128	128	128	58	62	60	128	60	2	2	2	2	2	2	2	5.3	2	13
157	40	18	18	66.3	273.6	143	3.8	2	51	2	101	11.69	1.34	1	6.03	109	4.112	2.915	2	8.613	48.6	418.592	23881.32591	2	93	7960.44197	142	142	142	78	80	78	142	78.667	2	2	2	1	2	2	2	5.9	2	11
158	45	24	24	53.92	249.8	137	3.7	2	29	5	85	5.38	1.71	1	5.59	54	3.595	1.129	2	7.738	18.9	146.248	17564.04052	3	91	5854.680173	104	102	94	60	56	58	100	58	2	2	2	2	2	2	2	4.8	2	10
159	39	15	20	101.66	350.9	140	3.7	1	30	4	82	3.3	0.78	1	2.25	49	1.215	0.668	2	7.605	27.4	208.377	22291.47878	2	99	7430.492927	124	126	126	66	66	64	125.333	65.333	2	2	2	2	2	2	2	4.4	2	11
160	39	15	21	76.91	243.9	135	3.6	2	50	3	96	5.59	1.34	1	4.01	86	2.224	1.325	2	8.326	23.2	193.163	27908.3885	3	91	9302.796167	130	122	124	74	78	80	125.333	77.333	2	2	2	2	2	2	2	5.5	2	8
161	44	21	27	114.04	505.6	138	4	1	28	5	99	11.02	2.38	1	5.56	45	2.948	2.694	2	7.709	25.4	195.809	18722.51992	2	92	6240.839973	122	126	126	74	76	72	124.667	74	2	2	2	2	2	2	2	5.6	2	12
162	42	11	17	63.65	226	138	4.6	2	21	5	94	13.65	1.4	1	3.65	49	1.991	3.168	2	7.742	22.5	174.195	12800.1544	1	96	4266.718133	90	98	96	60	60	60	94.667	60	2	2	2	2	2	2	2	5.5	2	9
163	48	21	19	59.23	279.6	138	3.6	2	26	5	99	18.55	1.27	1	4.01	117	2.146	4.534	2	8.664	31.8	275.515	18556.49847	2	101	6185.49949	108	106	106	78	78	78	106.667	78	1	2	2	1	2	2	2	5.4	2	12
164	41	14	18	81.33	392.6	145	3.6	2	52	3	97	9.49	1.73	1	6.26	91	4.06	2.273	2	8.392	42.3	354.982	26524.97689	1	98	8841.658963	112	118	116	72	68	68	115.333	69.333	1	1	1	1	2	2	2	4.9	2	10
165	45	28	26	102.54	434.2	140	5.1	1	69	3	111	15.07	1.29	1	3.52	89	1.758	4.13	1	8.505	30.8	261.954	98855.48894	2	95	32951.82965	128	118	126	76	72	72	124	73.333	1	1	1	1	2	2	2	5.4	2	13
166	40	16	20	52.16	267.7	140	3.9	2	44	1	123	13.15	1.53	1	5.17	111	3.077	3.994	2	8.829	31.4	277.231	32083.19402	2	96	10694.39801	100	94	94	50	54	54	96	52.667	2	2	2	2	1	2	2	5.4	1	9
167	45	103	64	43.32	297.4	139	4.3	2	51	3	109	9.38	1.73	1	5.61	105	3.336	2.524	2	8.652	21	181.692	27080.03456	1	96	9026.678187	106	108	108	72	76	76	107.333	74.667	2	2	2	2	2	2	2	5.4	2	9
168	38	14	17	115.8	410.4	138	3.8	2	40	4	98	10.13	1.6	1	6.34	76	4.344	2.451	2	8.223	37	304.251	18731.62787	2	99	6243.875957	98	98	102	58	58	58	99.333	58	2	2	2	2	2	2	2	5.3	2	11
169	39	15	17	71.6	345	140	4	1	72	4	107	3.54	1.89	1	5.87	88	3.517	0.935	1	8.457	24.4	206.351	8734.617022	2	101	2911.539007	128	134	130	60	66	62	130.667	62.667	2	2	2	1	2	2	2	4.8	2	10
170	41	18	21	80.44	309.3	140	3.7	1	41	4	223	10.5	1.19	1	3.18	48	1.733	5.781	2	8.585	31.9	273.862	21458.47604	2	99	7152.825347	112	116	110	80	80	80	112.667	80	1	1	1	1	1	1	1	11.2	1	10
171	41	48	46	66.3	249.8	138	3	2	44	4	86	3.45	1.84	1	5.33	60	3.181	0.733	2	7.856	22.3	175.189	19091.50251	2	99	6363.83417	96	94	94	68	68	68	94.667	68	1	1	1	1	2	2	2	4.9	2	11
172	38	11	17	67.18	309.3	136	3.9	1	60	3	102	32.22	1.19	1	3.03	75	1.448	8.115	1	8.249	35.8	295.314	120724.7298	2	101	40241.5766	120	124	130	42	0	0	124.667	14	1	1	1	1	2	2	2	5.9	2	9
173	46	29	24	78.68	422.3	139	4.2	1	44	2	105	11.04	0.98	1	5.61	336	2.896	2.862	2	9.778	26.5	259.117	35491.26293	1	90	11830.42098	132	134	130	88	86	88	132	87.333	1	1	2	1	2	2	2	5.2	2	11
174	35	17	16	65.42	333.1	137	3.6	2	40	4	107	23.95	1.27	1	4.4	61	2.819	6.328	2	8.091	68.7	555.852	19193.85223	1	96	6397.950743	120	118	122	72	74	78	120	74.667	1	1	1	1	2	2	2	5.8	2	10
175	49	26	30	74.26	440.2	139	3.7	1	27	3	82	4.39	1.37	1	4.84	138	2.741	0.889	2	8.641	24	207.384	99362.23578	2	91	33120.74526	118	118	120	64	68	64	118.667	65.333	2	2	2	2	2	2	2	5.1	2	10
176	38	18	17	75.14	368.8	139	3.9	2	47	3	99	16.88	1.24	1	3.62	83	1.94	4.126	2	8.321	38	316.198	148052.5253	2	91	49350.84177	100	106	108	80	78	72	104.667	76.667	1	1	1	1	2	2	2	5.6	2	10
177	41	33	33	68.95	368.8	144	3.5	2	53	4	99	14.95	1.47	1	4.91	65	3.103	3.654	2	8.076	34.9	281.852	18803.45822	2	95	6267.819407	120	122	124	80	82	80	122	80.667	1	1	1	1	2	2	2	5.9	2	9
178	45	14	24	68.95	309.3	137	3.4	1	55	5	92	2.78	1.29	1	5.04	62	3.439	0.632	2	7.956	20.9	166.28	16948.4296	3	91	5649.476533	142	130	136	74	78	76	136	76	2	2	2	1	2	2	2	5.3	2	11
179	44	18	23	61.88	267.7	141	3.7	2	80	3	157	6.81	1.97	1	5.2	61	2.922	2.64	1	8.474	18.4	155.922	66823.22805	1	95	22274.40935	140	136	142	66	74	72	139.333	70.667	1	1	2	1	1	2	1	7.3	1	11
180	41	49	39	141.44	398.5	137	4.5	2	57	3	104	19.88	1.24	1	6.21	351	3.155	5.105	2	9.812	29.9	293.379	32334.772	1	94	10778.25733	134	132	122	78	80	82	129.333	80	2	2	2	1	2	2	2	6.9	1	14
181	44	30	31	95.47	339	140	4.3	1	27	3	100	7.57	1.84	1	3.88	65	1.707	1.869	2	8.086	33.2	268.455	24919.46038	2	97	8306.486793	144	144	138	92	90	96	142	92.667	1	2	2	1	2	2	2	5	2	10
182	43	38	38	72.49	422.3	139	4.1	1	48	5	112	7.58	1.5	1	5.04	367	1.655	2.096	2	9.931	24.6	244.303	12886.46159	2	92	4295.487197	138	138	136	102	98	100	137.333	100	1	2	2	1	2	2	2	5.1	2	10
183	39	15	19	51.27	350.9	137	3.9	2	33	1	102	73.38	0.78	1	4.11	384	1.345	18.481	2	9.882	31.5	311.283	33078.8968	1	90	11026.29893	104	114	112	64	54	54	110	57.333	2	2	2	2	2	2	2	5.4	2	10
184	39	18	26	79.56	541.3	140	3.6	2	74	3	118	22.82	1.11	1	5.92	214	3.698	6.649	1	9.444	33.5	316.374	64182.95787	1	91	21394.31929	122	118	124	64	68	70	121.333	67.333	1	1	1	1	2	2	2	6	2	15
185	43	23	25	78.68	303.3	139	3.8	2	57	3	107	6.96	1.94	1	5.09	93	2.664	1.839	2	8.512	25	212.8	137679.4434	1	93	45893.1478	130	124	138	74	74	76	130.667	74.667	1	1	1	1	2	2	2	5.1	2	10
186	40	28	40	86.63	339	141	4.2	2	80	3	93	2.1	1.68	1	4.68	91	2.534	0.482	1	8.35	25.1	209.585	48928.4376	1	101	16309.4792	138	134	142	64	64	64	138	64	1	1	1	1	2	2	2	6.1	2	0
187	42	15	19	106.08	416.4	139	4.4	1	60	4	103	16.61	1.22	1	5.15	93	3.439	4.224	1	8.474	30	254.22	9639.798184	1	90	3213.266061	116	114	118	66	76	80	116	74	1	1	2	1	2	2	2	5.9	2	17
188	43	20	22	118.46	279.6	142	3.9	1	50	4	103	3.71	1.37	1	4.42	81	2.638	0.944	2	8.336	28.5	237.576	18491.00599	2	95	6163.668663	158	158	160	82	84	82	158.667	82.667	1	1	1	1	2	2	2	6.3	2	11
189	45	25	19	62.76	285.5	139	4	2	21	1	99	15.28	0.98	1	4.45	275	2.043	3.735	2	9.519	34.9	332.213	46238.16421	2	98	15412.7214	122	126	118	60	68	66	122	64.667	2	2	2	2	2	2	2	5	2	11
190	40	37	28	40.66	184.4	139	3.7	2	45	2	88	6.05	1.78	1	4.84	50	2.793	1.315	2	7.696	24.5	188.552	24402.18571	3	90	8134.061903	94	92	100	62	60	60	95.333	60.667	1	2	2	1	2	2	2	5.4	2	11
191	39	18	24	88.4	321.2	140	4	2	68	4	115	17.27	1.45	1	5.59	181	3.207	4.904	1	9.25	31.3	289.525	8949.073879	2	95	2983.024626	164	158	156	84	86	82	159.333	84	1	1	1	1	2	2	2	5.6	2	14
192	43	27	30	73.37	261.7	133	3.3	1	22	1	89	20.45	1.14	1	4.73	202	2.56	4.494	2	9.104	31.7	288.597	38922.11409	2	103	12974.03803	96	94	98	70	68	72	96	70	2	2	2	2	2	2	2	5.3	2	12
193	44	6	19	45.97	315.2	139	3.8	2	34	3	87	6.87	1.27	1	3.67	128	1.733	1.476	2	8.625	20.6	177.675	22040.62127	2	97	7346.873757	102	94	98	68	66	64	98	66	2	2	2	2	2	2	2	5	2	10
194	43	18	21	84.86	190.3	138	4.4	2	31	3	78	5.39	1.86	1	4.16	56	2.017	1.038	2	7.689	22.7	174.54	92234.66957	3	91	30744.88986	132	130	126	80	84	82	129.333	82	2	2	2	1	2	2	2	5.3	2	10
195	45	47	30	82.21	208.2	137	4.3	1	21	4	99	4.6	2.77	1	5.46	95	2.198	1.124	2	8.456	20.3	171.657	19976.94598	1	98	6658.981993	108	108	106	64	66	68	107.333	66	2	2	2	2	2	2	2	4.8	2	12
196	43	23	20	98.12	446.1	139	4.7	1	63	3	86	21.95	1.11	1	4.01	121	2.276	4.661	1	8.557	30.8	263.556	141933.3395	2	91	47311.11317	132	126	130	74	78	76	129.333	76	1	1	1	1	2	2	2	5.5	2	16
197	36	14	19	65.42	410.4	138	4.1	2	43	4	251	33.53	1.19	1	5.95	127	4.112	20.78	2	9.676	33.5	324.146	14790.43594	2	90	4930.145313	110	116	120	62	62	64	115.333	62.667	2	2	2	2	1	1	1	10.5	1	13
198	39	22	26	99.01	410.4	136	4.1	1	68	4	104	16.88	1.24	1	4.45	135	2.508	4.335	1	8.857	28.1	248.882	9293.322792	2	95	3097.774264	148	154	154	76	70	78	152	74.667	1	1	1	1	2	2	2	6.2	2	11
199	44	26	28	65.42	309.3	137	4.3	1	23	1	102	22.05	1.5	1	5.46	75	3.569	5.553	2	8.249	31.2	257.369	44160.9266	1	102	14720.30887	116	120	124	54	66	70	120	63.333	2	2	2	2	2	2	2	5.4	2	13
200	51	13	21	65.42	220.1	138	3.8	2	35	3	81	2.34	1.81	1	5.51	52	3.439	0.468	2	7.653	23.5	179.846	32985.05458	1	95	10995.01819	114	114	114	42	60	0	114	34	2	2	2	2	2	2	2	5.3	2	15
201	45	23	22	63.65	321.2	140	4	2	63	4	140	19.17	1.24	1	6	140	4.034	6.627	1	9.19	37.6	345.544	10598.2543	1	99	3532.751433	138	122	132	68	66	58	130.667	64	1	1	1	1	2	2	2	7.4	1	10
202	43	21	33	66.3	327.1	135	4.5	2	55	4	83	3.15	3.08	1	5.48	46	2.172	0.646	2	7.554	20.3	153.346	13352.59776	2	90	4450.86592	144	148	154	98	96	92	148.667	95.333	2	2	2	1	2	2	2	5.2	2	14
203	39	13	14	68.07	297.4	137	4.1	2	48	4	180	10.04	1.22	1	4.06	107	2.302	4.462	2	9.173	28.1	257.761	19426.95573	1	96	6475.65191	116	114	112	70	72	70	114	70.667	2	2	2	2	1	2	1	5.9	1	9
204	36	13	19	78.68	321.2	137	4.7	1	79	3	82	5.32	1.11	1	3.62	123	1.862	1.077	1	8.526	34.8	296.705	58756.09717	1	101	19585.36572	124	126	126	66	68	66	125.333	66.667	1	1	1	1	1	1	2	6.5	1	14
205	43	21	21	75.14	362.8	145	3.8	1	44	5	91	5.65	0.88	1	4.14	100	2.741	1.27	2	8.423	29.4	247.636	18125.47045	2	91	6041.823483	126	124	128	80	82	82	126	81.333	2	2	2	1	2	2	2	5.1	2	10
206	43	21	21	63.65	202.2	139	4.2	2	31	3	92	3.68	1.99	1	5.09	67	2.767	0.836	2	8.033	18.3	147.004	81170.91771	2	99	27056.97257	98	98	94	62	68	66	96.667	65.333	2	2	2	2	2	2	2	5.2	2	12
207	43	33	33	92.82	315.2	135	5.5	2	66	3	103	21.55	1.27	1	4.19	158	2.095	5.481	1	9.004	33.6	302.534	54110.53039	1	97	18036.84346	122	124	122	88	88	90	122.667	88.667	1	1	1	1	1	2	1	6.5	1	10
208	44	36	26	76.91	404.5	140	3.8	1	68	5	117	17.35	1.29	1	3.59	86	1.862	5.012	1	8.523	27.1	230.973	11750.83888	1	102	3916.946293	134	134	128	80	82	82	132	81.333	1	1	1	1	2	2	2	6.5	1	10
209	48	16	17	67.18	315.2	140	3.6	2	34	3	90	12.74	1.34	1	5.2	119	3.233	2.831	2	8.586	24.5	210.357	80316.82035	1	90	26772.27345	92	90	86	74	58	68	89.333	66.667	2	2	2	2	2	2	2	4.9	2	11
210	41	29	25	82.21	356.9	140	4.3	1	60	3	104	11.21	1.03	1	4.32	85	2.845	2.879	1	8.394	36.4	305.542	29829.95179	2	96	9943.317263	118	120	114	70	66	72	117.333	69.333	2	2	2	2	2	2	2	6	2	11
211	48	26	18	90.17	285.5	137	3.7	2	54	2	237	14.72	1.6	1	6.88	262	3.931	8.614	2	10.343	30.2	312.359	22693.82382	2	93	7564.60794	112	112	110	78	78	74	111.333	76.667	1	1	1	1	1	1	1	12.2	1	12
212	43	30	23	95.47	368.8	140	4.2	1	40	3	90	17.77	0.85	1	4.71	205	2.793	3.949	2	9.13	34.1	311.333	151259.4838	1	101	50419.82793	118	114	114	66	70	66	115.333	67.333	2	2	2	2	2	2	2	5.5	2	11
213	45	28	27	54.81	255.8	137	3.9	2	38	5	94	7.56	2.15	1	6.13	107	3.439	1.755	2	8.523	18.5	157.676	13287.18636	2	92	4429.06212	114	116	114	66	72	68	114.667	68.667	2	2	2	2	2	2	2	5.5	2	13
214	47	77	165	45.08	440.2	138	3.7	1	53	3	110	5.69	1.09	1	3.57	124	1.836	1.545	2	8.828	34.2	301.918	127443.1981	2	98	42481.06603	128	130	124	82	88	82	127.333	84	2	2	2	1	2	2	2	5.3	2	12
215	39	11	16	76.02	226	139	4.1	2	78	4	180	5.83	1.45	1	5.28	104	3.284	2.591	1	9.144	30.1	275.234	12972.18249	2	100	4324.06083	110	114	112	58	50	44	112	50.667	1	1	1	1	1	1	1	9.6	1	12
216	39	17	34	82.21	410.4	139	4.1	1	65	3	108	11.26	1.32	1	5.02	99	3.181	3.003	1	8.584	26.7	229.193	120347.6305	1	91	40115.87683	132	132	128	76	74	76	130.667	75.333	1	1	1	1	2	2	2	5.1	2	14
217	44	19	31	99.01	255.8	141	3.9	1	71	5	134	4.89	2.51	1	6.13	68	3.258	1.618	1	8.424	15.4	129.73	13352.93215	2	100	4450.977383	116	118	112	64	70	64	115.333	66	2	2	2	2	2	2	2	5.7	2	0
218	48	16	19	53.04	315.2	140	4	2	46	5	97	6.94	1.6	1	5.69	92	3.62	1.662	2	8.403	24.5	205.874	21455.7569	1	93	7151.918967	138	138	128	68	66	58	134.667	64	2	2	2	1	2	2	2	5.4	2	15
219	51	67	37	93.7	327.1	137	3.6	1	49	3	107	14.51	1.34	1	5.61	89	3.801	3.834	2	8.468	28.9	244.725	92229.84126	1	92	30743.28042	120	124	126	72	74	82	123.333	76	2	2	2	2	2	2	2	5.9	2	10
220	49	19	20	65.42	309.3	142	3.5	1	25	3	85	3.3	1.22	1	2.95	35	1.552	0.693	2	7.305	22.4	163.632	126759.8868	1	91	42253.2956	114	116	124	76	72	72	118	73.333	2	2	2	2	2	2	2	4.7	2	9
221	45	25	24	71.6	463.9	137	3.5	1	21	1	88	12.01	1.03	1	4.4	89	2.896	2.61	2	8.273	25.9	214.271	45330.59015	2	102	15110.19672	110	116	110	60	74	68	112	67.333	2	2	2	2	2	2	2	5.2	2	11
222	40	19	38	114.92	428.3	140	4.3	2	74	5	104	15.89	0.96	1	3.85	111	2.327	4.08	1	8.661	35.3	305.733	13811.50479	1	93	4603.83493	120	124	118	90	86	78	120.667	84.667	1	1	1	1	1	1	2	7.6	1	14
223	39	19	21	67.18	232	139	3.4	2	41	2	93	6.9	2.02	1	4.29	74	1.888	1.584	2	8.144	32.2	262.237	34681.49251	1	93	11560.4975	110	102	96	70	70	68	102.667	69.333	2	2	2	2	2	2	2	5.5	2	13
224	48	32	34	60.11	190.3	139	4.3	2	54	5	107	8.12	1.6	1	5.15	90	3.077	2.145	2	8.479	19.1	161.949	15348.86623	2	96	5116.288743	128	124	122	72	80	74	124.667	75.333	1	1	1	1	2	2	2	5.3	2	14
225	46	41	34	77.79	309.3	139	3.9	1	35	5	90	9.58	1.68	1	5.28	97	3.103	2.129	2	8.381	27.1	227.125	15539.83425	2	103	5179.94475	118	118	118	72	82	82	118	78.667	2	2	2	2	2	2	2	5.5	2	11
226	44	18	25	60.11	249.8	139	3.5	2	20	5	100	22.73	1.22	1	3.72	93	2.017	5.612	2	8.445	24.6	207.747	12151.98404	2	103	4050.661347	104	98	100	68	62	64	100.667	64.667	2	2	2	2	2	2	2	5.3	2	15
227	46	42	23	83.98	339	141	3.9	1	24	4	90	10.14	0.98	1	3.96	78	2.56	2.253	2	8.163	27.3	222.85	12075.50931	1	96	4025.16977	134	128	132	62	56	54	131.333	57.333	2	2	2	1	2	2	2	5.4	2	13
228	47	21	20	93.7	339	138	3.9	1	30	5	97	14.3	1.03	1	3.72	121	2.069	3.425	2	8.677	24.9	216.057	23911.07197	2	96	7970.357323	110	102	102	64	64	60	104.667	62.667	2	2	2	2	2	2	2	5.3	2	10
229	47	14	19	73.37	237.9	140	4	1	21	5	94	9.06	1.45	1	3.96	62	2.198	2.103	2	7.977	18.9	150.765	16091.37375	2	101	5363.79125	106	104	102	62	70	68	104	66.667	2	2	2	2	2	2	2	5.8	2	10
230	41	17	22	84.86	356.9	138	3.9	1	29	3	85	4.39	1.11	1	2.9	65	1.448	0.921	2	7.924	20.8	164.819	44574.41704	1	98	14858.13901	104	106	108	76	74	78	106	76	2	2	2	2	2	2	2	5.3	2	10
231	45	23	30	68.07	422.3	141	3.1	1	61	4	105	5.03	3.88	1	5.66	74	1.396	1.304	1	8.265	18.7	154.556	7233.371983	2	95	2411.123994	162	156	156	84	82	82	158	82.667	1	1	1	1	2	2	2	5.6	2	12
232	42	21	28	81.33	249.8	140	3.6	1	20	5	102	9.13	2.43	1	5.59	50	2.896	2.299	2	7.844	19.1	149.82	15533.82953	2	101	5177.943177	130	132	128	72	74	74	130	73.333	2	2	2	1	2	2	2	5.7	2	11
233	49	16	21	82.21	327.1	138	4.1	1	38	3	105	4.07	1.55	1	4.06	57	2.224	1.055	2	8.004	24.4	195.298	92645.86805	2	94	30881.95602	120	118	124	70	68	68	120.667	68.667	1	1	2	1	2	2	2	5.4	2	12
234	41	15	16	81.33	267.7	140	3.7	1	62	5	104	5.23	1.09	1	4.37	78	2.87	1.343	1	8.308	25.3	210.192	19868.46667	3	90	6622.822223	106	110	104	64	62	58	106.667	61.333	2	2	2	2	2	2	2	5.5	2	11
235	40	20	24	104.31	345	135	4	2	59	3	91	3.21	1.37	2	4.29	82	2.508	0.721	2	8.224	22.1	181.75	180603.1189	1	101	60201.03963	122	114	114	62	70	68	116.667	66.667	1	1	1	1	2	2	2	5.9	2	10
236	43	59	48	59.23	404.5	141	3.7	2	71	3	105	12.17	1.4	1	6.23	192	3.853	3.155	1	9.218	34.3	316.177	70345.22994	1	98	23448.40998	130	130	132	78	78	74	130.667	76.667	1	1	1	1	2	2	2	5.4	2	10
237	40	46	29	87.52	499.6	139	4	1	44	5	105	27.48	0.98	1	5.69	117	4.112	7.124	2	8.723	26.9	234.649	11073.45418	3	90	3691.151393	116	114	112	72	74	74	114	73.333	2	2	2	2	2	2	2	6	2	11
238	42	25	19	69.84	362.8	140	3.9	1	70	3	97	15.8	1.58	1	5.35	147	3.026	3.784	1	8.872	31.3	277.694	59271.38884	2	93	19757.12961	108	114	116	76	74	78	112.667	76	1	1	1	1	2	2	2	5	2	9
239	47	19	19	87.52	321.2	142	4.6	1	80	3	149	7.65	1.4	1	4.34	101	2.431	2.814	1	8.926	28.4	253.498	29371.77667	1	94	9790.592223	146	140	144	64	70	62	143.333	65.333	1	1	1	1	1	2	1	7.2	1	14
240	41	11	20	99.01	333.1	139	4.4	1	70	3	107	11.86	0.98	1	7.16	194	5.172	3.133	1	9.248	21.6	199.757	74923.26272	1	95	24974.42091	128	122	130	52	0	0	126.667	17.333	2	2	2	2	2	2	2	6.1	2	10
241	45	20	19	99.01	386.6	141	3.9	1	50	3	95	10.2	1.29	1	5.07	92	3.31	2.393	2	8.383	27.9	233.886	32838.14988	1	95	10946.04996	122	124	126	88	86	86	124	86.667	2	2	2	1	2	2	2	5.3	2	10
242	43	16	21	62.76	208.2	140	3.9	2	66	2	101	7.36	1.63	1	5.82	82	3.776	1.835	1	8.329	23.5	195.732	12994.25217	2	90	4331.41739	110	112	116	64	70	72	112.667	68.667	2	2	2	2	2	2	2	5.7	2	3
243	39	13	14	73.37	333.1	138	3.9	2	41	3	96	22.4	1.4	1	6.15	323	3.077	5.31	2	9.649	36.3	350.259	111215.6951	1	101	37071.89837	130	124	128	86	80	84	127.333	83.333	2	2	2	1	2	2	2	5.7	2	11
244	43	24	38	79.56	428.3	140	3.9	2	66	5	107	8.76	1.16	1	4.09	80	2.508	2.314	1	8.362	24.6	205.705	17753.66181	1	95	5917.88727	110	116	116	68	64	64	114	65.333	2	2	2	2	2	2	2	5.9	2	1
245	47	11	15	48.62	273.6	136	4	2	34	3	69	0.46	2.28	1	6.18	79	3.491	0.078	2	7.91	19.4	153.454	24483.67203	1	99	8161.22401	118	112	114	74	74	76	114.667	74.667	2	2	2	2	2	2	2	4.6	2	11
246	46	70	38	69.84	475.8	139	3.8	1	24	5	101	32.87	1.06	1	4.73	323	1.991	8.197	2	9.7	26.2	254.14	15533.82953	2	101	5177.943177	136	122	126	78	72	72	128	74	2	2	2	2	2	2	2	5	2	9
247	38	16	21	101.66	291.5	136	4.3	1	55	4	85	9.82	1.22	1	3.83	117	2.017	2.061	2	8.512	34.5	293.664	18904.86531	2	99	6301.62177	112	116	110	68	66	68	112.667	67.333	2	2	2	2	2	2	2	5.5	2	1
248	50	44	34	72.49	309.3	141	4.1	2	54	5	144	16.5	1.32	1	5.69	258	3.026	5.867	2	9.83	23.1	227.073	15832.9552	1	102	5277.651733	130	138	126	72	80	82	131.333	78	1	1	1	1	1	2	1	7.4	1	9
249	44	18	17	68.95	279.6	140	3.8	2	46	4	102	8.86	1.27	1	5.77	169	3.62	2.231	2	9.062	25.3	229.269	21887.54034	1	93	7295.84678	102	110	118	60	66	66	110	64	2	2	2	2	2	2	2	5.4	2	10
250	48	24	22	86.63	339	140	3.9	1	44	3	93	7.17	1.27	1	4.86	191	2.612	1.646	2	9.092	27	245.484	119470.9236	1	90	39823.6412	122	122	118	86	82	84	120.667	84	2	2	2	1	2	2	2	4.7	2	11
251	42	75	42	80.44	440.2	143	3.7	1	28	5	96	26.75	1.16	1	4.53	302	1.81	6.341	2	9.582	27.7	265.421	15024.21175	1	92	5008.070583	122	128	126	66	74	64	125.333	68	2	2	2	2	2	2	2	5.3	2	11
252	46	24	21	83.98	345	140	3.9	1	24	1	100	22.15	1.06	1	4.58	86	3.077	5.469	2	8.366	29.8	249.307	40318.09019	2	94	13439.3634	102	102	102	58	56	56	102	56.667	2	2	2	2	2	2	2	5.6	2	11
253	48	23	22	91.05	309.3	139	3.9	1	49	5	187	12.16	1.16	1	5.51	97	3.853	5.615	2	9.113	24.7	225.091	19922.41684	2	94	6640.805613	130	132	132	92	90	92	131.333	91.333	2	2	2	1	1	2	1	7.9	1	12
254	46	40	28	80.44	422.3	139	3.8	2	25	4	83	31	0.93	1	5.84	98	4.396	6.353	2	8.311	34.3	285.067	23465.85886	2	96	7821.952953	122	122	122	72	72	70	122	71.333	2	2	2	2	2	2	2	4.9	2	13
255	42	26	19	53.04	237.9	139	4.3	2	34	4	96	13.08	1.63	1	5.38	74	3.362	3.1	2	8.175	31.9	260.783	30038.061	1	96	10012.687	114	108	118	72	78	72	113.333	74	2	2	2	2	2	2	2	5.4	2	12
256	39	27	24	76.02	291.5	138	3.8	1	54	4	96	6.7	1.09	1	5.09	88	3.543	1.588	2	8.349	25.1	209.56	19872.7342	2	93	6624.244733	168	170	172	84	78	78	170	80	1	1	1	1	2	2	2	4.9	2	11
257	39	26	29	81.33	386.6	141	3.8	1	70	5	111	11.76	0.78	1	3.83	263	1.681	3.223	1	9.589	30.9	296.3	11456.64373	3	90	3818.881243	148	144	148	82	86	86	146.667	84.667	1	1	1	1	2	2	2	5.9	2	1
258	40	16	25	123.76	339	141	3.8	1	50	4	127	1.8	2.07	1	5.74	92	3.207	0.564	2	8.673	19.6	169.991	15040.57783	3	90	5013.525943	132	138	134	82	84	82	134.667	82.667	1	1	1	1	1	1	1	6.2	1	11
259	46	19	21	78.68	333.1	140	4.1	1	41	3	86	5.18	1.19	2	4.84	98	3.129	1.1	2	8.346	30	250.38	32025.63824	3	92	10675.21275	114	114	110	78	76	76	112.667	76.667	1	1	2	1	2	2	2	4.8	2	13
260	45	16	21	58.34	249.8	140	3.6	2	62	5	105	13.31	2.33	1	6.05	94	3.233	3.451	1	8.504	22	187.088	15812.99191	2	96	5270.997303	136	128	128	62	66	60	130.667	62.667	2	2	2	1	2	2	2	5.4	2	12
261	40	20	25	67.18	261.7	131	4.3	2	70	3	105	4.89	2.3	1	4.76	138	1.733	1.268	1	8.888	29	257.752	50771.67407	2	100	16923.89136	134	134	124	68	68	64	130.667	66.667	1	1	1	1	2	2	2	5.9	2	13
262	40	30	26	77.79	672.1	135	3.2	1	48	3	96	19.1	0.96	1	4.5	163	2.689	4.527	2	8.965	37.6	337.084	39553.56554	2	102	13184.52185	124	118	126	76	78	74	122.667	76	1	1	1	1	2	2	2	5.6	2	13
263	43	58	42	53.92	410.4	134	4.4	1	48	3	108	2.1	2.12	1	4.99	112	2.276	0.56	2	8.707	27.8	242.055	148606.9278	2	91	49535.6426	110	114	116	74	76	72	113.333	74	2	2	2	2	2	2	2	5.2	2	1
264	42	80	51	74.26	428.3	141	4.2	1	37	5	100	29.02	0.98	1	4.16	126	2.534	7.165	2	8.748	29.2	255.442	13424.96847	3	90	4474.98949	118	118	122	78	80	80	119.333	79.333	2	2	2	2	2	2	2	5.3	2	12
265	39	23	21	80.44	291.5	138	4.1	2	33	3	113	29.92	0.72	1	4.16	136	2.741	8.348	2	8.947	28.2	252.305	55487.99168	2	100	18495.99723	106	108	106	60	64	64	106.667	62.667	1	1	1	1	2	2	2	6.5	1	10
266	46	38	32	75.14	297.4	140	4.4	1	20	5	96	4.14	1.32	1	2.95	78	1.215	0.981	2	8.228	24.7	203.232	9412.398479	1	103	3137.46616	118	122	128	66	74	80	122.667	73.333	2	2	2	2	2	2	2	5.5	2	11
267	46	16	19	50.39	226	141	4	2	68	1	102	11.98	1.68	1	4.86	103	2.638	3.017	1	8.567	24.1	206.465	15139.16576	1	102	5046.388587	116	108	128	64	66	68	117.333	66	2	2	2	2	1	2	1	6	1	11
268	38	16	16	84.86	279.6	141	4.1	1	60	4	107	2.86	1.14	1	5.04	169	3.026	0.756	1	9.11	24	218.64	8420.94363	2	93	2806.98121	104	102	102	68	68	66	102.667	67.333	2	2	2	2	2	2	2	5.2	2	14
269	43	21	25	90.17	345	137	4	1	50	5	96	7.84	1.06	1	5.9	131	4.163	1.858	2	8.746	26.2	229.145	10859.55276	1	91	3619.85092	110	112	108	74	76	76	110	75.333	2	2	2	2	2	2	2	5.6	2	13
270	42	21	16	47.74	202.2	139	4.5	2	44	4	113	6.8	1.42	1	5.17	94	3.258	1.897	2	8.578	34.1	292.51	26575.29954	1	96	8858.43318	114	108	112	66	68	70	111.333	68	2	2	2	2	2	2	2	5.8	2	15
271	42	32	26	85.75	475.8	142	5.2	2	60	4	130	17.13	1.34	2	4.81	108	2.896	5.499	1	8.857	54.2	480.049	13353.12593	1	100	4451.041977	120	116	110	70	72	76	115.333	72.667	1	1	1	1	1	2	1	6	1	11
272	41	17	18	60.11	184.4	136	3.8	2	30	3	103	9.4	1.78	1	4.84	55	2.767	2.391	2	7.949	24.2	192.366	72578.24891	2	92	24192.74964	110	104	106	60	58	64	106.667	60.667	2	2	2	2	2	2	2	4.7	2	10
273	40	23	19	83.98	303.3	131	3.9	2	80	3	92	10.87	0.88	1	4.37	175	2.586	2.469	1	8.993	25	224.825	46206.20573	2	103	15402.06858	114	114	94	68	70	68	107.333	68.667	2	2	2	2	2	2	2	5.4	2	3
274	44	23	16	91.05	303.3	142	3.9	1	59	2	97	7.11	1.16	1	5.28	179	3.181	1.703	2	9.069	27.4	248.491	24594.26628	2	93	8198.08876	134	134	144	90	92	92	137.333	91.333	1	1	1	1	2	2	2	5.8	2	14
275	48	18	22	83.1	321.2	140	4.4	1	39	4	104	12.81	1.06	1	6.26	129	4.526	3.289	2	8.811	26.3	231.729	18900.57998	2	93	6300.193327	122	122	116	88	86	86	120	86.667	2	2	2	1	2	2	2	6.3	2	12
276	40	15	19	154.7	398.5	135	4.8	2	80	3	217	11.04	0.91	2	5.97	419	2.896	5.915	1	10.725	27.8	298.155	40990.26479	1	101	13663.4216	168	164	164	66	64	64	165.333	64.667	1	1	1	1	1	1	1	8	1	12
277	42	15	16	63.65	285.5	138	3.8	1	67	3	83	7.27	1.42	1	5.56	94	3.646	1.49	1	8.269	20.8	171.995	28480.82159	1	101	9493.607197	164	164	166	76	84	84	164.667	81.333	1	1	1	1	2	2	2	5.8	2	13
278	48	22	23	106.96	452	142	4.4	1	39	3	97	14.56	1.24	1	6.18	102	4.422	3.487	2	8.507	27.6	234.793	70202.80527	1	102	23400.93509	114	118	110	74	66	76	114	72	1	2	2	1	2	2	2	5.4	2	13
279	44	28	22	49.5	196.3	136	4.1	2	46	3	140	24.47	1.37	1	4.84	198	2.431	8.459	2	9.537	40.8	389.11	112207.1385	1	92	37402.3795	132	130	132	66	74	72	131.333	70.667	2	2	2	1	1	2	1	6.4	1	13
280	45	34	22	73.37	315.2	137	3.7	1	37	1	103	13.74	1.27	1	4.65	103	2.845	3.494	2	8.576	31.9	273.574	38126.27523	2	102	12708.75841	114	114	118	70	70	70	115.333	70	2	2	2	2	2	2	2	5.2	2	12
281	44	40	29	68.07	380.7	138	3.7	1	35	1	108	25.28	1.32	1	6.59	126	4.629	6.741	2	8.825	30.3	267.398	35451.07641	2	94	11817.02547	128	134	128	88	94	96	130	92.667	1	2	2	1	2	2	2	5.8	2	15
282	45	25	29	85.75	303.3	140	4.2	1	39	5	102	5.55	1.4	1	5.82	90	3.957	1.398	2	8.432	20.6	173.699	20973.48545	3	91	6991.161817	114	110	114	70	70	72	112.667	70.667	2	2	2	2	2	2	2	5.2	2	9
283	47	24	19	83.1	350.9	139	4.2	1	27	3	86	3.92	1.11	1	3.28	68	1.81	0.832	2	7.981	26.3	209.9	23281.74151	1	103	7760.580503	120	116	114	70	76	80	116.667	75.333	2	2	2	2	2	2	2	4.7	2	11
284	26	22	57	66.3	374.7	137	3.7	2	67	1	90	8.83	1.27	1	3.57	69	1.94	1.962	1	8.041	37	297.517	18960.41286	3	92	6320.13762	108	102	104	54	56	58	104.667	56	2	2	2	2	2	2	2	4.1	2	20
285	41	29	22	61.88	261.7	138	4	2	31	1	84	18.28	1.37	1	4.29	116	2.327	3.791	2	8.491	29.3	248.786	28317.48518	1	103	9439.161727	112	112	112	60	62	62	112	61.333	2	2	2	2	2	2	2	4.7	2	10
286	46	44	37	90.17	410.4	139	4	1	48	5	124	11.92	1.22	1	5.4	152	3.414	3.65	2	9.151	28.2	258.058	16658.37589	1	93	5552.791963	110	106	110	72	76	74	108.667	74	1	1	1	1	2	2	2	6	2	9
287	39	22	17	39.78	166.5	135	3.7	2	42	2	268	13.73	1.01	1	5.66	174	3.75	9.086	2	10.057	30.9	310.761	30195.22909	2	99	10065.07636	124	122	120	68	70	66	122	68	2	2	2	2	1	1	1	8.8	1	2
288	39	18	19	51.27	226	139	4.2	2	35	5	93	13.47	1.34	1	4.42	105	2.534	3.093	2	8.493	24.6	208.928	20837.57664	1	92	6945.85888	122	116	118	72	68	74	118.667	71.333	2	2	2	2	2	2	2	5.4	2	12
289	42	11	34	82.21	237.9	139	3.8	2	63	1	116	4.91	2.79	1	5.33	76	2.146	1.406	1	8.391	19.1	160.268	17093.60615	3	92	5697.868717	92	94	96	54	42	48	94	48	1	1	1	1	1	2	1	8	1	24
290	41	25	21	99.89	356.9	136	4.2	1	80	2	116	8.39	1.11	1	5.25	115	3.543	2.403	1	8.805	29.4	258.867	14896.17541	2	98	4965.391803	144	132	134	62	68	60	136.667	63.333	1	1	1	1	1	2	1	5.9	1	14
291	42	34	33	63.65	208.2	138	4.1	1	59	1	105	6.57	1.86	1	5.4	89	3.077	1.703	2	8.449	25.4	214.605	24851.26527	3	91	8283.75509	112	108	110	56	56	44	110	52	2	2	2	2	2	2	2	6.3	2	12
292	42	32	40	53.04	345	139	4	1	75	3	158	15.75	1.22	1	4.65	147	2.689	6.144	1	9.36	26.6	248.976	71391.2811	1	101	23797.0937	130	134	134	62	62	60	132.667	61.333	1	1	1	1	1	2	1	6.8	1	13
293	47	20	21	54.81	214.1	135	3.5	2	42	5	93	3.55	2.33	1	6.1	92	3.31	0.815	2	8.361	21.3	178.089	36418.32035	2	91	12139.44012	168	166	168	82	74	68	167.333	74.667	1	2	2	1	2	2	2	5.1	2	11
294	41	23	28	106.96	434.2	140	3.9	1	53	2	131	12.46	1.03	1	6.39	142	4.629	4.03	2	9.138	29.2	266.83	24594.26628	2	93	8198.08876	164	154	148	82	84	88	155.333	84.667	1	1	1	1	2	2	2	6.4	2	13
295	33	13	20	85.75	291.5	142	4.2	2	72	3	90	5.22	0.67	2	2.4	87	1.293	1.16	1	8.273	41.7	344.984	38220.11172	1	101	12740.03724	124	132	132	50	54	50	129.333	51.333	1	1	1	1	1	2	1	5.6	1	14
296	52	13	20	67.18	249.8	138	3.7	2	20	5	96	3.35	2.28	1	6.31	76	3.646	0.794	2	8.202	22.3	182.905	116714.0795	1	98	38904.69317	122	126	126	80	88	88	124.667	85.333	1	2	2	1	2	2	2	5.6	2	1
297	42	13	16	85.75	481.8	139	4.4	1	67	3	110	17.78	0.88	1	5.84	187	4.008	4.829	1	9.238	41	378.758	18175.8938	2	97	6058.631267	132	124	126	74	68	74	127.333	72	1	1	1	1	1	2	1	6	1	6
298	48	35	29	66.3	374.7	140	3.9	1	40	1	116	16.02	1.09	1	6.23	174	4.241	4.588	2	9.219	29.1	268.273	35699.93011	2	98	11899.9767	134	130	130	78	80	66	131.333	74.667	1	1	2	1	2	2	2	5.3	2	12
299	43	24	26	97.24	327.1	136	4.3	1	79	3	108	20.4	1.06	1	3.52	105	1.914	5.44	1	8.643	30.6	264.476	87761.35547	1	97	29253.78516	120	112	114	74	76	70	115.333	73.333	1	1	1	1	2	2	2	5.5	2	12
300	45	13	20	80.44	398.5	140	4.4	2	80	3	99	8.85	1.4	1	5.09	97	3.207	2.163	1	8.477	26.2	222.097	49508.46077	2	95	16502.82026	158	148	148	72	64	66	151.333	67.333	1	1	1	1	2	2	2	5.5	2	13
301	35	16	19	154.7	463.9	138	4.4	2	78	4	244	5.8	1.37	1	5.64	126	3.62	3.494	1	9.64	25.9	249.676	20374.29447	2	101	6791.43149	148	142	124	56	52	40	138	49.333	1	1	1	1	1	1	2	11	1	12
302	40	23	18	92.82	469.9	139	3.7	1	47	4	96	32.08	1.27	1	5.12	78	3.439	7.604	2	8.228	40.5	333.234	22114.21726	1	96	7371.405753	126	120	124	78	78	78	123.333	78	2	2	2	2	2	2	2	5.9	2	9
303	46	21	25	51.27	160.6	137	3.9	2	61	1	97	7.01	2.2	1	5.22	72	2.664	1.679	1	8.158	30.1	245.556	10355.22607	2	98	3451.742023	116	120	120	40	56	52	118.667	49.333	2	2	2	2	2	2	2	5.4	2	11
304	44	14	18	62.76	226	142	3.8	1	80	3	121	7.63	1.32	1	3.78	71	2.095	2.28	1	8.365	23.3	194.905	48362.89646	2	102	16120.96549	134	132	134	50	28	40	133.333	39.333	1	1	1	1	2	2	2	5.2	2	11
305	44	23	21	59.23	356.9	141	3.7	2	55	5	88	6.72	1.91	1	5.92	73	3.62	1.46	2	8.075	23.2	187.34	17074.23833	1	92	5691.412777	106	108	104	62	66	58	106	62	2	2	2	2	2	2	2	5.6	2	11
306	48	10	15	72.49	273.6	137	3.7	2	22	5	96	14.16	1.66	1	4.22	69	2.198	3.356	2	8.105	19.4	157.237	17037.58658	1	90	5679.195527	104	108	106	66	64	66	106	65.333	2	2	2	2	2	2	2	5	2	13
307	45	29	30	78.68	422.3	142	4.2	1	28	3	89	4.04	1.58	1	6.31	151	3.957	0.888	2	8.813	22.6	199.174	131423.889	1	101	43807.963	120	116	114	68	66	66	116.667	66.667	2	2	2	2	2	2	2	5	2	9
308	44	29	24	64.53	321.2	133	4.3	2	32	3	87	13.5	1.01	1	5.2	81	3.776	2.9	2	8.167	40	326.68	125641.9944	2	91	41880.6648	122	124	114	72	74	72	120	72.667	2	2	2	2	2	2	2	5.1	2	12
309	44	31	30	79.56	374.7	137	4.1	1	37	3	102	4.71	1.27	1	4.03	79	2.353	1.186	2	8.301	26.7	221.637	17390.15701	2	94	5796.719003	102	110	108	62	54	54	106.667	56.667	2	2	2	2	2	2	2	5.1	2	10
310	42	29	29	91.94	279.6	139	3.9	1	28	4	90	4.64	1.14	1	3.7	75	2.172	1.031	2	8.124	22.9	186.04	22497.24377	1	102	7499.081257	108	106	100	64	64	64	104.667	64	2	2	2	2	2	2	2	5.5	2	10
311	43	15	26	81.33	267.7	134	3.9	1	74	3	105	11.33	1.55	1	4.16	118	1.991	2.937	1	8.731	23.5	205.179	76821.66382	3	91	25607.22127	114	108	96	68	60	52	106	60	2	2	2	2	2	2	2	6	2	10
312	44	15	22	55.69	237.9	138	3.5	2	27	5	87	4.9	1.73	1	3.49	29	1.603	1.053	2	7.14	20.9	149.226	17983.53002	3	91	5994.510007	96	98	106	68	70	72	100	70	2	2	2	2	2	2	2	5.3	2	12
313	42	13	17	72.49	356.9	136	3.7	2	48	5	86	7.53	1.94	1	4.89	167	2.095	1.599	2	8.879	19.3	171.365	17522.03878	3	91	5840.679593	122	128	130	76	78	80	126.667	78	2	2	2	2	2	2	2	5.2	2	13
314	38	13	16	74.26	368.8	139	3.3	2	51	4	111	13.69	0.83	1	5.72	163	4.034	3.752	2	9.11	38.9	354.379	11257.44185	2	99	3752.480617	158	160	162	88	92	88	160	89.333	2	2	2	1	2	2	2	5.9	2	9
315	43	21	29	80.44	303.3	142	3.7	2	71	3	86	11.04	1.6	1	4.81	97	2.715	2.344	1	8.336	31.1	259.25	30775.35097	1	90	10258.45032	114	116	104	76	74	78	111.333	76	2	2	2	2	2	2	2	5.7	2	10
316	43	17	32	78.68	368.8	140	4.4	1	51	3	89	1.43	1.71	1	4.22	40	2.302	0.314	2	7.484	20.2	151.177	174976.3539	1	95	58325.4513	130	134	136	74	64	72	133.333	70	2	2	2	1	2	2	2	5.4	2	12
317	39	35	73	61.88	303.3	135	3.8	2	31	3	192	60.9	0.54	1	4.19	265	2.276	28.871	2	10.144	50.8	515.315	64245.70904	2	95	21415.23635	134	130	134	76	74	78	132.667	76	1	1	1	1	1	2	1	8	1	9
318	46	56	48	69.84	422.3	142	3.8	1	75	4	100	5.02	1.73	1	6.23	175	3.595	1.24	1	9.077	22.5	204.233	9048.352361	2	95	3016.117454	130	134	136	84	80	82	133.333	82	1	1	1	1	2	2	2	4.9	2	10
319	42	36	27	101.66	261.7	139	4.2	1	31	4	85	5.23	1.27	1	3.65	37	2.198	1.098	2	7.36	30.4	223.744	28582.93238	2	101	9527.644127	104	100	100	62	64	50	101.333	58.667	2	2	2	2	2	2	2	5.2	2	11
320	47	23	18	69.84	321.2	142	3.6	1	26	3	92	39.05	1.01	1	5.15	118	3.517	8.871	2	8.599	29.7	255.39	34629.54971	1	94	11543.18324	124	118	122	72	78	82	121.333	77.333	1	2	2	1	2	2	2	5.3	2	9
321	42	36	27	63.65	356.9	138	4.6	1	48	5	101	22.52	1.11	1	6.54	175	4.526	5.616	2	9.087	31.9	289.875	18029.47822	3	91	6009.826073	122	116	118	66	64	66	118.667	65.333	2	2	2	2	2	2	2	5.7	2	11
322	36	16	18	53.92	255.8	139	3.8	2	45	3	91	19.6	1.01	1	3.96	139	2.224	4.404	2	8.752	43	376.336	133624.9845	2	101	44541.6615	144	142	138	72	62	64	141.333	66	2	2	2	1	2	2	2	5.1	2	13
323	42	20	20	43.32	237.9	139	3.7	2	26	1	96	7.1	1.34	1	3.49	137	1.448	1.683	2	8.791	21	184.611	48004.2217	2	102	16001.40723	94	90	88	56	60	42	90.667	52.667	2	2	2	2	2	2	2	5.3	2	10
324	39	20	22	102.54	303.3	142	4.6	2	68	4	90	5.09	2.59	1	5.28	61	2.379	1.131	1	7.918	21.5	170.237	10598.2543	1	99	3532.751433	142	142	140	92	90	94	141.333	92	2	2	2	1	2	2	2	5.4	2	15
325	40	136	125	76.02	297.4	135	4.1	1	64	3	204	6.97	1.11	1	5.35	93	3.75	3.511	1	9.158	22.9	209.718	127168.6683	1	94	42389.5561	136	138	138	86	90	88	137.333	88	1	1	2	1	1	2	2	10.9	1	3
326	43	23	19	54.81	321.2	141	3.8	2	23	3	95	15.34	1.14	1	5.02	229	2.689	3.598	2	9.294	31.5	292.761	36608.0281	1	102	12202.67603	104	100	100	66	64	60	101.333	63.333	2	2	2	2	2	2	2	5.1	2	11
327	43	22	22	43.32	345	139	4.1	2	31	1	96	40.27	1.34	1	5.46	173	3.207	9.545	2	9.024	39.2	353.741	32805.20759	2	97	10935.0692	120	104	106	78	68	76	110	74	2	2	2	2	2	2	2	5.2	2	12
328	32	9	20	111.38	410.4	141	4	2	80	3	99	18.02	1.19	1	4.32	96	2.638	4.405	1	8.466	15.7	132.916	39677.51516	2	93	13225.83839	120	114	110	64	66	62	114.667	64	1	1	1	1	2	2	2	5.4	2	1
329	36	10	13	56.58	285.5	140	4.2	2	65	5	95	10.63	1.45	1	5.02	89	3.103	2.493	1	8.349	36.7	306.408	36054.74817	2	95	12018.24939	166	168	166	80	80	78	166.667	79.333	1	1	2	1	2	2	2	5.3	2	11
330	43	13	15	63.65	232	139	4.4	2	50	2	101	12.87	1.27	1	4.6	80	2.922	3.21	2	8.304	30.2	250.781	24548.13518	2	93	8182.711727	120	114	114	72	70	70	116	70.667	1	1	2	1	2	2	2	5.4	2	11
331	40	41	37	76.02	285.5	137	3.6	2	29	5	91	38.22	1.24	1	4.09	140	2.121	8.588	2	8.759	34.7	303.937	23964.14364	2	98	7988.04788	116	122	126	84	78	70	121.333	77.333	2	2	2	2	2	2	2	4.8	2	10
332	35	33	29	305.86	422.3	136	5.6	2	39	4	291	34.62	0.88	1	4.71	248	2.534	24.875	2	10.494	37.5	393.525	38147.59514	1	96	12715.86505	176	172	172	84	90	82	173.333	85.333	1	1	1	1	1	1	2	7.3	1	12
333	46	26	27	78.68	398.5	139	3.7	1	51	4	90	11.08	1.06	1	5.22	79	3.75	2.462	2	8.176	33.5	273.896	16801.55247	2	97	5600.51749	110	114	112	56	54	54	112	54.667	2	2	2	2	2	2	2	5.6	2	11
334	39	18	24	59.23	202.2	140	4	2	62	4	102	6.98	2.25	1	6.98	77	4.344	1.758	1	8.276	33.3	275.591	16055.41417	1	100	5351.804723	144	148	144	84	76	78	145.333	79.333	2	2	2	1	2	2	2	5.1	2	10
335	44	22	27	116.69	362.8	141	4.2	1	20	4	86	6.93	1.45	1	3.88	41	2.224	1.472	2	7.475	21.2	158.47	25989.23684	2	101	8663.078947	128	130	132	80	68	66	130	71.333	2	2	2	1	2	2	2	5.6	2	14
336	42	21	26	66.3	255.8	139	4.2	1	80	3	103	6.28	2.15	1	5.56	74	3.026	1.597	1	8.246	22.7	187.184	33738.77356	1	95	11246.25785	162	166	168	84	84	84	165.333	84	2	2	2	1	2	2	2	5.7	2	14
337	45	23	28	80.44	321.2	138	4	1	70	2	100	13.63	1.42	1	4.27	103	2.302	3.365	1	8.547	30.7	262.393	12180.6181	3	90	4060.206033	138	138	136	80	78	80	137.333	79.333	1	1	1	1	2	2	2	5.4	2	11
338	44	12	16	79.56	321.2	136	4.4	2	80	3	100	6.39	0.93	1	5.64	92	4.241	1.578	1	8.434	20.1	169.523	43133.94411	2	98	14377.98137	138	134	144	80	74	78	138.667	77.333	1	1	1	1	2	2	2	5.8	2	14
339	42	19	26	79.56	380.7	141	3.9	2	21	4	90	3.96	1.81	1	4.68	62	2.56	0.88	2	7.934	28.6	226.912	14924.2876	2	90	4974.762533	120	114	124	66	64	72	119.333	67.333	2	2	2	2	2	2	2	5.2	2	12
340	39	17	21	86.63	220.1	141	4.7	1	58	3	115	7.05	1.53	1	4.16	76	2.25	2.002	2	8.383	26.9	225.503	33802.42805	1	95	11267.47602	134	148	136	78	84	80	139.333	80.667	2	2	2	1	2	2	2	5.9	2	9
341	44	17	36	62.76	350.9	139	4	2	80	3	91	0.57	2.12	1	5.53	64	3.077	0.128	1	7.977	21.2	169.112	32727.49646	2	95	10909.16549	164	172	170	70	68	74	168.667	70.667	1	1	1	1	2	2	2	5.9	2	20
342	47	29	29	99.01	386.6	140	4.1	1	51	2	85	17.13	1.27	1	5.35	151	3.31	3.595	2	8.767	32.3	283.174	25582.72205	2	93	8527.574017	118	122	112	74	78	78	117.333	76.667	1	1	1	1	2	2	2	5.1	2	13
343	39	21	29	92.82	321.2	140	3.6	2	51	4	102	21.15	1.32	1	3.78	128	1.784	5.327	2	8.784	33.6	295.142	27438.0417	1	97	9146.0139	122	112	110	78	78	78	114.667	78	2	2	2	2	2	2	2	5.4	2	12
344	47	60	63	103.43	440.2	141	4.1	1	28	4	93	11.61	2.51	1	4.58	63	1.733	2.666	2	7.983	28.4	226.717	17176.25863	2	100	5725.419543	130	124	124	56	46	44	126	48.667	1	1	1	1	2	2	2	6	2	13
345	35	17	23	62.76	392.6	140	4.5	1	48	1	100	17.02	1.37	1	5.56	166	3.336	4.202	2	9.024	38.5	347.424	49120.51606	2	98	16373.50535	166	162	162	110	108	104	163.333	107.333	1	1	1	1	2	2	2	5.8	2	4
346	38	12	22	129.95	327.1	137	4.4	1	80	1	89	4.57	1.09	1	4.91	105	3.284	1.004	1	8.449	19.6	165.6	17569.29245	1	98	5856.430817	122	110	116	72	66	66	116	68	2	2	2	2	2	2	2	6	2	11
347	44	12	22	62.76	255.8	137	4.4	2	61	3	109	3.36	1.78	1	4.86	65	2.741	0.904	1	8.173	21.7	177.354	119338.2157	2	95	39779.40523	138	136	132	92	80	84	135.333	85.333	1	1	1	1	2	2	2	5	2	10
348	43	15	16	83.1	368.8	139	4.1	1	49	4	111	5.03	1.68	1	6.21	82	4.112	1.379	2	8.423	22.8	192.044	21123.73887	1	96	7041.24629	154	152	154	76	76	76	153.333	76	2	2	2	1	2	2	2	4.9	2	9
349	42	14	15	65.42	232	141	3.5	2	24	3	90	4.79	1.34	1	3.62	81	1.862	1.064	2	8.201	24.6	201.745	138597.1011	1	91	46199.0337	92	86	84	50	44	46	87.333	46.667	2	2	2	2	2	2	2	4.9	2	9
350	40	23	31	118.46	404.5	144	4.2	1	80	3	160	6.73	1.4	1	3.57	81	1.758	2.659	1	8.776	20.8	182.541	33738.77356	1	101	11246.25785	154	162	160	66	72	72	158.667	70	1	1	1	1	1	2	2	6.7	1	14
351	40	12	16	111.38	267.7	138	3.9	1	74	3	278	52.92	1.09	1	4.4	192	2.327	36.325	1	10.192	31.8	324.106	80588.32562	2	91	26862.77521	128	118	118	80	80	82	121.333	80.667	1	1	1	1	1	2	1	8	1	2
352	37	13	19	58.34	202.2	136	3.9	2	48	2	85	7.67	1.68	1	5.56	70	3.517	1.61	2	7.998	29.8	238.34	40665.78394	2	91	13555.26131	96	96	94	62	60	58	95.333	60	2	2	2	2	2	2	2	5.2	2	11
353	39	22	22	53.04	249.8	138	3.7	2	43	4	95	9.69	1.32	1	4.4	127	2.431	2.273	2	8.705	27.3	237.647	21981.06521	1	91	7327.021737	120	118	118	70	70	72	118.667	70.667	2	2	2	2	2	2	2	5.5	2	13
354	44	68	42	77.79	422.3	141	3.7	1	32	3	105	40.25	0.96	1	4.37	156	2.612	10.435	2	9.011	37.8	340.616	87903.26084	2	92	29301.08695	130	128	130	72	76	74	129.333	74	2	2	2	2	2	2	2	5.3	2	12
355	47	28	28	92.82	404.5	139	3.7	1	58	3	96	25.73	1.06	1	4.76	168	2.819	6.099	2	8.995	26	233.87	125419.7361	2	98	41806.5787	106	106	104	96	100	98	105.333	98	1	1	1	1	1	2	1	5.8	1	7
356	44	27	32	99.89	416.4	140	3.5	2	70	4	228	15.92	1.22	1	5.43	410	2.095	8.962	1	10.752	30.1	323.635	23186.48849	2	98	7728.829497	130	130	132	56	52	52	130.667	53.333	1	1	1	1	1	2	1	9.8	1	16
357	38	27	24	42.43	166.5	138	4.2	2	33	2	270	17.65	0.59	1	4.63	179	3.103	11.767	2	10.093	43.2	436.018	37878.48789	2	102	12626.16263	106	110	106	66	62	68	107.333	65.333	2	2	2	2	2	2	2	10.9	1	13
358	37	18	17	83.98	345	136	4.1	1	53	4	116	15.45	0.54	1	4.84	167	3.439	4.425	2	9.178	28.5	261.573	15740.20171	2	99	5246.733903	154	156	150	98	100	102	153.333	100	1	2	2	1	2	2	2	5.7	2	10
359	40	17	21	106.08	255.8	140	4.4	1	73	3	112	19.27	1.32	1	5.48	97	3.672	5.329	1	8.6	33.5	288.1	11672.43119	1	98	3890.810397	126	124	126	72	70	70	125.333	70.667	1	1	1	1	1	2	1	6.3	1	14
360	46	42	27	73.37	345	140	4.1	1	54	1	120	15.65	1.22	1	3.85	143	1.888	4.637	2	9.057	31.8	288.013	34847.1524	3	92	11615.71747	146	144	138	82	78	80	142.667	80	1	1	1	1	2	2	2	6.7	1	18
361	49	28	28	54.81	345	135	3.7	2	56	3	104	9.9	1.6	1	6.1	119	3.879	2.542	2	8.73	21.6	188.568	199029.9094	1	91	66343.30313	112	112	110	62	68	66	111.333	65.333	1	1	1	1	2	2	2	5.4	2	12
362	43	21	36	59.23	184.4	142	4.2	2	54	3	89	10.66	1.6	1	6.41	168	3.931	2.343	2	8.919	27.1	241.705	222507.8741	1	98	74169.29137	100	92	102	70	72	72	98	71.333	2	2	2	2	2	2	2	5.6	2	12
363	45	24	20	91.05	339	144	3.7	1	54	4	96	4.14	1.09	1	2.69	41	1.396	0.981	2	7.585	25.5	193.418	16620.83231	1	96	5540.277437	128	126	128	66	78	74	127.333	72.667	1	1	1	1	2	2	2	5.4	2	12
364	44	17	25	65.42	309.3	137	4.1	2	22	5	98	10.84	1.78	1	6.88	60	4.784	2.623	2	7.986	21	167.706	135937.9096	1	93	45312.63653	104	108	102	68	72	72	104.667	70.667	2	2	2	2	2	2	2	5.4	2	10
365	37	17	18	66.3	446.1	137	4	2	34	4	96	28.17	1.22	1	5.07	94	3.362	6.677	2	8.414	49.2	413.969	44415.60038	2	101	14805.20013	120	116	124	90	86	88	120	88	1	1	1	1	2	2	2	5.8	2	12
366	49	28	25	80.44	237.9	139	4.2	1	23	3	312	36.45	1.29	1	3.49	57	1.914	28.08	2	9.093	19.1	173.676	33458.58611	1	100	11152.86204	116	112	118	0	64	0	115.333	21.333	1	1	2	1	1	1	2	11.9	1	10
367	42	24	20	73.37	517.5	141	4.2	1	32	1	91	11.65	1.09	1	4.11	53	2.741	2.618	2	7.788	28	218.064	54554.55903	1	100	18184.85301	124	128	128	76	72	64	126.667	70.667	2	2	2	2	2	2	2	5.7	2	13
368	41	24	18	74.26	232	140	4.1	1	54	4	254	28.97	0.96	1	3.18	91	1.758	18.169	2	9.355	33.9	317.135	23704.422	1	102	7901.474	156	150	158	94	92	96	154.667	94	1	1	1	1	1	1	2	9.8	1	9
369	41	26	36	93.7	249.8	140	4	1	39	2	102	3.58	1.55	1	4.11	118	1.94	0.902	2	8.703	27.3	237.592	42783.38752	2	91	14261.12917	118	116	116	72	80	78	116.667	76.667	1	2	2	1	2	2	2	5.6	2	11
370	45	15	33	82.21	303.3	141	3.9	1	70	2	85	8.59	1.32	1	4.73	95	2.922	1.803	1	8.303	25.8	214.217	15354.19906	3	90	5118.066353	126	122	126	74	70	70	124.667	71.333	1	1	2	1	2	2	2	5.5	2	11
371	45	10	19	74.26	327.1	131	4.2	2	74	5	94	4.75	1.58	1	4.29	75	2.327	1.102	1	8.168	25.6	209.101	13865.38304	1	93	4621.794347	126	128	126	74	68	70	126.667	70.667	1	1	1	1	2	2	2	6	2	10
372	39	42	35	77.79	321.2	138	3.7	2	51	4	116	23.33	1.63	1	5.17	91	3.077	6.682	2	8.571	37.3	319.698	19579.35391	1	103	6526.451303	116	112	114	82	88	84	114	84.667	1	1	1	1	2	2	2	5.3	2	10
373	39	19	20	70.72	345	140	3.7	2	54	3	94	8.8	1.32	1	3.72	123	1.758	2.042	2	8.662	28.6	247.733	130159.0697	2	103	43386.35657	126	134	130	76	74	68	130	72.667	2	2	2	1	2	2	2	5.1	2	10
374	46	28	25	100.78	315.2	139	4	1	41	5	100	7.35	0.85	1	4.71	354	2.017	1.815	2	9.781	24.9	243.547	20543.82235	1	97	6847.940783	116	112	108	74	76	76	112	75.333	2	2	2	2	2	2	2	5.9	2	12
375	46	25	23	107.85	523.4	140	4.8	1	40	3	96	23.6	0.98	1	4.4	175	2.508	5.594	2	9.036	31.1	281.02	116165.7005	2	94	38721.90017	122	124	116	68	66	64	120.667	66	2	2	2	2	2	2	2	5.5	2	13
376	47	19	19	76.91	291.5	140	3.5	1	22	3	85	2.68	1.19	1	4.47	78	2.87	0.562	2	8.106	20.1	162.931	44574.41704	1	98	14858.13901	126	128	126	76	80	82	126.667	79.333	2	2	2	2	2	2	2	4.8	2	10
377	36	11	13	83.1	327.1	138	3.3	2	62	4	175	41.85	1.03	1	5.02	109	3.414	18.083	1	9.163	38.8	355.524	16069.28874	2	101	5356.42958	134	132	136	52	50	58	134	53.333	1	1	1	1	1	2	1	6.2	1	11
378	38	15	21	54.81	345	138	4.2	2	49	2	116	16.16	1.37	1	5.46	188	3.103	4.629	2	9.297	30.7	285.418	26907.83726	2	90	8969.279087	118	124	128	76	76	74	123.333	75.333	1	1	1	1	2	2	2	5.8	2	11
379	46	28	30	90.17	261.7	143	3.4	1	36	5	102	7.67	1.53	1	4.22	66	2.353	1.932	2	8.121	25.4	206.273	12793.15838	1	99	4264.386127	112	108	114	74	80	82	111.333	78.667	2	2	2	2	2	2	2	4.3	2	9
380	40	19	20	61	267.7	138	4.1	2	28	3	77	7.92	1.32	1	4.94	97	3.129	1.506	2	8.225	33.8	278.005	83650.94759	2	92	27883.6492	108	108	104	74	70	72	106.667	72	2	2	2	2	2	2	2	4.9	2	10
381	42	9	15	73.37	214.1	138	4	2	20	4	89	10.46	1.5	1	3.47	53	1.681	2.299	2	7.766	20	155.32	21259.81692	1	96	7086.60564	116	118	118	72	70	68	117.333	70	2	2	2	2	2	2	2	5	2	9
382	43	30	34	86.63	309.3	138	3.9	1	46	2	104	13.68	0.88	1	6	347	3.336	3.513	2	9.801	27.7	271.488	38781.83157	1	90	12927.27719	138	142	140	88	84	88	140	86.667	1	1	1	1	2	2	2	5.3	2	14
383	40	13	18	659.46	279.6	137	5.4	1	63	3	181	0.96	1.81	1	3.83	69	1.655	0.429	1	8.739	24.3	212.358	122283.7081	1	94	40761.23603	152	140	134	84	74	62	142	73.333	2	2	2	1	1	1	2	8.1	1	11
384	41	15	26	124.64	446.1	138	5	1	80	5	190	42.05	1.29	1	4.47	118	2.56	19.727	1	9.325	24.8	231.26	13921.03054	2	92	4640.343513	162	164	154	60	58	58	160	58.667	1	1	1	1	1	2	1	6.8	1	2
385	44	19	21	65.42	356.9	141	4.2	1	77	3	92	6.89	1.32	1	4.91	98	3.077	1.565	1	8.414	31.9	268.407	78844.98634	2	91	26281.66211	112	110	116	62	66	66	112.667	64.667	2	2	2	2	2	2	2	4.9	2	12
386	45	51	46	80.44	273.6	140	4.2	1	34	4	275	1.83	1.55	1	6.57	236	3.801	1.243	2	10.387	20.5	212.934	19546.60523	2	93	6515.535077	124	132	130	76	76	82	128.667	78	1	2	2	1	2	2	2	11.5	1	0
387	45	18	17	94.59	416.4	137	4.3	1	41	1	87	8.09	1.09	1	5.4	99	3.801	1.738	2	8.368	28.9	241.835	35741.6789	1	90	11913.89297	118	118	120	84	82	74	118.667	80	2	2	2	1	2	2	2	5.1	2	11
388	42	16	21	116.69	380.7	145	4.7	1	66	5	107	6.93	1.06	1	4.71	105	3.103	1.831	1	8.634	26.7	230.528	24066.05999	2	103	8022.019997	118	118	114	88	50	52	116.667	63.333	2	2	2	2	2	2	2	5.3	2	11
389	47	17	20	83.1	309.3	139	3.4	1	30	2	96	9.55	1.11	1	4.01	69	2.534	2.264	2	8.105	19.5	158.048	40845.12213	1	93	13615.04071	106	104	104	56	54	52	104.667	54	2	2	2	2	2	2	2	5.4	2	10
390	44	13	17	67.18	428.3	144	3.7	2	58	3	107	7.43	1.09	1	5.72	117	4.034	1.963	2	8.742	28.8	251.77	32969.27328	2	97	10989.75776	104	98	94	56	54	54	98.667	54.667	2	2	2	2	2	2	2	6.2	2	9
391	41	21	29	61	279.6	138	4.2	2	26	3	97	9.18	1.78	1	3.93	93	1.655	2.199	2	8.414	23.6	198.57	135937.9096	1	93	45312.63653	96	100	100	62	50	62	98.667	58	2	2	2	2	2	2	2	4.9	2	12
392	43	12	22	49.5	232	140	3.9	2	23	1	95	14.02	1.6	1	4.11	44	2.276	3.289	2	7.645	22.5	172.013	54078.41583	3	92	18026.13861	106	108	106	78	68	74	106.667	73.333	2	2	2	2	2	2	2	5.7	2	14
393	43	39	34	58.34	279.6	134	3.6	2	36	5	90	5.46	1.81	1	4.76	42	2.741	1.213	2	7.544	20.1	151.634	15828.16191	3	91	5276.05397	98	102	94	52	50	52	98	51.333	2	2	2	2	2	2	2	5.6	2	13
394	44	25	42	82.21	386.6	140	3.8	2	80	3	117	5.93	1.5	2	3.85	78	1.94	1.713	1	8.426	24.3	204.752	73297.2707	1	95	24432.42357	178	180	174	96	88	86	177.333	90	1	1	1	1	2	2	2	5.8	2	14
395	41	31	25	107.85	285.5	135	4.3	1	48	4	317	12.05	0.96	1	2.84	70	1.526	9.432	2	9.314	30.6	285.008	13189.93065	2	99	4396.64355	170	162	168	94	90	92	166.667	92	1	1	2	1	1	1	1	10.2	1	13
396	43	19	23	116.69	440.2	141	3.7	1	79	3	225	12.59	0.93	1	3.31	131	1.707	6.994	1	9.598	41.1	394.478	58472.38728	2	93	19490.79576	122	120	124	74	74	76	122	74.667	1	1	1	1	1	2	1	7.9	1	14
397	41	18	19	57.46	202.2	139	3.8	2	47	3	81	7.16	0.85	1	3.36	93	2.017	1.432	2	8.234	35	288.19	127469.0323	1	92	42489.67743	118	118	116	74	66	74	117.333	71.333	2	2	2	2	2	2	2	5	2	14
398	48	31	23	89.28	392.6	140	3.5	1	25	4	97	11.14	1.29	1	6.39	154	4.293	2.668	2	8.919	28.9	257.759	21340.68585	1	93	7113.56195	138	132	126	78	82	84	132	81.333	2	2	2	1	2	2	2	4.5	2	9
399	46	30	20	69.84	392.6	140	3.9	2	31	3	96	16.63	1.45	1	4.09	81	2.224	3.942	2	8.266	45.1	372.797	71525.77346	1	101	23841.92449	106	104	106	78	76	72	105.333	75.333	2	2	2	2	2	2	2	5	2	13
400	45	22	18	75.14	327.1	138	4	1	30	5	99	13.22	0.98	1	5.02	94	3.543	3.232	2	8.445	28.3	238.994	23174.19943	1	97	7724.733143	122	126	122	80	86	80	123.333	82	2	2	2	1	2	2	2	5.2	2	12
401	39	13	19	144.09	428.3	142	4.1	1	80	3	99	6.91	1.09	2	3.54	98	1.94	1.689	1	8.487	29.7	252.064	39501.59752	1	95	13167.19917	110	120	124	52	60	58	118	56.667	1	1	1	1	2	2	2	6	2	13
402	43	15	15	69.84	220.1	140	4.2	2	46	3	103	12.06	1.32	1	6.08	173	3.853	3.067	2	9.095	26.2	238.289	32457.84173	2	91	10819.28058	106	110	110	84	84	86	108.667	84.667	2	2	2	1	2	2	2	5.3	2	12
403	42	20	18	97.24	362.8	145	5.1	1	80	3	99	6.15	1.19	1	3.13	95	1.448	1.503	1	8.456	29.3	247.761	36318.62041	2	95	12106.2068	136	132	134	66	68	68	134	67.333	2	2	2	1	2	2	2	5	2	15
404	43	14	16	40.66	184.4	137	3.4	2	42	1	98	5.16	1.86	1	5.64	54	3.491	1.249	2	7.881	28.8	226.973	32376.26366	1	102	10792.08789	108	104	104	68	68	58	105.333	64.667	2	2	2	2	2	2	2	6	2	3
405	44	23	19	69.84	291.5	134	4.3	1	58	5	304	8.47	1.5	1	6.98	205	4.422	6.358	2	10.347	27.3	282.473	18939.14541	2	91	6313.04847	134	138	144	72	76	80	138.667	76	1	1	1	1	1	1	1	10.6	1	12
406	46	32	26	84.86	422.3	141	4	1	56	2	111	34.07	1.32	1	6.83	172	4.629	9.338	2	9.164	29.6	271.254	27795.677	2	93	9265.225667	140	140	136	84	90	88	138.667	87.333	2	2	2	1	1	2	2	5.6	1	18
407	47	34	21	88.4	493.7	139	4.2	1	31	3	89	7.95	1.09	1	3.28	64	1.862	1.747	2	7.954	30.1	239.415	90326.44396	1	90	30108.81465	108	106	108	78	78	80	107.333	78.667	2	2	2	2	2	2	2	4.6	2	11
408	42	18	20	71.6	345	137	3.9	1	43	3	103	6.22	1.78	1	5.09	91	2.845	1.582	2	8.452	32.7	276.38	126463.8331	1	101	42154.61103	160	164	166	110	116	116	163.333	114	1	1	2	1	2	2	2	4.8	2	10
409	40	22	28	68.95	315.2	141	4.2	2	54	4	108	17.87	1.5	1	5.79	80	3.879	4.765	2	8.371	28.8	241.085	22918.5535	2	93	7639.517833	142	136	130	80	86	84	136	83.333	2	2	2	1	2	2	2	5.5	2	10
410	41	20	19	40.66	184.4	139	3.7	2	60	2	97	6.14	1.29	1	5.69	124	3.75	1.471	1	8.702	26.3	228.863	13000.37814	3	91	4333.45938	102	100	96	60	62	60	99.333	60.667	2	2	2	2	2	2	2	5.4	2	9
411	40	18	24	75.14	380.7	136	4	1	69	4	101	16.77	0.78	1	4.4	199	2.586	4.182	1	9.215	22.7	209.181	11893.85265	1	92	3964.61755	158	154	158	54	56	62	156.667	57.333	2	2	2	1	2	2	2	5.3	2	12
412	42	21	19	57.46	255.8	139	4	2	66	3	102	11.34	1.5	1	6.1	140	3.879	2.856	1	8.873	26.4	234.247	97732.11821	2	98	32577.37274	106	108	106	58	56	64	106.667	59.333	1	1	1	1	2	2	2	5.2	2	13
413	45	15	20	77.79	190.3	137	4.2	1	29	5	97	8.28	1.32	1	6.44	138	4.396	1.983	2	8.809	22.2	195.56	14034.47335	1	93	4678.157783	104	104	108	64	62	66	105.333	64	2	2	2	2	2	2	2	5	2	14
414	44	13	19	64.53	226	137	4	2	22	4	86	7.54	1.34	1	5.35	56	3.724	1.601	2	7.787	24.9	193.896	30259.77569	2	101	10086.5919	116	116	112	76	70	72	114.667	72.667	2	2	2	2	2	2	2	5.4	2	0
415	44	23	37	100.78	380.7	139	3.8	1	41	4	94	5.31	0.96	1	3.9	26	2.819	1.232	2	7.108	27	191.916	18151.24268	1	96	6050.414227	124	120	124	78	76	76	122.667	76.667	1	1	1	1	2	2	2	5.6	2	12
416	44	13	19	65.42	214.1	141	3.5	2	47	4	97	12.78	1.53	1	5.74	61	3.905	3.061	2	7.992	24.9	199.001	18592.0863	1	99	6197.3621	106	104	106	58	58	56	105.333	57.333	2	2	2	2	2	2	2	5.3	2	10
417	42	16	16	106.96	315.2	143	3	1	40	4	71	6.46	1.11	1	4.71	68	3.233	1.132	2	7.789	31.9	248.469	21123.73887	1	96	7041.24629	142	146	146	98	94	98	144.667	96.667	1	1	1	1	1	1	1	10.5	1	10
418	46	20	25	106.08	416.4	136	4	1	55	3	90	5.74	0.88	1	5.38	287	3.026	1.276	2	9.466	25.7	243.276	146040.7765	1	90	48680.25883	124	124	136	76	74	76	128	75.333	1	1	1	1	2	2	2	5	2	11
419	41	20	23	77.79	196.3	137	3	1	63	5	112	2.96	1.47	1	3.52	71	1.681	0.819	1	8.288	30.9	256.099	13808.27572	2	102	4602.758573	144	140	134	74	68	66	139.333	69.333	1	1	1	1	1	2	1	6.2	1	12
420	50	14	20	59.23	297.4	142	4	1	21	3	115	11.55	1.29	1	4.09	58	2.483	3.28	2	8.112	19.3	156.562	34629.54971	1	94	11543.18324	120	124	124	64	52	58	122.667	58	2	2	2	2	2	2	2	5.5	2	11
421	42	16	20	62.76	243.9	139	3.6	2	22	3	106	4.42	1.32	1	3.54	79	1.81	1.157	2	8.34	18.3	152.622	121363.7087	1	94	40454.56957	118	122	114	64	64	64	118	64	2	2	2	2	2	2	2	4.9	2	13
422	45	21	22	91.94	499.6	136	4	2	62	1	151	36.48	1.06	1	5.74	190	3.698	13.601	1	9.571	32.1	307.229	15256.34028	3	92	5085.44676	94	94	98	68	66	70	95.333	68	1	1	1	1	1	2	1	6.4	1	13
423	41	26	19	65.42	267.7	137	4.2	1	51	2	344	9.89	1.19	1	6.28	268	3.698	8.4	2	10.738	28.9	310.328	24635.60269	2	99	8211.867563	134	124	136	78	84	74	131.333	78.667	2	2	2	1	2	2	2	13.1	1	10
424	43	30	30	102.54	374.7	138	3.8	1	36	4	116	25.62	1.01	1	5.61	129	3.931	7.338	2	8.92	36.7	327.364	31783.18958	2	101	10594.39653	154	152	156	104	108	106	154	106	1	1	2	1	2	2	2	6.4	2	11
425	37	15	25	86.63	291.5	131	4.1	2	71	4	320	10.91	1.27	1	3.34	77	1.681	8.62	1	9.419	20.4	192.148	17087.60576	2	90	5695.868587	196	188	190	60	56	0	191.333	38.667	1	1	1	1	1	1	1	8.1	1	10
426	42	32	43	80.44	333.1	139	5	1	72	1	99	9.93	2.74	1	6.23	89	3.026	2.427	1	8.391	25.7	215.649	24704.367	3	92	8234.789	166	162	150	74	72	70	159.333	72	2	2	2	1	2	2	2	5.2	2	17
427	46	19	21	65.42	273.6	138	3.8	2	20	3	89	9.82	1.22	1	4.91	58	3.388	2.158	2	7.856	29.3	230.181	91474.43303	2	98	30491.47768	120	122	114	72	82	80	118.667	78	2	2	2	2	2	2	2	4.3	2	12
428	47	16	26	68.07	285.5	140	4.2	2	50	3	88	3.06	1.71	1	4.34	41	2.431	0.665	2	7.498	22	164.956	202246.928	1	91	67415.64267	98	102	96	64	66	62	98.667	64	2	2	2	2	2	2	2	5.7	2	2
429	39	12	11	56.58	202.2	140	3.8	2	20	4	83	10.75	2.12	1	4.16	32	1.888	2.203	2	7.191	28	201.348	22808.13483	1	98	7602.71161	118	114	114	70	70	70	115.333	70	2	2	2	2	2	2	2	4.9	2	9
430	39	20	25	80.44	333.1	140	3.3	1	60	3	109	17.27	0.93	1	4.03	124	2.457	4.648	1	8.818	27.2	239.85	28576.79477	1	94	9525.598257	102	120	118	72	74	64	113.333	70	2	2	2	2	2	2	2	5.9	2	9
431	44	33	26	74.26	398.5	139	4.4	1	33	1	107	8.05	1.09	1	6.13	133	4.344	2.127	2	8.87	26	230.62	34835.65476	1	100	11611.88492	116	114	116	62	76	74	115.333	70.667	2	2	2	2	2	2	2	5.6	2	13
432	50	26	26	68.95	392.6	140	3.9	1	28	5	96	6.81	0.85	1	5.48	114	4.034	1.614	2	8.607	25.1	216.036	11928.36243	2	90	3976.12081	106	108	106	70	72	74	106.667	72	2	2	2	2	2	2	2	4.5	2	2
433	45	20	22	87.52	345	140	3.9	1	56	3	96	8.95	1.14	1	4.81	120	3.051	2.121	2	8.659	21.8	188.766	95023.6246	1	99	31674.54153	126	126	122	84	82	82	124.667	82.667	2	2	2	1	2	2	2	5	2	12
434	43	19	20	53.92	255.8	139	3.9	2	21	2	89	8.44	1.24	1	4.73	65	3.155	1.855	2	7.97	22	175.34	39975.11173	2	103	13325.03724	122	124	120	78	76	64	122	72.667	2	2	2	2	2	2	2	5.2	2	10
435	40	12	16	58.34	208.2	139	3.8	1	23	3	171	0.14	1.71	1	3.8	69	1.733	0.059	2	8.683	28.3	245.729	36973.75908	1	92	12324.58636	114	120	116	58	50	56	116.667	54.667	2	2	2	2	1	1	2	8.9	1	12
436	41	13	10	175.03	559.1	137	4.5	1	80	3	107	11.59	0.8	2	2.84	99	1.526	3.062	1	8.575	23.8	204.085	27719.90048	2	98	9239.966827	86	80	84	38	36	38	83.333	37.333	1	1	1	1	2	2	2	5.3	2	13
437	39	19	24	86.63	321.2	141	3.9	1	64	2	97	11.94	0.88	1	5.07	208	3.103	2.86	1	9.219	25	230.475	9380.869295	2	90	3126.956432	128	124	122	76	78	70	124.667	74.667	2	2	2	2	2	2	2	5.1	2	10
438	42	54	40	98.12	422.3	139	4.2	1	43	3	108	82.73	1.11	1	4.73	182	2.689	22.061	2	9.193	39.9	366.801	34306.48828	1	101	11435.49609	138	132	136	90	88	84	135.333	87.333	1	1	1	1	2	2	2	5.8	2	9
439	41	17	21	45.08	226	137	4.2	2	41	3	92	5.35	1.14	1	5.59	154	3.646	1.215	2	8.866	33.5	297.011	30653.98631	1	95	10217.99544	118	126	120	72	72	74	121.333	72.667	2	2	2	2	2	2	2	5.2	2	10
440	42	14	16	59.23	226	141	3.2	2	63	2	105	10.35	1.14	1	6.96	177	4.913	2.683	1	9.137	30.4	277.765	11125.80582	2	93	3708.60194	130	130	122	88	84	88	127.333	86.667	1	1	1	1	2	2	2	5.7	2	9
441	43	14	17	51.27	232	137	4.2	2	40	1	92	9.06	1.53	1	4.84	60	3	2.058	2	7.923	23.3	184.606	36023.60104	3	92	12007.86701	108	104	112	74	78	76	108	76	2	2	2	2	2	2	2	5.3	2	9
442	48	13	19	75.14	291.5	140	4.2	1	30	3	111	4.17	1.16	1	4.37	53	2.922	1.143	2	7.987	20	159.74	22792.16692	1	95	7597.388973	124	126	126	70	74	70	125.333	71.333	2	2	2	2	2	2	2	5.4	2	12
443	46	19	30	95.47	398.5	138	3.6	1	69	5	99	11.04	1.66	1	8.17	93	6.025	2.699	1	8.435	27.2	229.432	12038.90933	3	91	4012.969777	208	206	208	92	92	88	207.333	90.667	1	1	2	1	2	2	2	5.8	2	14
444	39	23	21	60.11	285.5	141	4.1	2	48	4	103	35.08	1.34	1	4.99	52	3.388	8.922	2	7.893	34.9	275.466	18043.93586	1	99	6014.645287	102	102	110	82	84	76	104.667	80.667	2	2	2	1	2	2	2	6.4	2	10
445	45	19	27	106.08	368.8	140	4.7	1	70	3	129	5.55	0.93	1	4.27	158	2.508	1.768	1	9.229	30.2	278.716	39676.32776	1	99	13225.44259	126	124	118	66	68	66	122.667	66.667	1	1	1	1	2	2	2	6.4	2	12
446	45	14	19	70.72	315.2	141	3.5	1	67	4	156	6.04	1.53	1	4.42	46	2.664	2.327	1	8.185	24.3	198.896	6063.572478	1	93	2021.190826	160	162	158	72	78	72	160	74	2	2	2	1	1	2	1	6.7	1	12
447	39	20	19	56.58	339	138	4.3	2	40	3	101	14.03	1.47	1	5.69	109	3.646	3.499	2	8.613	34.8	299.732	36772.56837	1	95	12257.52279	108	116	114	80	76	74	112.667	76.667	2	2	2	2	2	2	2	6	2	11
448	42	12	18	57.46	297.4	142	4	2	58	4	87	10.68	1.58	1	7.81	167	5.379	2.294	2	8.891	27	240.057	15561.20862	2	100	5187.06954	110	110	112	50	52	46	110.667	49.333	2	2	2	2	2	2	2	6	2	9
449	47	27	26	61.88	339	138	4	2	64	3	105	6.39	2.25	1	5.12	64	2.534	1.657	1	8.12	26.1	211.932	118209.8095	1	91	39403.26983	130	130	124	70	64	66	128	66.667	1	1	1	1	2	2	2	5.6	2	11
450	41	18	25	56.58	267.7	137	3.7	2	42	3	86	3.02	1.55	1	4.99	75	3.051	0.641	2	8.079	18.7	151.077	83274.56498	2	100	27758.18833	100	94	86	68	60	54	93.333	60.667	2	2	2	2	2	2	2	4.7	2	9
451	45	40	23	60.11	345	139	3.9	2	23	4	102	73.48	1.03	1	5.22	256	2.87	18.506	2	9.477	30.4	288.101	19016.48195	1	102	6338.827317	130	128	132	52	38	48	130	46	2	2	2	1	2	2	2	5.5	2	13
452	38	30	32	95.47	279.6	141	4.2	2	76	4	88	9.4	1.99	1	4.5	74	2.121	2.042	1	8.088	24.6	198.965	12972.18249	2	100	4324.06083	122	102	108	60	54	52	110.667	55.333	2	2	2	2	2	2	2	5.6	2	1
453	40	15	19	67.18	499.6	139	4.1	2	70	3	109	32.18	1.16	1	4.94	184	2.819	8.661	1	9.213	39.7	365.756	64182.95787	1	91	21394.31929	118	116	118	60	60	62	117.333	60.667	1	1	1	1	2	2	2	6	2	9
454	45	17	21	77.79	309.3	141	4.4	2	78	3	111	19.77	1.37	1	6.62	195	4.241	5.418	1	9.289	30.8	286.101	27430.82294	2	95	9143.607647	112	106	104	66	66	68	107.333	66.667	2	2	2	2	2	2	2	5.5	2	13
455	44	31	25	77.79	309.3	139	3.4	1	27	1	100	10.4	1.14	1	4.78	119	3.026	2.568	2	8.691	33.1	287.672	63721.06052	2	102	21240.35351	110	110	100	62	64	62	106.667	62.667	2	2	2	2	2	2	2	4.7	2	11
456	47	44	25	77.79	458	137	4.3	1	43	3	137	9.67	1.11	1	5.66	92	4.086	3.271	2	8.749	31.9	279.093	29247.1739	1	94	9749.057967	152	144	144	82	88	86	146.667	85.333	1	1	2	1	2	2	2	5.5	2	9
457	42	33	29	91.05	398.5	141	3.9	1	34	3	76	8.96	0.8	1	3.62	134	2.121	1.681	2	8.535	30.1	256.904	73321.19508	1	103	24440.39836	124	122	120	74	80	80	122	78	2	2	2	2	2	2	2	5.5	2	14
458	48	14	19	70.72	255.8	138	3.6	2	36	3	94	6.03	1.84	1	5.74	60	3.595	1.4	2	7.944	18.5	146.964	77536.92492	2	92	25845.64164	106	102	102	82	86	94	103.333	87.333	2	2	2	1	2	2	2	5.1	2	10
459	43	14	22	61.88	202.2	138	4	2	20	4	85	13.71	1.73	1	6.15	65	4.086	2.877	2	7.924	18.7	148.179	22808.13483	1	98	7602.71161	98	94	96	76	78	76	96	76.667	2	2	2	2	2	2	2	5.3	2	1
460	33	37	21	44.2	202.2	138	4.1	2	20	2	71	10.66	1.34	1	4.5	130	2.483	1.869	2	8.437	39.1	329.887	51089.37949	2	102	17029.79316	100	104	106	54	62	52	103.333	56	2	2	2	2	2	2	2	4.6	2	17
461	40	112	77	105.2	434.2	142	4.1	1	55	4	89	26.33	1.24	1	4.16	110	2.353	5.786	2	8.496	33.5	284.616	17930.45653	2	99	5976.818843	154	142	152	102	88	96	149.333	95.333	2	2	2	1	2	2	2	5.3	2	0
462	41	14	18	58.34	243.9	137	3.5	2	45	4	96	10.08	1.47	1	4.81	80	2.922	2.389	2	8.253	33.6	277.301	18604.84968	2	100	6201.61656	114	106	104	60	64	66	108	63.333	2	2	2	2	2	2	2	5.4	2	13
463	46	15	21	58.34	226	140	3.7	2	20	4	85	5.35	1.86	1	4.55	30	2.534	1.123	2	7.151	17.7	126.573	29672.50443	2	101	9890.83481	106	100	98	48	42	36	101.333	42	2	2	2	2	2	2	2	4.9	2	10
464	42	115	111	159.12	374.7	139	4	1	76	3	153	4.41	1.19	1	3.96	102	2.25	1.666	1	8.962	23.6	211.503	39676.32776	1	99	13225.44259	140	154	146	48	52	46	146.667	48.667	1	1	1	1	1	1	2	7.2	1	15
465	40	15	33	84.86	380.7	136	4	2	77	3	96	5.69	3.23	1	5.22	102	1.474	1.349	1	8.496	19	161.424	54961.75749	1	99	18320.58583	156	160	154	84	86	88	156.667	86	1	1	1	1	2	2	2	5.4	2	14
466	42	31	29	68.95	279.6	138	4.2	2	64	3	243	32.82	1.14	1	4.55	371	1.5	19.692	1	10.716	40.1	429.712	107051.9323	1	94	35683.97743	124	124	126	0	0	38	124.667	12.667	1	1	1	1	1	1	1	8.4	1	10
467	40	25	21	65.42	220.1	140	4	2	60	2	95	19.98	1.27	1	3.7	45	2.198	4.687	1	7.667	38.7	296.713	10308.45195	2	90	3436.15065	146	136	138	88	88	84	140	86.667	1	1	1	1	2	2	2	5.6	2	10
468	45	19	22	83.98	362.8	140	3.8	1	23	5	108	6.33	1.45	1	3.39	45	1.707	1.688	2	7.796	18.8	146.565	15387.45124	1	102	5129.150413	112	114	112	66	62	76	112.667	68	2	2	2	2	2	2	2	5.2	2	1
469	43	12	20	63.65	309.3	139	4.2	2	62	3	129	8.08	1.55	1	4.97	119	2.793	2.574	1	8.946	32.2	288.061	44690.47559	2	96	14896.8252	134	138	134	62	64	64	135.333	63.333	1	1	1	1	1	2	2	6.5	1	14
470	39	33	24	61	350.9	135	4.5	2	40	3	171	36.82	0.91	1	4.11	254	1.888	15.546	2	9.986	36.7	366.486	20209.07641	2	95	6736.358803	108	108	108	70	68	70	108	69.333	2	2	2	2	1	1	1	8.6	1	11
471	40	40	27	57.46	339	139	3.9	1	34	3	308	21.72	0.88	1	5.12	103	3.698	16.518	2	9.672	38.4	371.405	21708.16086	1	94	7236.05362	114	116	116	44	56	62	115.333	54	2	2	2	2	2	2	2	12.6	1	10
472	39	19	17	50.39	232	140	3.5	2	52	4	91	9.8	2.17	1	5.02	76	2.457	2.202	2	8.148	30	244.44	13391.81623	2	90	4463.938743	106	110	106	76	78	76	107.333	76.667	2	2	2	2	2	2	2	5	2	9
473	38	15	18	83.1	285.5	139	3.7	2	29	4	95	24.75	0.83	1	4.63	206	2.741	5.806	2	9.189	41.9	385.019	18151.50119	2	96	6050.500397	102	98	98	56	54	58	99.333	56	2	2	2	2	2	2	2	5.6	2	14
474	42	14	16	49.5	273.6	138	3.7	2	42	4	102	5.91	1.14	1	5.07	126	3.284	1.488	2	8.768	24.7	216.57	25596.20798	1	96	8532.069327	100	92	102	54	58	58	98	56.667	2	2	2	2	2	2	2	5.4	2	9
475	29	24	22	40.66	237.9	136	3.9	2	34	2	86	10.45	1.32	1	7.19	176	4.965	2.219	2	8.932	33.3	297.436	29089.92791	1	96	9696.642637	98	104	98	64	66	66	100	65.333	2	2	2	2	2	2	2	4.5	2	10
476	44	157	90	83.1	327.1	140	4.4	1	35	3	129	40.57	1.06	1	4.37	151	2.534	12.922	2	9.184	32.2	295.725	119829.247	2	96	39943.08233	110	110	116	86	84	82	112	84	2	2	2	1	2	2	2	5.9	2	10
477	41	20	28	93.7	339	140	4.4	1	66	4	110	13.67	1.6	1	5.02	81	3	3.713	1	8.402	27.8	233.576	9293.322792	2	95	3097.774264	114	102	110	58	54	56	108.667	56	2	2	2	2	2	2	2	5.6	2	12
478	47	19	27	38.01	220.1	134	3.8	2	53	5	90	8.95	1.32	1	5.82	90	4.034	1.989	2	8.306	19	157.814	15280.64157	3	91	5093.54719	140	134	132	80	76	76	135.333	77.333	1	1	1	1	2	2	2	5.4	2	12
479	43	18	24	53.92	243.9	139	4.4	2	42	3	94	2.54	1.86	1	4.5	74	2.25	0.59	2	8.154	18.1	147.587	148626.8185	1	95	49542.27283	108	114	108	52	60	62	110	58	1	1	2	1	2	2	2	5.5	2	11
480	47	26	23	62.76	517.5	137	3.8	1	20	3	105	16.35	0.83	1	5.69	150	4.086	4.239	2	8.971	43.3	388.444	39875.03294	1	95	13291.67765	122	128	122	60	66	64	124	63.333	2	2	2	2	2	2	2	4.8	2	11
481	43	19	23	50.39	321.2	139	4.1	2	29	3	91	13.42	1.19	1	3.93	122	2.121	3.015	2	8.622	30.1	259.522	90505.82581	2	92	30168.6086	98	104	106	68	64	70	102.667	67.333	2	2	2	2	2	2	2	5	2	11
482	46	34	36	100.78	350.9	139	3.7	1	39	3	99	10.63	0.96	1	6.7	335	4.008	2.598	2	9.716	29.8	289.537	19649.8489	3	91	6549.949633	128	126	118	60	56	60	124	58.667	1	2	2	1	2	2	2	5.6	2	9
483	47	15	22	66.3	315.2	141	4.4	2	50	4	98	10.42	2.12	1	6.8	83	4.241	2.521	2	8.311	28.1	233.539	24510.53584	1	100	8170.178613	148	136	130	64	72	70	138	68.667	1	1	1	1	2	2	2	5.6	2	11
484	42	35	33	72.49	362.8	137	4	1	41	5	101	13.81	0.93	1	5.02	224	2.922	3.444	2	9.334	29.8	278.153	20609.21463	2	91	6869.73821	138	130	126	78	72	64	131.333	71.333	1	2	2	1	2	2	2	4.4	2	11
485	45	113	153	76.02	297.4	143	4.2	2	59	1	149	6.6	1.22	1	5.38	170	3.284	2.428	2	9.447	35.4	334.424	23812.59189	1	103	7937.53063	100	96	104	70	66	64	100	66.667	2	2	2	2	2	2	2	5.2	2	10
486	42	14	18	83.1	124.9	136	3.6	1	41	3	89	32.58	0.83	1	5.95	336	3.388	7.16	2	9.613	26.1	250.899	28129.56374	1	101	9376.521247	142	148	148	80	80	80	146	80	1	1	1	1	2	2	2	6.3	2	11
487	45	56	32	73.37	386.6	141	4.1	1	21	4	108	25.13	1.09	1	4.34	64	2.922	6.701	2	8.148	43.2	351.994	25126.27136	1	97	8375.423787	124	126	126	78	82	84	125.333	81.333	2	2	2	1	2	2	2	6.2	2	10
488	39	15	16	63.65	297.4	139	3.4	2	34	4	100	16.07	1.32	1	4.37	88	2.586	3.968	2	8.389	42	352.338	26363.74486	1	99	8787.914953	130	124	124	96	90	86	126	90.667	1	1	2	1	2	2	2	5.7	2	9
489	45	10	14	50.39	309.3	141	3.6	2	24	5	90	9.15	1.86	1	4.97	69	2.741	2.033	2	8.041	22.9	184.139	18556.49847	2	101	6185.49949	112	116	106	70	74	78	111.333	74	2	2	2	2	2	2	2	5	2	14
490	41	10	15	67.18	196.3	135	4.1	2	22	4	79	18.22	1.32	1	3.49	54	1.888	3.554	2	7.665	25.3	193.925	17713.10876	1	99	5904.369587	92	98	100	52	52	54	96.667	52.667	2	2	2	2	2	2	2	5.3	2	12
491	43	25	24	149.4	243.9	138	4.4	2	69	3	103	30.1	0.91	1	3.8	246	1.629	7.655	1	9.447	32.7	308.917	42669.24301	1	101	14223.081	128	118	118	58	58	58	121.333	58	1	1	1	1	2	2	2	5.3	2	14
492	43	21	21	68.07	380.7	143	3.9	1	31	3	94	33.1	0.98	1	5.48	222	3.362	7.682	2	9.253	27	249.831	97410.28604	1	101	32470.09535	122	122	120	68	72	72	121.333	70.667	2	2	2	2	2	2	2	5.6	2	0
493	46	9	18	88.4	398.5	138	4.3	1	24	5	94	8.43	1.34	1	4.71	91	2.896	1.957	2	8.361	24	200.664	34470.44913	3	91	11490.14971	108	120	112	70	68	70	113.333	69.333	2	2	2	2	2	2	2	5.2	2	13
494	49	10	26	60.11	142.8	142	3.8	2	53	5	102	2.59	1.5	1	4.97	89	3	0.652	2	8.42	13.6	114.512	32871.46768	1	101	10957.15589	96	90	92	68	68	66	92.667	67.333	2	2	2	2	2	2	2	5.5	2	9
495	41	18	19	88.4	220.1	138	4.1	2	44	4	80	16.41	1.58	1	6.44	99	4.344	3.241	2	8.284	26.9	222.84	23247.66808	2	97	7749.222693	112	114	116	80	78	78	114	78.667	2	2	2	2	2	2	2	5.4	2	12
496	42	25	31	81.33	511.5	141	4.6	1	44	3	162	28.92	0.93	1	4.32	241	2.146	11.568	2	9.879	40	395.16	19993.73967	2	95	6664.57989	134	130	126	78	80	74	130	77.333	1	1	1	1	1	2	1	7.3	1	12
497	41	19	20	59.23	249.8	140	4	2	79	3	95	4.88	1.4	1	5.25	64	3.517	1.145	1	8.02	24.3	194.886	29013.85326	1	93	9671.28442	116	112	120	58	50	52	116	53.333	2	2	2	2	2	2	2	5.4	2	13
498	44	13	16	63.65	249.8	139	3.8	2	44	5	84	4.92	1.63	1	4.6	68	2.612	1.02	2	7.957	21.6	171.871	14385.31823	1	103	4795.106077	110	110	112	66	62	68	110.667	65.333	2	2	2	2	2	2	2	5.1	2	12
499	41	21	28	80.44	333.1	139	4.3	1	31	4	101	6.52	1.22	1	4.94	84	3.284	1.626	2	8.353	31.8	265.625	20112.69426	2	90	6704.23142	114	110	110	52	50	52	111.333	51.333	1	2	2	1	2	2	2	5.8	2	17
500	44	40	33	100.78	410.4	139	3.9	1	80	5	160	10.75	1.4	1	4.99	84	3.155	4.247	1	8.813	27.4	241.476	9222.025464	1	93	3074.008488	146	142	136	50	54	54	141.333	52.667	1	1	1	1	1	1	2	6.5	1	12
501	35	13	17	64.53	279.6	140	4	2	62	3	88	2.91	1.86	1	5.74	58	3.569	0.632	1	7.845	47.2	370.284	96511.7997	1	94	32170.5999	124	128	130	66	58	54	127.333	59.333	2	2	2	2	2	2	2	5.1	2	9
502	50	41	57	91.94	458	138	4.1	1	31	3	80	7.08	1.5	1	5.43	74	3.543	1.399	2	7.993	26.5	211.815	90802.84757	2	92	30267.61586	120	114	122	76	78	80	118.667	78	2	2	2	2	2	2	2	5.1	2	12
503	49	20	19	126.41	481.8	139	4.1	1	22	1	108	8.04	1.27	1	5.38	123	3.465	2.144	2	8.801	32	281.632	41236.90761	2	98	13745.63587	116	124	114	70	80	72	118	74	2	2	2	2	2	2	2	5.3	2	17
504	46	46	22	77.79	368.8	140	4.4	1	46	1	94	26.02	0.96	1	5.04	123	3.439	6.039	2	8.662	26.8	232.142	35786.66857	1	103	11928.88952	116	112	108	78	80	76	112	78	1	2	2	1	2	2	2	5.5	2	12
505	37	21	18	38.01	309.3	139	4	2	64	5	98	7.69	1.19	1	4.65	90	3	1.861	1	8.392	19.7	165.322	14646.65486	3	91	4882.218287	134	120	126	0	0	0	126.667	0	2	2	2	2	2	2	2	5.6	2	14
506	38	19	16	79.56	428.3	143	3.9	2	62	1	106	3.8	1.84	1	6.54	144	3.957	0.995	1	8.94	27.1	242.274	14578.16607	2	96	4859.38869	126	128	124	64	64	62	126	63.333	2	2	2	2	1	1	1	10.1	1	12
507	40	13	22	112.27	463.9	139	4.3	1	69	3	110	6.51	1.27	1	3.96	142	1.965	1.768	1	8.963	30.3	271.579	28658.22559	1	98	9552.741863	152	148	150	70	64	68	150	67.333	1	1	1	1	1	1	1	7.4	1	14
508	44	23	21	79.56	327.1	138	3.8	1	28	5	94	13.1	1.14	1	4.78	125	3	3.04	2	8.678	29.1	252.53	13740.34026	2	95	4580.11342	120	118	124	80	84	86	120.667	83.333	2	2	2	1	2	2	2	5.1	2	10
509	48	32	28	106.08	499.6	140	3.9	1	39	3	92	5.96	0.93	1	4.86	197	2.922	1.354	2	9.112	26.9	245.113	17944.77286	2	94	5981.590953	132	126	128	80	84	82	128.667	82	1	2	2	1	2	2	2	5.6	2	12
510	43	25	21	65.42	368.8	141	3.4	2	39	4	88	20.48	0.93	1	4.4	197	2.457	4.45	2	9.067	31.8	288.331	38409.93049	2	91	12803.31016	108	108	112	82	78	72	109.333	77.333	1	1	1	1	2	2	2	5.7	2	14
511	40	15	17	53.04	303.3	140	3.9	2	34	3	91	10.43	1.34	1	5.43	65	3.75	2.344	2	7.992	31.5	251.748	61096.3665	1	102	20365.4555	108	106	108	72	74	74	107.333	73.333	2	2	2	2	2	2	2	5.3	2	11
512	45	23	24	64.53	446.1	139	3.9	2	59	4	118	35.93	1.4	1	7.32	241	4.681	10.468	2	9.562	39.1	373.874	16414.61117	1	96	5471.537057	132	134	136	54	56	58	134	56	2	2	2	1	1	2	2	6.3	1	11
513	40	17	22	70.72	291.5	140	3.6	2	68	4	101	11.76	1.4	1	6.18	152	4.008	2.933	1	8.946	22.1	197.707	13879.72966	2	97	4626.576553	154	148	144	84	74	82	148.667	80	1	1	2	1	2	2	2	6.2	2	9
514	43	25	29	84.86	273.6	138	3.9	1	46	3	103	10.09	1.42	1	5.35	70	3.569	2.566	2	8.19	29.3	239.967	105923.2028	1	93	35307.73427	132	130	134	78	78	82	132	79.333	2	2	2	1	2	2	2	5.1	2	10
515	43	29	25	88.4	404.5	140	3.5	1	67	4	109	7.87	1.5	1	3.67	86	1.733	2.118	1	8.453	27.1	229.076	11161.25268	2	101	3720.41756	128	128	124	86	74	76	126.667	78.667	1	1	1	1	1	2	1	6.2	1	12
516	45	21	19	50.39	243.9	139	4.1	2	50	1	105	15.72	1.37	1	4.22	119	2.224	4.076	2	8.74	33.9	296.286	21942.22145	3	91	7314.073817	102	102	96	46	50	48	100	48	2	2	2	2	2	2	2	5.5	2	11
517	50	23	31	181.22	160.6	138	3.7	1	80	3	107	18.68	1.37	1	4.03	135	1.965	4.935	1	8.885	30.8	273.658	40546.04262	3	91	13515.34754	148	146	148	46	0	0	147.333	15.333	2	2	2	1	2	2	2	5.9	2	18
518	44	11	12	65.42	237.9	136	4	2	45	5	101	4.41	1.91	1	4.84	87	2.483	1.1	2	8.388	21.2	177.826	19102.9259	1	96	6367.641967	122	126	122	82	78	82	123.333	80.667	1	2	2	1	2	2	2	5	2	12
519	39	17	18	98.12	267.7	142	4.6	2	54	5	108	31.25	1.99	1	5.53	46	3.31	8.333	2	7.818	32.8	256.43	16240.17248	1	96	5413.390827	138	132	136	84	78	82	135.333	81.333	2	2	2	1	2	2	2	5.4	2	12
520	44	38	28	107.85	309.3	140	4.2	1	37	3	91	7.29	1.22	1	6.75	148	4.758	1.638	2	8.815	31.1	274.147	118892.6401	2	102	39630.88003	120	118	112	76	70	68	116.667	71.333	2	2	2	2	2	2	2	5.2	2	9
521	42	20	28	76.91	273.6	138	4.1	2	33	4	106	24.27	1.09	1	4.63	78	3.129	6.352	2	8.327	33.1	275.624	31779.09658	2	90	10593.03219	114	114	114	56	58	58	114	57.333	1	2	2	1	2	2	2	5.5	2	10
522	43	12	17	63.65	333.1	142	4.1	2	80	3	137	11.87	1.42	1	4.5	187	2.121	4.015	1	9.458	30.6	289.415	38808.35749	1	95	12936.11916	132	134	134	60	66	62	133.333	62.667	1	1	2	1	1	2	1	6.3	1	12
523	43	16	22	92.82	481.8	138	4.1	1	77	2	107	27.72	0.85	2	4.53	111	3.103	7.324	1	8.689	31.4	272.835	15853.99455	1	90	5284.66485	150	158	146	74	84	80	151.333	79.333	1	1	1	1	2	2	2	6.1	2	14
524	38	25	24	91.94	434.2	135	4.2	2	69	5	174	16.43	1.03	1	4.01	121	2.353	7.059	1	9.262	30.1	278.786	19350.63704	2	102	6450.212347	116	110	104	52	54	48	110	51.333	1	1	1	1	1	2	1	7.8	1	11
525	41	11	12	101.66	541.3	138	3.5	1	59	3	103	17.25	0.85	1	3.03	83	1.733	4.387	2	8.36	39.2	327.712	126212.0477	1	92	42070.68257	118	120	118	60	60	58	118.667	59.333	1	1	1	1	1	2	1	5.9	1	12
526	44	16	20	58.34	368.8	140	3.5	1	69	5	111	8.9	1.01	1	3.18	130	1.5	2.439	1	8.884	23.9	212.328	14745.70403	1	92	4915.234677	154	152	152	80	78	74	152.667	77.333	1	1	1	1	1	2	1	7.5	1	15
527	37	11	18	51.27	297.4	139	4.1	2	36	3	82	8.58	1.53	1	4.53	141	2.276	1.737	2	8.662	22.1	191.43	59304.90937	2	95	19768.30312	114	112	114	66	54	64	113.333	61.333	2	2	2	2	2	2	2	4.8	2	13
528	42	15	19	60.11	214.1	139	3.6	2	32	2	91	10.74	1.16	1	4.42	67	2.922	2.413	2	8.022	25.7	206.165	35501.84809	2	97	11833.94936	102	102	100	72	70	70	101.333	70.667	2	2	2	2	2	2	2	5.4	2	11
529	43	13	18	44.2	166.5	140	3.6	2	34	1	81	4.28	1.34	1	4.71	75	2.974	0.856	2	8.019	25.5	204.485	44423.22044	3	92	14807.74015	106	104	100	60	58	60	103.333	59.333	2	2	2	2	2	2	2	5	2	11
530	43	23	28	65.42	416.4	138	4	2	59	4	103	9.48	1.76	1	4.89	97	2.638	2.411	2	8.516	34.4	292.95	19726.18444	2	96	6575.394813	122	124	120	76	74	70	122	73.333	1	1	1	1	2	2	2	5.7	2	12
531	47	19	31	61.88	202.2	137	3.8	2	68	3	108	5.32	2.46	1	5.72	64	2.922	1.419	1	8.148	19.7	160.516	141624.9662	2	91	47208.32207	132	136	126	74	70	70	131.333	71.333	2	2	2	1	2	2	2	5.7	2	11
532	50	26	30	93.7	422.3	140	3.6	1	27	4	97	11.18	1.47	1	5.48	90	3.543	2.678	2	8.381	26.1	218.744	17095.95954	2	97	5698.65318	120	120	124	70	72	66	121.333	69.333	2	2	2	2	2	2	2	5.9	2	10
533	42	11	22	60.11	249.8	138	3.5	1	75	1	109	4.19	1.34	1	3.98	85	2.198	1.128	1	8.441	23.9	201.74	18002.62624	1	101	6000.875413	158	154	144	80	72	82	152	78	2	2	2	1	2	2	2	5.6	2	14
534	38	12	20	59.23	380.7	138	3.5	2	51	4	109	20.38	1.84	1	4.65	55	2.534	5.485	2	8.006	59	472.354	18102.80788	1	96	6034.269293	120	122	108	90	94	90	116.667	91.333	1	1	1	1	2	2	2	6.7	1	12
535	46	35	28	76.91	416.4	136	4.1	1	48	5	88	22.3	1.06	1	4.97	233	2.689	4.845	2	9.235	30.3	279.821	12778.14928	2	100	4259.383093	130	134	134	90	82	86	132.667	86	2	2	2	1	2	2	2	5.5	2	11
536	38	16	16	82.21	297.4	137	4.3	1	47	4	249	25.38	1.09	1	5.56	309	2.87	15.604	2	10.558	51.1	539.514	20264.69574	2	95	6754.89858	130	132	124	80	76	80	128.667	78.667	2	2	2	2	1	2	1	9.4	1	9
537	49	13	18	52.16	232	138	4.1	2	21	5	87	3.6	1.68	1	3.72	75	1.655	0.773	2	8.09	17.1	138.339	17652.77004	2	101	5884.25668	92	96	90	66	68	64	92.667	66	2	2	2	2	2	2	2	5.2	2	13
538	42	35	23	68.95	315.2	138	4.1	1	52	1	165	21.03	0.8	1	4.91	333	2.379	8.568	2	10.221	31.9	326.05	25612.2811	2	98	8537.427033	96	98	96	80	78	76	96.667	78	2	2	2	2	2	2	2	7.1	1	12
539	41	18	21	68.07	202.2	140	3.6	2	31	2	81	8.37	2.04	1	4.78	77	2.353	1.674	2	8.045	25.4	204.343	39182.70909	2	91	13060.90303	114	118	116	68	70	64	116	67.333	2	2	2	2	2	2	2	5	2	10
540	43	13	18	98.12	243.9	135	5.3	1	72	2	111	24	1.27	1	4.45	87	2.741	6.578	1	8.482	25.3	214.595	14406.82491	2	93	4802.27497	138	134	134	80	78	78	135.333	78.667	1	1	1	1	2	2	2	5.5	2	13
541	43	26	21	83.98	339	137	4.2	1	42	3	100	21.5	0.78	1	4.86	624	0.905	5.309	2	10.348	28.7	296.988	118336.7549	2	92	39445.58497	124	122	120	64	66	72	122	67.333	2	2	2	2	2	2	2	5.1	2	10
542	43	18	25	82.21	243.9	144	3.8	2	63	4	112	8.04	1.66	1	4.73	54	2.793	2.223	1	8.014	30.2	242.023	10598.2543	1	99	3532.751433	128	122	126	66	68	70	125.333	68	2	2	2	2	2	2	2	5.9	2	12
543	38	11	11	49.5	392.6	140	3.9	2	76	4	117	7.93	1.19	1	5.17	84	3.543	2.291	1	8.5	31.4	266.9	14275.35524	2	90	4758.451747	114	108	120	72	58	58	114	62.667	2	2	2	2	1	2	1	6.4	1	9
544	43	38	62	68.07	202.2	136	3.8	1	20	5	86	5.03	3.23	1	7.16	81	3.517	1.068	2	8.156	28	228.368	9548.31812	2	92	3182.772707	116	114	116	76	84	76	115.333	78.667	2	2	2	2	2	2	2	5.2	2	10
545	41	35	30	53.92	267.7	140	4.4	1	35	3	97	8.94	1.76	1	4.6	49	2.586	2.141	2	7.773	28.1	218.421	16475.41377	1	101	5491.80459	126	122	124	72	66	72	124	70	2	2	2	2	2	2	2	5.2	2	11
546	46	27	14	81.33	428.3	139	4	1	37	1	106	21.18	1.14	1	5.17	104	3.491	5.543	2	8.615	40.1	345.462	38610.51698	2	94	12870.17233	102	100	94	54	58	62	98.667	58	2	2	2	2	2	2	2	5.5	2	15
547	41	16	19	75.14	362.8	139	3.8	1	53	4	107	15.93	0.54	1	5.07	136	3.827	4.209	2	8.892	28.2	250.754	15747.67742	2	90	5249.225807	108	110	114	64	66	66	110.667	65.333	2	2	2	2	2	2	2	6	2	11
548	48	22	23	99.01	446.1	138	3.9	1	39	3	97	6.3	1.22	1	5.4	139	3.465	1.509	2	8.816	24.9	219.518	110971.2706	3	91	36990.42353	118	118	126	78	78	74	120.667	76.667	2	2	2	2	2	2	2	4.8	2	12
549	43	27	19	74.26	285.5	134	4.2	1	44	3	258	13.83	1.03	1	6.13	373	3.155	8.81	2	10.781	37	398.897	184923.7778	2	91	61641.25927	128	130	128	84	84	80	128.667	82.667	2	2	2	1	1	2	1	9.4	1	13
550	39	32	22	122.88	362.8	137	4.6	1	68	2	253	11.07	1.22	1	3.75	112	1.965	6.915	1	9.559	35.8	342.212	8252.409456	2	98	2750.803152	98	94	94	68	60	62	95.333	63.333	1	1	1	1	1	1	1	10.8	1	14
551	47	155	149	82.21	523.4	136	3.8	1	29	1	91	10.27	1.22	1	5.07	66	3.517	2.308	2	8.007	38.6	309.07	63262.11097	2	102	21087.37032	110	118	112	70	68	66	113.333	68	2	2	2	2	2	2	2	5.4	2	13
552	45	23	25	54.81	279.6	140	4.2	2	56	1	109	31	0.93	1	5.84	144	4.163	8.343	2	8.968	38	340.784	22874.20159	2	94	7624.733863	120	122	120	90	84	84	120.667	86	1	2	2	1	2	2	2	6	2	12
553	40	17	19	59.23	190.3	141	4.1	2	40	3	92	6.02	1.73	1	4.6	50	2.612	1.368	2	7.741	23.5	181.914	30919.32623	1	99	10306.44208	102	102	100	70	74	68	101.333	70.667	2	2	2	2	2	2	2	5.4	2	12
554	43	32	25	68.07	404.5	141	3.7	1	42	1	101	4.74	1.09	1	3.21	114	1.526	1.182	2	8.658	24.7	213.853	47764.56317	1	92	15921.52106	124	114	124	66	68	74	120.667	69.333	2	2	2	2	2	2	2	5.4	2	12
555	42	12	16	87.52	303.3	140	4.1	2	38	3	101	3.59	1.89	1	4.73	65	2.508	0.895	2	8.096	24.9	201.59	67936.12276	2	99	22645.37425	94	110	100	68	60	64	101.333	64	2	2	2	2	2	2	2	5.4	2	10
556	44	33	26	55.69	214.1	140	3.4	1	61	2	93	7.61	1.81	1	6.54	149	3.957	1.747	1	8.843	25.2	222.844	11234.19792	3	91	3744.73264	136	134	122	70	72	72	130.667	71.333	2	2	2	1	2	2	2	5.7	2	9
557	45	17	21	59.23	255.8	141	3.9	1	67	5	104	10.68	1.09	1	6.13	115	4.448	2.743	1	8.696	24.5	213.052	14339.36325	2	102	4779.78775	140	142	134	66	56	70	138.667	64	1	1	1	1	2	2	2	5.6	2	13
558	38	14	18	60.11	208.2	140	4	2	62	1	99	8.12	1.6	1	5.53	111	3.362	1.985	1	8.612	25.7	221.328	9587.572248	2	97	3195.857416	122	120	122	66	74	66	121.333	68.667	2	2	2	2	2	2	2	5.3	2	15
559	43	28	26	126.41	309.3	141	4.3	1	31	3	100	12.12	1.16	1	4.73	65	3.233	2.993	2	8.086	26.5	214.279	93718.68363	2	99	31239.56121	114	116	114	64	66	60	114.667	63.333	1	2	2	1	2	2	2	5.1	2	10
560	41	30	24	71.6	368.8	142	3.6	2	47	5	91	29.05	1.4	1	6.31	172	4.034	6.527	2	8.965	42	376.53	28667.79761	1	101	9555.932537	108	98	96	68	68	66	100.667	67.333	1	1	2	1	2	2	2	6	2	9
561	45	41	31	70.72	356.9	139	3.6	1	44	2	102	28.62	1.11	1	4.89	127	3.129	7.208	2	8.776	36.6	321.202	33736.711	2	93	11245.57033	120	132	132	66	66	66	128	66	1	1	1	1	2	2	2	5.4	2	11
562	47	17	25	59.23	226	143	3.7	2	56	5	78	35.17	1.71	1	5.28	97	3.077	6.773	2	8.238	24	197.712	16194.50225	1	103	5398.167417	100	114	112	70	70	76	108.667	72	1	1	1	1	2	2	2	5	2	0
563	45	65	104	79.56	297.4	138	3.6	2	41	1	96	5.17	1.14	1	6.03	113	4.293	1.225	2	8.599	26.8	230.453	32336.17455	2	103	10778.72485	120	120	124	84	80	82	121.333	82	2	2	2	1	2	2	2	5.8	2	10
564	37	14	17	66.3	416.4	141	3.7	2	68	4	91	18.13	1.68	1	7.09	100	4.888	4.074	1	8.423	33.5	282.171	11482.21496	2	99	3827.404987	130	130	140	0	0	0	133.333	0	1	1	1	1	2	2	2	6.4	2	12
565	44	11	16	46.85	220.1	135	3.9	2	31	2	86	5.41	1.84	2	3.9	35	1.888	1.149	2	7.317	27.9	204.144	33124.25758	2	100	11041.41919	92	90	84	56	60	54	88.667	56.667	2	2	2	2	2	2	2	5.2	2	15
566	38	21	21	48.62	249.8	142	3.9	2	78	3	110	17.87	1.14	1	5.48	146	3.595	4.854	1	8.991	35.5	319.181	54961.75749	1	99	18320.58583	132	130	132	68	66	68	131.333	67.333	1	1	1	1	2	2	2	5.2	2	2
567	42	17	21	173.26	291.5	139	4.5	1	54	4	94	12.05	2.28	1	5.25	65	2.638	2.797	2	8.025	31.4	251.985	18334.92923	2	97	6111.643077	118	114	126	74	82	74	119.333	76.667	1	1	1	1	2	2	2	5.1	2	11
568	44	22	18	101.66	380.7	140	4.2	1	65	1	96	6.73	1.14	1	4.47	166	2.483	1.595	1	8.983	25.8	231.761	14736.24558	2	102	4912.08186	156	150	154	94	92	90	153.333	92	1	1	1	1	2	2	2	5.8	2	14
569	42	11	18	72.49	327.1	141	3.8	2	52	3	96	7.2	1.47	1	5.51	124	3.388	1.707	2	8.691	24.9	216.406	150787.4516	1	101	50262.48387	124	128	132	68	70	68	128	68.667	2	2	2	2	2	2	2	5.4	2	10
570	43	26	21	85.75	368.8	139	4.4	1	44	3	111	4.83	1.32	1	5.61	122	3.672	1.324	2	8.82	28.9	254.898	111473.5826	2	98	37157.86087	110	122	124	84	86	84	118.667	84.667	2	2	2	1	2	2	2	5.2	2	15
571	50	20	29	82.21	345	139	3.6	1	29	3	93	4.56	1.63	1	4.29	45	2.431	1.047	2	7.646	18.8	143.745	94631.35273	2	92	31543.78424	98	98	102	68	66	66	99.333	66.667	2	2	2	2	2	2	2	5.9	2	10
572	41	14	18	77.79	309.3	141	3.8	1	78	1	95	3.67	1.6	1	4.58	62	2.664	0.861	1	7.988	17.7	141.388	13874.94257	2	94	4624.980857	210	198	200	84	80	72	202.667	78.667	1	1	1	1	2	2	2	6	2	10
573	43	18	26	82.21	315.2	139	4.3	1	80	3	101	22.47	1.24	1	4.53	46	3.051	5.604	1	7.751	34.9	270.51	35975.20858	1	91	11991.73619	122	132	118	68	70	68	124	68.667	2	2	2	2	2	2	2	5.6	2	10
574	50	22	21	71.6	226	139	4.3	1	46	5	102	12.24	1.53	1	5.38	174	2.948	3.083	2	9.091	26.4	240.002	20825.60526	2	96	6941.86842	100	100	92	60	62	60	97.333	60.667	2	2	2	2	2	2	2	5.9	2	14
575	42	12	16	48.62	172.5	139	3.6	2	27	3	94	6.04	1.11	1	5.02	130	3.233	1.402	2	8.718	18.4	160.411	46884.22753	1	98	15628.07584	104	100	102	60	60	62	102	60.667	1	1	1	1	2	2	2	5.3	2	11
576	51	25	22	66.3	404.5	139	3.4	1	31	3	88	7.51	1.09	1	3.67	78	2.172	1.632	2	8.141	30.5	248.301	21796.76559	1	94	7265.58853	122	124	116	76	82	72	120.667	76.667	1	1	2	1	2	2	2	5.3	2	10
577	44	14	21	60.11	297.4	139	4.3	1	63	3	100	5.84	1.16	1	4.14	174	2.069	1.442	1	9.071	32.4	293.9	87190.88897	2	91	29063.62966	148	148	152	78	80	72	149.333	76.667	1	1	2	1	1	1	1	6.8	1	13
578	47	18	29	89.28	315.2	136	3.8	1	21	5	104	5.47	1.29	1	4.22	81	2.508	1.405	2	8.346	20.6	171.928	22385.50454	2	92	7461.834847	118	124	114	64	60	62	118.667	62	2	2	2	2	2	2	2	4.6	2	15
579	46	14	18	61	214.1	137	3.4	2	24	5	90	5.75	1.6	1	3.21	37	1.422	1.278	2	7.418	18.8	139.458	11965.39197	2	92	3988.46399	90	96	102	64	54	58	96	58.667	2	2	2	2	2	2	2	4.1	2	10
580	44	16	21	59.23	249.8	143	3.7	2	80	3	111	8.28	2.15	1	5.79	73	3.258	2.269	1	8.307	22.7	188.569	43357.40065	1	99	14452.46688	148	158	156	90	90	86	154	88.667	1	1	1	1	2	2	2	5.8	2	10
581	43	18	20	60.11	392.6	136	3.6	2	39	5	96	6.7	1.14	1	5.4	136	3.569	1.588	2	8.784	23.3	204.667	21581.35906	1	97	7193.786353	110	110	110	62	66	68	110	65.333	2	2	2	2	2	2	2	5.5	2	11
582	42	19	20	110.5	315.2	137	4.5	1	70	4	269	22.67	1.03	1	2.82	65	1.448	15.057	1	9.076	24.3	220.547	8999.288803	2	100	2999.762934	142	134	138	68	74	74	138	72	1	1	1	1	1	2	1	10.5	1	2
583	50	21	19	70.72	249.8	141	3.5	1	25	3	97	6.95	1.42	1	4.63	90	2.741	1.665	2	8.381	21.6	181.03	30408.15454	2	93	10136.05151	126	132	128	72	78	76	128.667	75.333	2	2	2	2	2	2	2	4.9	2	12
584	38	16	14	82.21	267.7	140	3.7	1	58	3	99	6.81	0.96	2	4.32	91	2.896	1.665	2	8.413	22.5	189.293	34296.12076	1	95	11432.04025	128	140	132	72	74	72	133.333	72.667	1	2	2	1	2	2	2	5.6	2	10
585	39	17	22	66.3	208.2	139	3.8	2	20	4	85	10.66	2.02	1	6.03	75	3.62	2.237	2	8.067	25	201.675	30320.43086	2	101	10106.81029	110	106	102	76	70	68	106	71.333	2	2	2	2	2	2	2	5.3	2	12
586	42	20	25	60.11	333.1	141	4.2	2	61	3	86	6.39	1.55	1	4.29	72	2.379	1.357	1	8.038	24	192.912	151155.0028	2	94	50385.00093	118	118	114	80	70	74	116.667	74.667	2	2	2	2	2	2	2	5.7	2	13
587	47	22	19	71.6	327.1	140	3.8	1	24	5	92	3.69	1.53	1	4.68	94	2.664	0.838	2	8.372	17.8	149.022	15533.82953	2	101	5177.943177	106	104	98	56	54	58	102.667	56	2	2	2	2	2	2	2	5.2	2	10
588	38	14	16	85.75	339	137	3.7	2	26	4	94	34.95	0.96	1	4.03	197	2.069	8.112	2	9.133	33	301.389	18995.47171	1	99	6331.823903	110	106	98	76	62	70	104.667	69.333	2	2	2	2	2	2	2	5.3	2	14
589	43	12	16	44.2	190.3	141	3.5	2	45	4	98	12.66	1.16	1	4.68	120	2.896	3.063	2	8.679	34.2	296.822	18934.26449	2	99	6311.421497	146	142	146	90	88	88	144.667	88.667	1	1	1	1	1	2	2	5.4	1	12
590	43	15	22	69.84	249.8	138	3.8	2	26	2	88	4.39	1.66	1	3.67	43	1.784	0.954	2	7.545	21.7	163.727	42296.38025	1	99	14098.79342	104	104	100	64	76	80	102.667	73.333	2	2	2	2	2	2	2	5.1	2	10
591	42	15	17	69.84	184.4	137	3.9	2	51	3	86	10.49	1.22	1	4.5	76	2.896	2.228	2	8.092	29	234.668	162493.9801	1	94	54164.66003	128	126	130	86	84	84	128	84.667	2	2	2	1	2	2	2	5	2	13
592	44	12	23	69.84	321.2	141	4.2	2	45	3	103	8.43	1.99	1	5.97	91	3.517	2.144	2	8.452	25.4	214.681	36351.8919	2	94	12117.2973	122	116	118	76	68	74	118.667	72.667	2	2	2	2	2	2	2	5.6	2	10
593	41	20	26	82.21	232	140	4.2	2	61	1	90	6.32	2.79	1	6	41	3	1.404	1	7.52	40.9	307.568	12210.37094	1	94	4070.123647	148	148	142	72	66	76	146	71.333	2	2	2	1	2	2	2	5.3	2	17
594	43	16	22	91.94	416.4	140	3.9	1	78	5	95	3.43	1.19	1	5.95	92	4.293	0.805	1	8.383	23.5	197.001	12480.92393	2	92	4160.307977	122	124	120	74	72	74	122	73.333	2	2	2	2	2	2	2	5.4	2	12
595	43	26	24	90.17	350.9	141	3.7	1	37	5	88	5.62	1.66	1	4.55	63	2.56	1.221	2	7.927	23	182.321	19348.8154	1	92	6449.605133	112	114	112	72	66	72	112.667	70	2	2	2	2	2	2	2	5	2	13
596	43	39	33	68.07	291.5	139	3.9	2	20	3	96	4.76	1.42	1	4.06	58	2.327	1.128	2	7.932	21.9	173.711	141422.0677	1	98	47140.68923	110	116	116	70	64	64	114	66	2	2	2	2	2	2	2	5.3	2	12
597	38	19	16	61.88	386.6	142	4	2	63	1	125	26.57	1.34	2	5.3	162	3.129	8.201	1	9.223	45	415.035	17178.78976	3	92	5726.263253	156	148	148	60	60	60	150.667	60	1	1	1	1	2	2	2	6.8	1	10
598	41	21	15	77.79	386.6	139	4.4	1	37	3	96	15.15	1.47	1	3.65	64	1.836	3.591	2	8.03	36.5	293.095	111169.022	2	101	37056.34067	114	110	112	64	72	72	112	69.333	2	2	2	2	2	2	2	5.3	2	13
599	42	15	26	91.94	291.5	142	3.6	1	80	3	104	5.1	1.22	2	3.1	74	1.5	1.31	1	8.255	23.1	190.691	7271.66356	1	99	2423.887853	96	94	96	68	66	62	95.333	65.333	1	1	1	1	2	2	2	5.6	2	15
600	40	13	17	58.34	285.5	139	4	2	34	2	91	16.93	1.4	1	5.15	158	2.922	3.804	2	8.88	28.4	252.192	27837.3332	2	90	9279.111067	98	94	100	64	68	72	97.333	68	2	2	2	2	2	2	2	5	2	10
601	41	13	15	68.07	362.8	141	3.9	2	21	4	88	11.03	1.24	1	3.7	55	2.172	2.397	2	7.792	29.3	228.306	25185.10764	2	95	8395.03588	104	106	104	56	56	48	104.667	53.333	2	2	2	2	2	2	2	5.1	2	11
602	47	34	27	93.7	452	138	4.3	1	53	3	101	21.8	1.06	1	7.29	363	4.344	5.437	2	9.816	26.3	258.161	149225.2441	2	98	49741.74803	126	126	124	84	80	78	125.333	80.667	1	1	1	1	2	2	2	5	2	10
603	43	22	18	91.94	356.9	137	4.4	1	47	3	91	9.63	1.4	1	5.66	158	3.439	2.164	2	8.88	26.3	233.544	104871.7248	1	98	34957.2416	126	120	122	92	80	80	122.667	84	1	1	1	1	2	2	2	5.6	2	10
604	41	11	15	70.72	255.8	139	3.8	2	41	3	94	6.37	1.06	1	4.81	168	2.87	1.478	2	8.974	24.7	221.658	33663.46763	1	101	11221.15588	114	112	108	74	72	74	111.333	73.333	2	2	2	2	2	2	2	5.7	2	1
605	46	44	27	83.98	452	139	3.8	1	32	3	104	26.27	0.54	1	5.48	485	2.431	6.746	2	10.135	27.7	280.74	21965.96872	1	101	7321.989573	122	112	112	78	78	76	115.333	77.333	2	2	2	2	2	2	2	5.6	2	12
606	37	14	12	146.74	434.2	137	5.4	2	55	3	166	35.42	1.27	1	3.52	78	1.836	14.518	2	8.776	43.6	382.634	132943.6245	2	95	44314.5415	110	116	110	56	52	52	112	53.333	1	1	1	1	1	1	2	9.9	1	2
607	39	17	22	63.65	327.1	142	3.7	2	80	3	98	6.34	1.68	1	5.2	80	3.103	1.534	1	8.274	23.9	197.749	57180.80998	1	98	19060.26999	122	122	124	78	78	76	122.667	77.333	2	2	2	2	2	2	2	5.9	2	12
608	43	16	22	80.44	291.5	142	3.5	2	20	5	78	3.7	1.99	1	3.9	31	1.758	0.713	2	7.098	19.2	136.282	55887.45037	3	91	18629.15012	104	110	104	58	58	52	106	56	2	2	2	2	2	2	2	5	2	10
609	43	11	15	59.23	226	140	4.4	2	37	3	90	5.11	2.02	1	5.97	54	3.672	1.136	2	7.796	25.5	198.798	64386.40955	2	92	21462.13652	98	96	102	68	74	70	98.667	70.667	2	2	2	2	2	2	2	5.4	2	13
610	45	26	32	103.43	475.8	140	4	1	79	4	113	11.75	1.47	1	4.29	67	2.483	3.278	1	8.239	30	247.17	12478.02635	2	101	4159.342117	156	150	142	64	58	58	149.333	60	1	1	1	1	2	2	2	6.5	1	10
611	42	36	34	93.7	279.6	140	3.5	1	40	4	95	5.71	1.45	1	6.13	117	4.086	1.339	2	8.623	34.3	295.769	25276.96635	1	97	8425.65545	126	130	124	78	88	86	126.667	84	1	1	1	1	2	2	2	5.2	2	12
612	40	16	18	79.56	273.6	138	3.9	1	62	2	155	8.02	1.32	1	4.91	75	3.207	3.069	1	8.668	25.8	223.634	8932.691175	3	90	2977.563725	132	128	130	66	64	62	130	64	2	2	2	1	2	2	2	6.5	1	11
613	41	16	15	82.21	321.2	141	4	2	58	1	105	9.67	1.11	1	4.09	147	2.224	2.507	2	8.951	50.4	451.13	26409.36025	2	102	8803.120083	124	116	120	72	74	76	120	74	2	2	2	2	2	2	2	6	2	0
614	41	13	16	49.5	184.4	137	3.6	2	26	5	90	4.62	1.4	1	4.06	90	2.198	1.027	2	8.306	20.9	173.595	16765.38827	1	93	5588.462757	92	96	96	50	52	50	94.667	50.667	2	2	2	2	2	2	2	5.1	2	11
615	44	28	22	91.94	232	138	4.4	1	32	2	114	37.53	0.88	1	5.12	146	3.491	10.564	2	9.027	35.4	319.556	37374.26166	1	100	12458.08722	120	124	116	66	68	64	120	66	2	2	2	2	2	2	2	5.7	2	13
616	42	14	18	53.04	297.4	140	3.7	2	39	4	94	5.79	1.68	1	5.53	58	3.543	1.344	2	7.911	30.4	240.494	47964.62984	1	93	15988.20995	102	106	104	66	68	72	104	68.667	2	2	2	2	2	2	2	5.4	2	10
617	46	38	30	131.72	410.4	134	3.9	1	60	3	115	26.12	1.32	2	10.29	284	7.499	7.417	1	9.701	32.7	317.223	28642.11265	1	94	9547.370883	146	144	142	90	94	98	144	94	1	1	1	1	1	2	2	6	1	13
618	42	24	26	50.39	154.6	137	3.2	2	47	5	93	4.21	1.99	1	5.2	69	2.845	0.967	2	8.074	20.8	167.939	16088.76633	3	91	5362.92211	102	110	100	66	68	64	104	66	2	2	2	2	2	2	2	5.5	2	13
619	39	25	16	46.85	226	134	3.4	1	63	1	285	10.09	1.01	1	6.28	454	2.922	7.1	1	11.077	28.3	313.479	10164.29078	2	102	3388.096927	114	112	120	64	66	60	115.333	63.333	2	2	2	2	1	2	1	10.9	1	12
620	42	23	29	73.37	178.4	142	3.9	2	29	3	96	1.81	2.25	1	4.91	62	2.353	0.429	2	7.998	22.5	179.955	109935.0785	2	92	36645.02617	118	118	138	70	72	74	124.667	72	2	2	2	2	2	2	2	5	2	11
621	41	37	46	60.11	345	138	3.3	2	57	4	86	12.21	1.66	1	5.09	83	3	2.593	2	8.18	25.3	206.954	15723.53809	2	99	5241.179363	134	142	142	88	88	88	139.333	88	1	1	1	1	2	2	2	5.2	2	9
622	45	71	35	82.21	339	140	3.7	1	28	3	101	6.94	1.09	1	3.47	119	1.758	1.731	2	8.701	20.6	179.241	26225.54511	2	93	8741.84837	136	128	134	68	88	80	132.667	78.667	2	2	2	1	2	2	2	5.2	2	0
623	44	25	27	70.72	184.4	139	3.9	2	21	3	92	7.21	1.47	1	4.91	100	2.922	1.638	2	8.434	19.9	167.837	47551.91366	1	94	15850.63789	110	106	108	52	56	56	108	54.667	2	2	2	2	2	2	2	5.3	2	13
624	40	34	25	64.53	226	139	3.9	2	49	3	112	12.22	1.03	1	5.59	176	3.646	3.379	2	9.196	39.5	363.242	143196.7224	1	100	47732.2408	134	136	136	78	76	82	135.333	78.667	2	2	2	1	2	2	2	5.2	2	11
625	40	15	24	76.02	273.6	139	4.1	2	43	4	95	13.82	1.45	1	3.52	61	1.758	3.242	2	7.972	27.7	220.824	13947.56184	2	99	4649.18728	114	112	112	84	88	88	112.667	86.667	2	2	2	1	2	2	2	5.7	2	11
626	43	25	26	62.76	315.2	143	3.7	2	75	3	127	17.12	1.32	1	4.37	136	2.353	5.368	1	9.064	28.1	254.698	70965.02849	1	101	23655.0095	144	140	146	68	68	68	143.333	68	2	2	2	1	2	2	2	5.6	2	13
627	40	41	34	95.47	303.3	137	4.1	1	69	2	108	11.09	0.85	1	5.53	201	3.646	2.957	1	9.292	27	250.884	12184.10886	2	102	4061.36962	120	106	118	72	70	64	114.667	68.667	2	2	2	2	2	2	2	6.3	2	15
628	48	27	33	76.02	339	139	4.1	1	69	5	104	11.86	1.34	1	5.59	105	3.698	3.046	1	8.605	29.7	255.569	7926.541218	2	100	2642.180406	104	112	112	72	74	74	109.333	73.333	2	2	2	2	2	2	2	6.1	2	10
629	37	19	19	77.79	237.9	140	3.9	2	59	5	75	18.25	1.29	1	4.55	138	2.534	3.38	2	8.552	27.2	232.614	18045.41616	1	92	6015.13872	108	112	108	68	74	62	109.333	68	2	2	2	2	2	2	2	5.4	2	1
630	39	19	18	68.07	261.7	138	4.2	1	62	4	99	11.52	1.11	1	3.47	58	2.043	2.816	1	7.962	29.6	235.675	12074.42466	1	97	4024.80822	136	150	142	84	88	88	142.667	86.667	2	2	2	1	2	2	2	5.6	2	11
631	42	14	21	90.17	577	138	4.1	2	70	3	203	30.37	0.93	1	3.62	190	1.707	15.222	1	9.867	39.4	388.76	74475.92188	1	95	24825.30729	128	128	128	70	68	70	128	69.333	1	1	1	1	1	2	1	8.6	1	9
632	44	30	27	76.02	380.7	141	5.2	1	37	2	104	6.15	1.03	1	5.46	170	3.543	1.579	2	9.087	23.1	209.91	39871.80026	1	100	13290.60009	110	114	112	66	68	68	112	67.333	2	2	2	2	2	2	2	5.4	2	10
633	43	15	22	87.52	297.4	141	3.5	2	65	3	92	5.83	2.69	1	5.46	38	2.586	1.324	1	7.466	24	179.184	50236.06131	1	101	16745.35377	128	120	114	58	58	58	120.667	58	1	1	1	1	2	2	2	5.3	2	15
634	46	26	26	78.68	255.8	139	4.2	1	50	5	204	6.81	1.16	1	5.2	114	3.439	3.43	2	9.361	23.2	217.175	16353.84138	1	91	5451.28046	116	110	116	80	76	72	114	76	2	2	2	2	2	2	2	6.9	1	11
635	45	37	25	83.98	434.2	137	3.9	1	41	5	99	4.41	1.63	1	5.51	85	3.439	1.078	2	8.345	24.9	207.791	12474.00514	2	103	4158.001713	106	110	114	78	78	76	110	77.333	2	2	2	2	2	2	2	5.9	2	15
636	43	18	19	79.56	446.1	135	4.1	1	51	4	110	11.8	1.24	1	6.34	59	4.784	3.205	2	8.085	26.4	213.444	20011.49112	3	92	6670.49704	144	136	142	72	72	60	140.667	68	1	1	1	1	2	2	2	4.8	2	11
637	45	46	40	53.04	273.6	140	3.7	2	29	1	104	13.58	0.93	1	4.09	141	2.431	3.487	2	8.9	32.6	290.14	47234.97146	1	91	15744.99049	100	94	102	66	60	66	98.667	64	2	2	2	2	2	2	2	5.2	2	13
638	46	36	40	68.95	368.8	139	5	1	47	5	111	16.87	1.11	1	4.22	101	2.586	4.624	2	8.632	24.3	209.758	19752.59149	2	94	6584.197163	116	124	116	86	82	84	118.667	84	1	1	2	1	2	2	2	6.1	2	12
639	47	19	21	59.23	261.7	139	3.9	2	59	1	93	10.82	1.4	1	7.55	240	4.913	2.485	2	9.32	23.3	217.156	22340.63074	2	94	7446.876913	122	128	128	72	70	72	126	71.333	2	2	2	2	2	2	2	5.8	2	13
640	44	12	17	69.84	220.1	138	3.8	2	40	5	88	4.63	1.73	1	4.97	80	2.819	1.006	2	8.166	35.1	286.627	21936.6876	1	97	7312.2292	132	130	130	76	68	58	130.667	67.333	2	2	2	1	2	2	2	5.3	2	11
641	39	30	28	51.27	172.5	135	3.8	2	50	2	163	8.25	1.03	1	6.8	272	4.37	3.32	2	10.006	38.3	383.23	24548.13518	2	93	8182.711727	110	114	108	72	74	72	110.667	72.667	2	2	2	2	1	2	1	7.2	1	13
642	42	20	22	61.88	297.4	138	4	2	59	2	128	19.05	1.63	1	5.48	148	3.077	6.021	2	9.156	40.2	368.071	24188.23817	2	93	8062.746057	124	124	120	82	76	78	122.667	78.667	2	2	2	2	2	2	2	6.6	1	11
643	41	36	29	73.37	440.2	139	4.2	1	50	4	123	16.97	1.09	1	4.14	109	2.483	5.154	2	8.81	45.8	403.498	17271.69718	2	100	5757.232393	104	108	110	66	62	58	107.333	62	2	2	2	2	1	2	1	6.3	1	10
644	41	29	23	80.44	321.2	140	3.9	1	60	2	100	11.24	1.19	1	4.58	68	3.026	2.775	1	8.132	32.9	267.543	9198.868668	2	99	3066.289556	134	140	140	74	78	78	138	76.667	2	2	2	1	2	2	2	5.6	2	12
645	50	55	157	64.53	237.9	141	3.7	1	36	5	142	3.97	2.51	1	9.93	180	6.491	1.392	2	9.456	19.9	188.174	14963.40651	3	90	4987.80217	114	118	116	56	62	62	116	60	2	2	2	2	2	2	2	5.7	2	11
646	49	43	27	71.6	327.1	138	3.7	1	38	2	90	13.04	1.14	1	6.23	193	4.086	2.898	2	9.069	26.9	243.956	39737.08973	1	100	13245.69658	138	140	144	96	92	90	140.667	92.667	2	2	2	1	2	2	2	5	2	11
647	47	16	20	90.17	237.9	141	4.3	1	69	4	133	5.08	1.34	1	3.93	78	2.172	1.668	1	8.554	26	222.404	8823.40317	1	96	2941.13439	162	162	156	68	72	68	160	69.333	2	2	2	1	1	2	1	7	1	16
648	43	20	18	94.59	428.3	142	4.7	1	21	2	95	14.58	1.01	1	2.82	73	1.422	3.42	2	8.151	30.6	249.421	54820.449	2	91	18273.483	134	134	130	64	54	70	132.667	62.667	2	2	2	1	2	2	2	6	2	11
649	43	39	44	68.95	362.8	140	3.7	1	20	4	86	8.05	1.09	1	3.85	165	1.914	1.709	2	8.867	24.4	216.355	26556.73573	2	101	8852.245243	112	110	108	70	68	66	110	68	2	2	2	2	2	2	2	4.9	2	19
650	45	26	30	100.78	404.5	134	4.1	1	77	2	135	17.93	1.06	1	3.59	139	1.81	5.977	1	9.147	35.5	324.719	16938.77212	3	91	5646.257373	104	102	102	62	50	60	102.667	57.333	1	1	1	1	1	2	1	6.7	1	15
651	41	29	23	97.24	386.6	140	3.5	1	58	4	143	56.28	1.01	1	4.01	348	1.19	19.872	2	10.122	43.1	436.258	26172.5959	1	92	8724.198633	132	120	118	64	68	66	123.333	66	1	1	1	1	2	2	2	7.7	1	11
652	47	33	38	95.47	368.8	142	4	1	80	3	100	9.08	0.88	1	3.31	127	1.784	2.242	1	8.756	25.8	225.905	35527.1117	1	91	11842.37057	136	146	148	62	58	50	143.333	56.667	1	1	1	1	2	2	2	5.5	2	13
653	49	19	20	83.98	249.8	137	3.9	1	36	1	93	9.71	1.5	1	4.19	67	2.353	2.23	2	8.044	20.5	164.902	37974.33388	1	103	12658.11129	102	108	108	68	74	74	106	72	2	2	2	2	2	2	2	5.1	2	10
654	35	24	28	58.34	404.5	139	4.3	1	58	3	108	10.95	0.98	1	3.44	76	2.069	2.92	2	8.32	31.1	258.752	29098.60879	3	91	9699.536263	126	124	124	74	74	74	124.667	74	2	2	2	2	2	2	2	6	2	11
655	38	98	64	85.75	297.4	140	4	1	29	2	101	6.08	0.72	1	4.24	103	2.974	1.516	2	8.557	23.6	201.945	38059.58992	2	90	12686.52997	110	104	108	52	60	58	107.333	56.667	2	2	2	2	2	2	2	5.2	2	11
656	40	19	19	75.14	273.6	140	4	2	33	5	87	15.78	1.16	1	4.42	75	2.87	3.39	2	8.09	34.7	280.723	21589.04704	3	92	7196.349013	108	104	114	78	72	70	108.667	73.333	2	2	2	2	2	2	2	5.1	2	12
657	38	15	18	66.3	226	140	3.9	2	48	3	93	9.18	1.32	1	4.32	67	2.664	2.108	2	8.044	36.3	291.997	41570.69595	1	98	13856.89865	128	132	132	90	90	88	130.667	89.333	2	2	2	1	2	2	2	5	2	11
658	47	24	29	62.76	273.6	142	3.8	2	60	3	97	7.35	2.22	1	5.04	71	2.457	1.76	1	8.144	23.5	191.384	37174.13255	2	95	12391.37752	136	134	138	84	88	84	136	85.333	2	2	2	1	2	2	2	5.7	2	9
659	45	48	42	100.78	160.6	138	4.9	1	22	4	84	2.98	0.36	1	2.07	57	1.422	0.618	2	7.781	26.6	206.975	16715.02668	2	100	5571.67556	114	116	114	76	54	60	114.667	63.333	2	2	2	2	2	2	2	5.4	2	11
660	45	12	20	91.94	267.7	139	4.2	2	39	1	83	7.04	1.86	1	6.1	78	3.827	1.443	2	8.082	28	226.296	39476.24525	1	100	13158.74842	102	100	100	72	72	68	100.667	70.667	2	2	2	2	2	2	2	4.9	2	13
661	41	14	17	57.46	267.7	139	3.5	2	38	5	83	2.06	1.53	1	4.78	62	2.948	0.422	2	7.853	25	196.325	18905.27691	1	91	6301.75897	138	144	142	68	64	70	141.333	67.333	2	2	2	1	2	2	2	5	2	13
662	46	36	22	65.42	380.7	138	3.7	1	42	3	93	12.55	1.09	1	5.82	192	3.75	2.882	2	9.097	32.5	295.653	160359.6901	1	94	53453.23003	130	126	134	72	82	74	130	76	1	1	1	1	2	2	2	5.4	2	13
663	42	18	19	71.6	321.2	138	4.3	2	24	4	109	12.72	1.24	1	4.24	91	2.534	3.423	2	8.509	25.8	219.532	19251.81222	2	93	6417.27074	116	108	108	68	66	70	110.667	68	2	2	2	2	2	2	2	5.4	2	12
664	42	12	30	59.23	160.6	137	3.7	2	42	1	96	11.21	1.34	1	5.66	145	3.569	2.657	2	8.848	26.2	231.818	28156.17371	2	103	9385.391237	104	108	116	76	82	72	109.333	76.667	2	2	2	2	2	2	2	5.6	2	13
665	46	17	20	69.84	202.2	139	3.5	2	38	5	93	6.26	1.27	1	3.72	52	2.198	1.437	2	7.791	20.7	161.274	12267.89162	3	90	4089.297207	112	118	112	76	78	76	114	76.667	2	2	2	2	2	2	2	5.3	2	12
666	42	11	21	54.81	208.2	137	3.9	2	22	2	92	8.28	1.6	1	3.18	47	1.345	1.881	2	7.679	25.3	194.279	33640.06383	2	90	11213.35461	106	108	108	66	66	66	107.333	66	2	2	2	2	2	2	2	5.6	2	12
667	38	12	21	61	273.6	138	3.7	2	20	4	86	16.53	1.16	1	3.85	65	2.353	3.51	2	7.936	32.5	257.92	19927.59849	2	93	6642.53283	130	126	132	78	80	72	129.333	76.667	2	2	2	2	2	2	2	5.2	2	13
668	41	13	13	73.37	214.1	140	4.1	1	29	4	343	3.1	0.93	1	4.76	168	2.948	2.625	2	10.269	20.6	211.541	21044.90278	1	100	7014.967593	126	130	124	72	64	56	126.667	64	2	2	2	2	1	1	2	15.9	1	9
669	42	20	20	73.37	345	136	4.1	1	56	4	247	15.25	1.03	1	4.5	110	2.896	9.301	2	9.517	31.4	298.834	17151.44028	2	100	5717.14676	106	104	106	58	50	50	105.333	52.667	1	1	1	1	1	2	1	9.1	1	13
670	44	13	13	44.2	202.2	137	3.8	2	33	1	97	10.06	1.14	1	4.09	60	2.638	2.409	2	7.976	25	199.4	37187.44891	2	102	12395.8163	120	124	116	60	58	60	120	59.333	2	2	2	2	2	2	2	5.7	2	9
671	42	19	20	65.42	273.6	138	3.7	2	39	3	81	7.89	1.55	1	5.64	74	3.698	1.578	2	8.005	34.3	274.572	105662.334	2	91	35220.778	124	128	136	78	82	72	129.333	77.333	2	2	2	2	2	2	2	4.7	2	13
672	41	13	19	103.43	368.8	141	4.1	1	55	4	99	6.88	1.63	1	3.72	89	1.629	1.682	2	8.391	26	218.166	18427.37157	2	95	6142.45719	120	120	122	66	72	58	120.667	65.333	1	1	1	1	2	2	2	5.7	2	14
673	39	14	16	92.82	232	139	4	2	21	4	98	30.72	1.63	1	5.72	59	3.776	7.433	2	7.969	30.2	240.664	25574.31972	1	97	8524.77324	112	114	112	64	62	66	112.667	64	2	2	2	2	2	2	2	5.2	2	36
674	40	26	39	111.38	339	138	3.9	1	56	4	124	33.52	0.98	1	3.93	77	2.56	10.263	2	8.471	38	321.898	16419.18061	2	100	5473.060203	126	126	126	72	74	74	126	73.333	2	2	2	2	2	2	2	6.8	1	14
675	39	23	29	164.42	356.9	140	3.9	1	51	4	171	16.68	1.37	2	4.27	91	2.431	7.043	2	8.959	24.5	219.496	20899.6856	2	96	6966.561867	122	126	128	60	70	74	125.333	68	1	1	1	1	1	1	2	6.7	1	11
676	44	29	23	77.79	333.1	138	4.3	1	29	4	97	6.27	1.11	1	3.9	127	2.146	1.502	2	8.726	30.2	263.525	18232.77953	2	99	6077.593177	110	114	122	78	78	80	115.333	78.667	2	2	2	2	2	2	2	5.3	2	13
677	46	14	18	120.22	434.2	140	4.2	1	72	2	105	14.09	1.03	1	3.54	222	1.371	3.653	1	9.363	28	262.164	14323.6067	2	93	4774.535567	122	122	112	62	60	60	118.667	60.667	1	1	1	1	2	2	2	5	2	12
678	46	19	26	100.78	428.3	139	3.7	1	80	3	99	14.95	0.98	1	5.84	227	3.698	3.654	1	9.327	24.8	231.31	58506.42535	2	101	19502.14178	158	150	148	66	70	66	152	67.333	1	1	2	1	2	2	2	5.5	2	11
679	45	29	27	86.63	386.6	138	4	1	32	3	89	3.2	1.5	1	5.56	85	3.62	0.703	2	8.238	33.7	277.621	80778.70531	1	101	26926.2351	122	124	124	72	76	78	123.333	75.333	2	2	2	2	2	2	2	5.4	2	14
680	43	21	30	81.33	374.7	138	4.1	1	27	3	86	4.16	1.01	1	3.57	65	2.224	0.883	2	7.936	23.4	185.702	38616.55687	1	94	12872.18562	120	116	118	48	44	40	118	44	2	2	2	2	2	2	2	5.6	2	14
681	38	20	28	62.76	345	142	4	1	64	1	96	10.44	0.91	2	3.1	95	1.707	2.475	1	8.425	26.3	221.578	12505.35568	2	96	4168.451893	92	94	96	48	54	56	94	52.667	2	2	2	2	2	2	2	5.6	2	13
682	39	18	20	71.6	202.2	141	3.5	2	30	4	105	19.47	1.24	1	4.24	78	2.586	5.048	2	8.318	48.4	402.591	27659.05495	2	100	9219.684983	104	100	100	62	42	46	101.333	50	2	2	2	2	2	2	2	5.3	2	10
683	46	12	16	68.95	166.5	140	4.1	1	50	3	115	6.24	1.06	1	4.84	177	2.87	1.772	2	9.228	21	193.788	29731.56283	1	94	9910.520943	108	108	106	70	64	66	107.333	66.667	2	2	2	2	2	2	2	5.5	2	1
684	45	12	17	98.12	386.6	139	3.9	1	76	1	144	19.77	1.29	1	4.73	93	2.948	7.029	1	8.809	26.7	235.2	22383.01085	3	92	7461.003617	158	144	144	66	68	70	148.667	68	1	1	1	1	1	2	1	8.4	1	0
685	41	22	22	77.79	416.4	140	4	1	67	4	127	15.61	1.34	1	6.15	94	4.319	4.895	1	8.694	30.9	268.645	7645.782314	1	99	2548.594105	146	150	142	76	76	78	146	76.667	2	2	2	1	2	2	2	5	2	10
686	39	28	19	83.1	232	137	4	2	29	4	97	22.95	1.27	1	3.9	61	2.327	5.497	2	7.992	37.1	296.503	19891.05786	2	99	6630.35262	102	96	100	72	74	74	99.333	73.333	2	2	2	2	2	2	2	4.9	2	11
687	43	37	28	106.96	469.9	140	4.7	1	80	3	101	9.24	2.28	1	5.97	78	3.284	2.304	1	8.279	32.1	265.756	10324.65883	1	95	3441.552943	220	222	220	92	86	92	220.667	90	1	1	2	1	2	2	2	5.4	2	12
688	44	20	32	104.31	309.3	140	4.2	1	42	4	90	1.76	1.94	1	4.91	45	2.741	0.391	2	7.613	21.9	166.725	25386.96888	1	102	8462.32296	116	110	120	78	72	84	115.333	78	2	2	2	2	2	2	2	5.4	2	11
689	49	37	35	83.98	404.5	141	3.8	1	35	3	108	38.58	0.7	1	4.6	626	0.621	10.288	2	10.428	29.1	303.455	20463.14283	1	93	6821.04761	126	128	124	92	94	92	126	92.667	1	1	1	1	2	2	2	5.4	2	10
690	40	36	33	80.44	422.3	138	4.1	1	38	4	116	31.63	1.53	1	6.26	91	4.267	9.059	2	8.571	48	411.408	19380.21055	2	101	6460.070183	154	154	150	108	108	108	152.667	108	1	1	2	1	2	2	2	6.1	2	12
691	40	26	29	54.81	339	141	3.9	2	35	3	90	9.76	1.5	1	5.15	74	3.258	2.169	2	8.111	26.7	216.564	67175.23605	2	98	22391.74535	106	104	106	62	64	60	105.333	62	2	2	2	2	2	2	2	5.5	2	12
692	50	17	23	69.84	339	138	3.9	1	21	5	97	7.21	1.11	1	4.65	104	3	1.727	2	8.526	22.1	188.425	22385.50454	2	92	7461.834847	122	122	126	46	52	42	123.333	46.667	2	2	2	2	2	2	2	5.1	2	9
693	37	17	15	77.79	362.8	138	4.4	1	62	4	228	12.02	1.24	1	5.77	146	3.776	6.767	1	9.72	36.4	353.808	11722.68723	2	92	3907.56241	130	126	130	82	84	78	128.667	81.333	2	2	2	1	1	1	1	15.2	1	10
694	35	109	135	56.58	267.7	131	3.5	1	62	3	327	30.12	0.67	1	5.38	302	3.155	24.319	1	10.807	32.7	353.389	34296.97506	1	97	11432.32502	142	138	134	64	64	68	138	65.333	2	2	2	1	1	1	1	11	1	6
695	50	22	27	102.54	386.6	138	3.7	1	61	4	107	4.6	2.79	1	6.08	104	2.741	1.215	1	8.624	23.9	206.114	8105.625946	2	96	2701.875315	134	144	132	82	80	82	136.667	81.333	1	2	2	1	2	2	2	4.5	2	35
696	47	23	30	58.34	190.3	139	4.1	2	58	1	91	5.71	2.02	1	6.54	111	3.957	1.283	2	8.527	26.5	225.966	36934.11174	3	92	12311.37058	134	132	132	86	82	82	132.667	83.333	1	1	2	1	2	2	2	5.5	2	15
697	46	45	69	82.21	291.5	138	3.9	1	24	5	110	7.47	1.6	1	5.69	72	3.724	2.029	2	8.284	26.8	222.011	11105.57411	2	94	3701.858037	120	122	126	76	74	76	122.667	75.333	2	2	2	2	2	2	2	5	2	10
698	44	26	24	72.49	345	137	3.8	1	32	1	96	11.42	1.55	1	6.65	138	4.37	2.707	2	8.798	30.5	268.339	41663.41352	1	91	13887.80451	106	110	104	72	80	72	106.667	74.667	2	2	2	2	2	2	2	5.9	2	12
699	36	14	16	41.55	148.7	138	3.6	2	37	1	92	18.3	1.68	1	6.03	99	3.827	4.157	2	8.424	37.2	313.373	44069.75885	1	92	14689.91962	110	120	116	76	72	72	115.333	73.333	2	2	2	2	2	2	2	5.7	2	14
700	43	69	35	83.98	345	138	3.6	1	37	1	135	57.48	0.96	1	5.28	200	3.284	19.16	2	9.51	32	304.32	39017.69292	2	98	13005.89764	126	128	116	84	88	90	123.333	87.333	2	2	2	1	2	2	2	5.6	2	15
701	40	15	16	56.58	255.8	140	4	2	50	4	102	12.76	1.22	1	6.05	107	4.293	3.214	2	8.605	35.2	302.896	12653.78113	2	90	4217.927043	126	122	122	68	66	68	123.333	67.333	2	2	2	2	2	2	2	5.6	2	10
702	44	28	20	64.53	386.6	137	3.9	2	43	5	105	21.48	0.78	1	6.1	163	4.474	5.569	2	9.055	28.4	257.162	13288.85395	2	100	4429.617983	106	108	108	68	64	62	107.333	64.667	2	2	2	2	2	2	2	5.9	2	13
703	41	16	19	80.44	434.2	138	3.3	2	69	2	176	15.09	1.22	1	4.58	171	2.483	6.558	1	9.619	29.4	282.799	14124.18714	2	90	4708.06238	142	134	132	60	42	44	136	48.667	2	2	2	1	1	2	1	9.5	1	10
704	42	64	47	76.02	523.4	141	3.7	2	54	3	88	27.82	1.03	1	5.2	160	3.336	6.045	2	8.859	47.7	422.574	189051.8935	1	98	63017.29783	128	126	128	78	78	78	127.333	78	1	1	1	1	1	1	1	8.1	1	12
705	40	56	58	58.34	255.8	134	3.5	2	46	3	108	14.98	1.45	1	5.74	116	3.698	3.995	2	8.743	26.5	231.69	138128.4462	1	94	46042.8154	112	106	104	68	68	70	107.333	68.667	2	2	2	2	2	2	2	5.1	2	12
706	43	17	17	53.04	267.7	138	3.6	2	25	4	106	5.16	1.58	1	4.5	71	2.56	1.351	2	8.233	25.3	208.295	16918.87829	2	96	5639.626097	142	132	126	74	84	70	133.333	76	2	2	2	1	2	2	2	5.4	2	11
707	42	12	16	55.69	208.2	139	4.1	2	49	3	100	4.52	1.4	1	5.02	73	3.233	1.116	2	8.202	23.1	189.466	152670.4718	1	97	50890.15727	92	88	84	60	62	58	88	60	2	2	2	2	2	2	2	5.4	2	14
708	43	19	22	79.56	345	138	4.1	2	41	3	85	2.74	1.58	1	4.55	75	2.586	0.575	2	8.067	23.5	189.575	115110.7646	2	91	38370.25487	104	96	102	62	56	64	100.667	60.667	2	2	2	2	2	2	2	4.8	2	14
709	40	15	17	74.26	279.6	141	4.5	1	47	3	105	3.81	1.86	1	4.5	58	2.327	0.988	2	8.021	23.7	190.098	28606.9859	3	91	9535.661967	116	116	120	76	74	78	117.333	76	2	2	2	2	2	2	2	5.1	2	8
710	42	24	28	90.17	374.7	137	4	1	46	4	114	15.52	1.01	1	5.92	135	4.215	4.369	2	8.948	32.5	290.81	19199.45957	2	97	6399.819857	112	110	106	74	74	76	109.333	74.667	2	2	2	2	2	2	2	6	2	12
711	44	18	23	99.01	285.5	140	4.1	1	65	3	103	9.13	1.91	1	5.9	83	3.543	2.322	1	8.36	27.6	230.736	161788.0819	2	102	53929.36063	132	130	130	76	84	82	130.667	80.667	2	2	2	1	2	2	2	5.3	2	11
712	47	13	18	88.4	345	139	3.6	1	29	4	93	17.53	2.07	1	4.63	158	1.733	4.025	2	8.902	26.8	238.574	14818.72674	2	96	4939.57558	108	104	100	58	60	60	104	59.333	2	2	2	2	2	2	2	5.3	2	9
713	42	10	25	87.52	297.4	138	4	1	21	4	88	2.14	1.47	1	3.85	51	2.121	0.465	2	7.716	25.1	193.672	17171.2502	2	100	5723.750067	112	112	110	56	60	64	111.333	60	2	2	2	2	2	2	2	6	2	11
714	40	13	17	71.6	178.4	139	4	2	23	3	90	6.06	1.5	1	4.63	73	2.741	1.347	2	8.097	18.9	153.033	76707.14623	2	103	25569.04874	102	96	98	56	54	58	98.667	56	2	2	2	2	2	2	2	5.2	2	12
715	43	19	27	72.49	291.5	142	3.7	1	42	5	91	2.03	1.63	1	4.99	29	3.207	0.456	2	7.185	20.2	145.137	14641.80472	2	90	4880.601573	106	108	102	66	66	78	105.333	70	2	2	2	2	2	2	2	5.3	2	10
716	40	12	26	85.75	273.6	141	3.4	1	45	4	103	7.85	0.93	1	3.28	86	1.914	1.996	2	8.396	22.8	191.429	16982.02507	1	99	5660.675023	130	128	136	58	62	68	131.333	62.667	1	1	1	1	2	2	2	5.7	2	10
717	44	24	23	68.07	279.6	138	3.9	2	52	3	90	5.68	2.35	1	5.79	78	3.026	1.262	2	8.163	28.7	234.278	36349.6947	1	95	12116.5649	144	140	150	88	90	90	144.667	89.333	1	2	2	1	2	2	2	5.5	2	12
718	43	29	21	45.97	214.1	140	3.8	2	60	1	111	8.39	1.5	1	4.42	89	2.457	2.299	1	8.505	27	229.635	13648.59188	1	102	4549.530627	120	118	110	50	44	52	116	48.667	2	2	2	2	2	2	2	5.7	2	15
719	47	29	21	73.37	261.7	139	3.2	1	31	5	87	7.42	1.19	1	3.9	136	2.017	1.594	2	8.685	18.9	164.147	17929.20399	2	96	5976.40133	134	124	118	80	76	82	125.333	79.333	2	2	2	2	2	2	2	5.1	2	12
720	46	55	39	88.4	362.8	139	3.8	1	31	3	99	11.52	1.81	1	3.8	53	1.707	2.816	2	7.872	29.1	229.075	16796.74096	2	98	5598.913653	126	126	120	68	66	68	124	67.333	2	2	2	2	2	2	2	5.4	2	10
721	39	22	23	55.69	220.1	140	3.9	2	64	4	114	21.97	1.5	1	4.29	54	2.508	6.184	1	8.032	32.8	263.45	12222.08296	3	90	4074.027653	136	134	126	60	58	58	132	58.667	1	1	1	1	1	2	2	6.5	1	10
722	43	19	29	94.59	249.8	143	3.9	1	80	4	87	6.29	1.91	1	6.88	48	4.707	1.351	1	7.644	21.3	162.817	15970.73197	1	92	5323.577323	160	156	158	54	58	54	158	55.333	1	1	1	1	2	2	2	5.7	2	12
723	42	18	25	118.46	452	136	4.5	1	74	3	140	10.61	0.54	2	3.88	681	0.388	3.668	1	10.772	27.9	300.539	13936.47014	2	97	4645.490047	148	144	148	68	74	74	146.667	72	1	1	1	1	1	2	1	6.3	1	12
724	39	74	48	556.04	380.7	140	4.5	2	59	4	122	6.2	0.8	2	3.49	318	1.034	1.868	2	9.873	23.2	229.054	27266.52597	2	102	9088.84199	138	132	126	62	64	54	132	60	1	1	1	1	1	1	2	6.3	1	13
725	40	24	18	50.39	392.6	138	4	2	41	1	86	6.75	1.19	1	3.54	78	1.94	1.433	2	8.118	30.5	247.599	33816.78804	1	90	11272.26268	102	102	98	64	62	64	100.667	63.333	2	2	2	2	2	2	2	5.5	2	15
726	40	29	16	840.68	303.3	143	4.1	1	60	4	99	9.58	1.34	1	1.94	41	0.388	2.342	1	7.616	41	312.256	5912.09729	2	95	1970.699097	128	124	128	90	86	92	126.667	89.333	1	1	1	1	1	2	2	5.2	1	11
727	41	30	26	76.91	428.3	141	3.9	2	61	4	114	36.18	1.55	1	4.24	88	2.224	10.184	1	8.52	35.9	305.868	8679.600111	2	95	2893.200037	102	98	98	70	66	70	99.333	68.667	1	1	1	1	1	2	1	6.6	1	13
728	47	35	21	74.26	374.7	139	3.9	1	22	3	101	14.78	1.06	1	5.38	174	3.414	3.686	2	9.081	28.9	262.441	113084.8989	3	91	37694.9663	104	114	116	72	76	72	111.333	73.333	2	2	2	2	2	2	2	5.3	2	10
729	41	20	24	98.12	333.1	139	3.6	2	44	3	87	2.55	2.51	1	4.89	79	1.965	0.548	2	8.142	19.1	155.512	31440.43568	1	101	10480.14523	110	120	104	68	68	68	111.333	68	2	2	2	2	2	2	2	4.7	2	13
730	46	21	27	72.49	291.5	141	3.8	2	54	5	88	7.04	2.17	1	6.13	96	3.465	1.53	2	8.349	18.6	155.291	11022.84143	3	90	3674.280477	106	102	100	68	76	68	102.667	70.667	1	1	1	1	2	2	2	5.8	2	12
731	40	21	24	74.26	398.5	140	3.9	2	32	4	88	4.91	1.6	1	4.94	43	3.103	1.067	2	7.545	34.7	261.812	39476.56576	2	102	13158.85525	132	120	132	74	70	72	128	72	1	1	2	1	2	2	2	5.4	2	11
732	43	12	19	63.65	291.5	141	4.1	2	50	4	103	7.74	1.78	1	3.7	50	1.655	1.968	2	7.854	21.8	171.217	16240.17248	1	96	5413.390827	112	112	114	60	66	68	112.667	64.667	2	2	2	2	2	2	2	5.5	2	11
733	41	12	20	81.33	339	134	4.3	2	42	4	93	25.78	1.37	1	5.82	118	3.827	5.92	2	8.61	42.3	364.203	27304.9272	2	102	9101.6424	114	108	106	64	62	64	109.333	63.333	1	2	2	1	2	2	2	5.6	2	11
734	44	39	28	143.21	493.7	136	4.9	1	69	4	157	16.78	0.98	2	3.67	144	1.94	6.505	1	9.333	26.6	248.258	7380.991723	2	100	2460.330574	118	116	116	70	72	68	116.667	70	1	1	1	1	1	2	2	7.6	1	1
735	48	27	19	60.11	261.7	139	4.1	2	56	2	102	12.5	1.22	1	5.95	163	3.879	3.148	2	9.026	27.5	248.215	25991.79889	1	93	8663.932963	116	108	100	66	72	64	108	67.333	2	2	2	2	2	2	2	5.5	2	11
736	36	15	19	90.17	309.3	140	3.3	2	47	4	111	15.88	1.27	1	4.81	120	2.922	4.352	2	8.804	42.9	377.692	18307.83538	2	99	6102.611793	158	152	150	80	78	72	153.333	76.667	1	1	1	1	2	2	2	6.5	1	2
737	44	28	22	68.95	297.4	140	3.7	1	46	3	110	15.93	0.85	1	5.2	264	2.974	4.327	2	9.583	27.4	262.574	20775.48448	2	97	6925.161493	110	112	118	74	68	78	113.333	73.333	2	2	2	2	2	2	2	5.1	2	9
738	46	20	26	91.94	285.5	140	4.2	1	27	3	107	15.7	1.68	1	6.36	114	4.086	4.148	2	8.716	23.9	208.312	111331.0032	2	92	37110.3344	118	114	116	68	70	74	116	70.667	2	2	2	2	2	2	2	5.4	2	10
739	43	30	31	76.02	404.5	139	3.7	1	54	3	118	25.57	0.98	1	3.93	107	2.405	7.45	2	8.75	33.1	289.625	145378.9421	2	97	48459.64737	132	130	126	96	100	100	129.333	98.667	1	1	1	1	2	2	2	5.6	2	11
740	43	19	19	103.43	505.6	140	4.1	1	32	4	117	17.42	0.67	1	4.84	135	3.465	5.032	2	8.974	28.5	255.759	19434.0542	2	100	6478.018067	136	140	132	96	94	94	136	94.667	1	1	1	1	2	2	2	5.3	2	21
741	46	20	22	80.44	362.8	138	3.7	1	68	3	96	10.34	1.5	1	3.93	79	2.017	2.451	1	8.241	23	189.543	144186.2497	2	91	48062.08323	110	106	108	56	54	52	108	54	2	2	2	2	2	2	2	5.7	2	11
742	39	18	22	72.49	309.3	129	3.9	2	71	3	113	17.68	2.02	1	4.65	61	2.327	4.933	1	8.145	29.1	237.02	96856.98728	2	91	32285.66243	122	124	114	76	74	72	120	74	1	1	1	1	2	2	2	5.6	2	13
743	41	11	20	73.37	309.3	138	4.4	2	47	4	98	7.83	1.29	1	5.48	104	3.646	1.895	2	8.536	29.4	250.958	25652.65048	1	100	8550.883493	110	118	110	70	66	68	112.667	68	2	2	2	2	1	2	1	5.9	1	12
744	29	11	19	38.01	279.6	135	4.2	2	24	5	98	51	1.5	1	6.96	452	3.129	12.341	2	10.006	28.8	288.173	20649.84658	2	96	6883.282193	104	114	108	38	44	44	108.667	42	2	2	2	2	2	2	2	6	2	2
745	38	18	27	63.65	261.7	142	3.4	2	51	4	126	21.82	2.04	1	4.45	59	2.095	6.788	2	8.221	55.8	458.732	20964.32493	1	97	6988.10831	142	144	140	40	42	42	142	41.333	1	1	1	1	2	2	2	5.5	2	11
746	44	67	68	68.95	588.9	140	4.3	2	59	3	123	41.85	0.88	1	5.95	246	3.801	12.71	2	9.624	33.7	324.329	166234.6292	1	95	55411.54307	136	136	138	76	72	78	136.667	75.333	1	1	1	1	1	2	1	6.8	1	13
747	43	20	27	64.53	237.9	137	3.6	2	29	5	96	12.49	1.91	1	5.22	169	2.431	2.961	2	9.001	21.7	195.322	14155.58836	2	92	4718.529453	114	118	116	68	76	76	116	73.333	2	2	2	2	2	2	2	5	2	11
748	41	17	23	73.37	285.5	140	3.3	1	80	3	154	5.45	1.71	1	4.94	71	2.87	2.072	1	8.606	19.4	166.956	17550.10771	1	101	5850.035903	154	138	146	74	74	72	146	73.333	2	2	2	1	1	2	1	7.5	1	10
749	44	16	25	86.63	327.1	143	4.2	2	76	3	102	11.59	1.47	1	4.86	110	2.819	2.919	1	8.632	25.8	222.706	74006.95444	2	95	24668.98481	120	112	124	80	80	76	118.667	78.667	2	2	2	2	2	2	2	5.4	2	11
750	40	26	24	58.34	232	142	3.8	2	49	4	90	11	1.42	1	5.77	84	3.905	2.444	2	8.237	37.7	310.535	14686.12988	1	96	4895.376627	122	120	122	70	74	66	121.333	70	2	2	2	2	2	2	2	5.6	2	10
751	42	17	19	76.02	321.2	134	4	1	74	3	193	28.55	1.14	1	2.82	91	1.215	13.605	1	9.08	27.6	250.608	15557.04524	1	90	5185.681747	116	114	124	54	56	58	118	56	1	1	1	1	1	2	1	7.3	1	10
752	45	17	17	91.05	356.9	139	4	1	24	2	98	12.84	1.14	1	3.98	119	2.224	3.107	2	8.671	23.7	205.503	38428.19956	2	103	12809.39985	102	108	108	70	70	58	106	66	2	2	2	2	2	2	2	4.9	2	10
753	42	21	28	57.46	226	134	3.7	2	80	3	116	53.78	1.42	2	3.98	100	2.043	15.404	1	8.666	24.6	213.184	43332.3564	1	99	14444.1188	144	134	132	64	66	66	136.667	65.333	1	1	1	1	2	2	2	5.6	2	1
754	40	11	18	152.05	446.1	145	3.9	2	80	2	94	6.81	1.42	2	4.78	99	2.845	1.581	1	8.445	27.2	229.704	23904.94556	2	90	7968.315187	168	170	160	68	60	60	166	62.667	2	2	2	1	2	2	2	6	2	2
755	45	28	27	76.02	309.3	140	4.2	1	42	3	98	7.74	1.11	1	6.03	187	3.957	1.873	2	9.123	27.7	252.707	109028.4755	3	91	36342.82517	124	122	126	72	72	70	124	71.333	2	2	2	2	2	2	2	4.9	2	10
756	40	37	37	60.11	309.3	136	3.8	2	80	3	91	12.6	1.6	1	5.07	148	2.689	2.831	1	8.815	20	176.3	25560.39495	1	99	8520.13165	130	126	130	54	48	44	128.667	48.667	1	1	1	1	2	2	2	5.2	2	10
757	45	41	29	69.84	463.9	138	3.8	1	38	5	115	19.47	1.03	1	3.96	119	2.302	5.529	2	8.831	29.7	262.281	19659.30338	1	91	6553.101127	124	130	128	88	92	98	127.333	92.667	1	2	2	1	1	2	1	5.8	1	13
758	30	32	19	55.69	249.8	137	4	2	34	3	78	11.2	2.28	1	8.51	181	5.301	2.157	2	8.862	29.2	258.77	80009.77249	2	92	26669.92416	108	108	108	58	52	54	108	54.667	2	2	2	2	2	2	2	5	2	9
759	45	78	54	60.11	255.8	139	3.5	2	42	3	82	4.33	1.37	1	4.47	84	2.664	0.877	2	8.144	21	171.024	124617.6566	2	93	41539.21887	112	114	106	80	78	74	110.667	77.333	2	2	2	2	2	2	2	4.9	2	9
760	36	23	20	84.86	279.6	139	3.9	1	62	1	176	5.58	1.14	1	5.79	200	3.62	2.425	1	9.776	24.7	241.467	11580.24195	1	101	3860.08065	120	114	114	68	64	62	116	64.667	2	2	2	2	1	2	1	7.9	1	9
761	39	33	23	72.49	380.7	139	3.7	1	42	4	136	84.6	0.91	1	5.2	102	3.776	28.409	2	8.844	56.6	500.57	22615.59152	2	98	7538.530507	116	122	126	76	74	76	121.333	75.333	1	2	2	1	2	2	2	6.1	2	9
762	39	30	30	98.12	356.9	142	3.6	1	51	4	135	15.39	1.03	1	5.53	246	3.233	5.13	2	9.717	29.6	287.623	18950.80317	2	93	6316.93439	118	124	120	74	78	76	120.667	76	2	2	2	2	2	2	2	6.3	2	12
763	45	48	58	77.79	243.9	139	4.4	1	46	3	89	3.21	1.37	1	4.27	67	2.56	0.705	2	8	25.8	206.4	102087.4162	1	103	34029.13873	94	92	90	66	66	64	92	65.333	2	2	2	2	2	2	2	5	2	10
764	47	20	24	49.5	303.3	140	4.1	2	74	2	96	19.73	1.24	1	6.47	223	4.06	4.677	1	9.278	27.7	257.001	19970.70827	2	90	6656.902757	136	138	136	76	72	76	136.667	74.667	2	2	2	1	2	2	2	6.2	2	12
765	44	19	25	91.94	303.3	139	4	1	33	3	88	3.61	1.01	1	6.49	119	4.862	0.784	2	8.563	27.5	235.483	23952.48036	1	95	7984.16012	122	124	126	72	62	68	124	67.333	2	2	2	2	2	2	2	5.6	2	13
766	29	59	40	45.08	226	136	4	2	41	1	81	6.94	1.58	1	7.37	218	4.655	1.388	2	9.086	29.4	267.128	34130.12121	1	100	11376.70707	98	96	102	66	64	68	98.667	66	2	2	2	2	2	2	2	5.1	2	14
767	35	10	16	47.74	148.7	138	3.7	2	24	4	81	5.05	1.47	1	2.77	52	1.034	1.01	2	7.653	27.7	211.988	23441.41022	1	100	7813.803407	114	116	112	38	52	32	114	40.667	2	2	2	2	2	2	2	4.9	2	13
768	47	12	17	68.95	362.8	139	4	1	32	4	76	1.78	1.37	1	4.86	155	2.689	0.334	2	8.681	24.2	210.08	21300.20845	1	96	7100.069483	138	138	132	74	62	66	136	67.333	2	2	2	1	2	2	2	5.5	2	10
769	48	37	32	78.68	434.2	138	3.6	1	43	5	114	22.17	1.01	1	6.21	584	2.172	6.24	2	10.413	24.2	251.995	12085.61582	3	90	4028.538607	110	112	110	68	72	72	110.667	70.667	2	2	2	2	2	2	2	5.5	2	12
770	40	21	22	57.46	255.8	139	4	2	45	4	86	7.29	1.63	1	6.65	45	4.784	1.548	2	7.568	28.2	213.418	25262.18052	3	92	8420.72684	122	120	122	90	90	88	121.333	89.333	2	2	2	1	2	2	2	5.6	2	11
771	42	19	18	47.74	255.8	140	3.8	2	33	1	83	5.33	1.68	1	5.53	94	3.362	1.092	2	8.269	25.3	209.206	37692.46666	1	97	12564.15555	102	108	102	66	64	64	104	64.667	2	2	2	2	2	2	2	5.7	2	15
772	45	25	25	78.68	410.4	141	3.2	1	55	5	143	17.13	1.24	1	5.22	171	3.103	6.048	2	9.411	27.6	259.744	16440.05599	3	91	5480.018663	126	126	132	82	80	88	128	83.333	1	1	1	1	2	2	2	6.3	2	12
773	44	14	25	83.1	303.3	137	3.7	1	61	1	107	6.06	0.54	1	5.07	123	3.905	1.601	1	8.792	22	193.424	16384.52576	3	92	5461.508587	132	134	128	76	78	70	131.333	74.667	2	2	2	1	2	2	2	5.4	2	10
774	48	18	23	64.53	350.9	136	3.6	1	21	1	95	3.6	1.42	1	3.62	59	1.888	0.844	2	7.938	17.9	142.09	39616.91373	1	97	13205.63791	108	110	112	62	62	62	110	62	2	2	2	2	2	2	2	5.1	2	10
775	45	69	41	78.68	380.7	139	4.1	1	62	5	112	8.63	1.14	1	3.62	120	1.862	2.387	1	8.813	25.2	222.088	11135.91135	2	92	3711.97045	108	100	108	62	62	60	105.333	61.333	2	2	2	2	2	2	2	6.2	2	11
776	40	18	24	80.44	291.5	138	3.5	2	57	1	97	7.02	1.71	1	4.29	71	2.224	1.681	2	8.144	21.9	178.354	29755.29229	1	97	9918.430763	126	122	126	94	96	68	124.667	86	1	1	1	1	2	2	2	5.4	2	11
777	44	19	22	74.26	410.4	141	3.7	1	31	4	96	5.82	1.47	1	4.01	46	2.302	1.38	2	7.7	29.6	227.92	19600.27083	2	102	6533.42361	134	130	128	70	74	70	130.667	71.333	1	1	2	1	2	2	2	5.7	2	9
778	43	18	24	82.21	345	139	4.1	1	44	3	90	3.83	1.45	1	4.45	116	2.405	0.851	2	8.56	22	188.32	31557.85078	2	97	10519.28359	98	98	96	48	46	50	97.333	48	2	2	2	2	2	2	2	5.5	2	10
779	45	20	21	77.79	321.2	139	4.2	1	70	3	157	12.46	1.14	1	3.54	96	1.914	4.83	1	8.927	31.3	279.415	72962.44885	1	98	24320.81628	140	132	132	76	72	78	134.667	75.333	2	2	2	1	1	2	1	6.4	1	14
780	38	33	22	57.46	356.9	139	3.7	2	31	3	118	21.83	0.88	1	4.24	180	2.431	6.36	2	9.27	29.7	275.319	92292.66907	2	91	30764.22302	98	102	98	76	74	76	99.333	75.333	2	2	2	2	2	2	2	6	2	12
781	47	17	24	102.54	374.7	140	3.3	1	22	3	92	6.27	1.29	1	4.84	128	2.87	1.424	2	8.681	22.8	197.927	126250.3915	2	92	42083.46383	132	134	126	82	72	82	130.667	78.667	2	2	2	1	2	2	2	4.9	2	10
782	45	15	20	85.75	333.1	143	3.5	1	45	2	92	18.7	1.03	1	5.59	279	3.103	4.248	2	9.46	24.7	233.662	33628.17707	2	93	11209.39236	100	102	106	74	74	72	102.667	73.333	1	2	2	1	1	2	2	4.9	1	2
783	38	21	20	91.05	416.4	136	4.4	2	59	5	219	19.38	1.06	1	7.29	409	4.112	10.48	2	10.71	25.7	275.247	14242.31175	1	93	4747.43725	122	124	114	72	68	70	120	70	1	1	1	1	2	1	1	9.6	1	11
784	41	25	25	63.65	279.6	134	4	1	63	2	237	10.48	1.01	1	6.54	465	3.129	6.133	1	10.917	31.3	341.702	10460.65091	2	92	3486.883637	158	158	148	88	90	86	154.667	88	1	1	1	1	1	2	1	11.3	1	13
785	42	12	19	52.16	208.2	137	3.6	2	30	5	94	13.8	1.68	1	4.29	75	2.224	3.203	2	8.168	18.2	148.658	13151.04245	1	93	4383.680817	94	96	102	72	72	66	97.333	70	2	2	2	2	2	2	2	4.8	2	11
786	50	24	23	66.3	339	138	3.7	1	31	5	92	3.69	1.45	1	5.07	94	3.129	0.838	2	8.372	22.5	188.37	14121.6723	1	93	4707.2241	100	98	98	56	66	38	98.667	53.333	2	2	2	2	2	2	2	5.1	2	10
787	42	25	23	70.72	350.9	138	3.9	1	43	4	121	17.52	1.42	1	4.91	101	2.974	5.234	2	8.718	39.4	343.489	13189.93065	2	99	4396.64355	138	132	128	88	88	88	132.667	88	1	1	1	1	1	2	1	6.9	1	12
788	37	40	23	44.2	255.8	138	4	2	51	5	96	5.11	1.94	1	5.25	37	3.129	1.211	2	7.482	24.6	184.057	18282.49003	3	91	6094.163343	112	118	106	66	70	58	112	64.667	2	2	2	2	2	2	2	5.4	2	14
789	41	14	26	80.44	291.5	140	4.2	2	77	3	99	5.44	2.51	1	5.04	56	2.25	1.33	1	7.927	22.9	181.528	58405.28487	1	101	19468.42829	90	102	100	56	62	56	97.333	58	2	2	2	2	2	2	2	5.4	2	16
790	46	18	19	78.68	327.1	139	4.5	1	45	2	94	6.37	1.32	1	4.89	117	2.974	1.478	2	8.612	25.6	220.467	52164.81158	2	102	17388.27053	124	114	114	70	72	66	117.333	69.333	2	2	2	2	2	2	2	5.2	2	12
791	47	22	25	83.98	339	138	4.4	1	56	3	108	4.42	1.37	1	5.84	122	3.853	1.179	2	8.793	22.8	200.48	171848.3402	2	91	57282.78007	106	106	124	54	64	64	112	60.667	2	2	2	2	2	2	2	5.3	2	12
792	38	17	23	71.6	160.6	140	4.1	2	48	3	103	21.32	1.24	1	4.01	85	2.327	5.422	2	8.384	31.1	260.742	19445.46438	1	99	6481.82146	126	126	124	74	78	76	125.333	76	2	2	2	2	2	2	2	6.1	2	11
793	39	15	17	55.69	249.8	141	4.2	2	38	3	107	5.61	1.11	1	3.72	105	2.069	1.482	2	8.634	31.9	275.425	77393.17538	2	94	25797.72513	112	110	114	60	68	66	112	64.667	2	2	2	2	2	2	2	5.5	2	13
794	38	14	14	53.92	214.1	137	3.8	2	22	2	90	5.02	1.58	1	4.29	73	2.327	1.116	2	8.097	18.8	152.224	62051.80042	2	92	20683.93347	104	106	104	56	58	56	104.667	56.667	2	2	2	2	2	2	2	5.3	2	10
795	42	27	28	101.66	392.6	143	3.6	1	74	5	101	17.87	1.22	1	4.24	110	2.457	4.456	1	8.622	21.4	184.511	13410.05515	3	90	4470.018383	144	152	158	80	80	82	151.333	80.667	2	2	2	1	2	2	2	6.1	2	14
796	39	37	39	164.42	226	138	5	1	80	4	219	4.1	1.27	2	6.28	123	4.37	2.217	1	9.508	26.6	252.913	10431.85478	2	98	3477.284927	92	84	92	50	50	50	89.333	50	1	1	1	1	2	2	2	6	2	1
797	47	23	25	91.05	315.2	140	3.8	1	31	3	83	4	1.09	1	3.47	73	1.991	0.82	2	8.016	24.8	198.797	112638.4487	2	91	37546.14957	118	124	118	74	68	72	120	71.333	2	2	2	2	2	2	2	5.3	2	9
798	49	16	17	82.21	339	141	4	1	43	3	93	7.16	1.37	1	5.17	165	2.948	1.644	2	8.945	23	205.735	27949.56829	2	94	9316.522763	108	110	108	78	70	70	108.667	72.667	2	2	2	2	2	2	2	5.1	2	11
799	38	15	15	72.49	208.2	141	4.3	1	80	3	77	7.9	1.55	1	5.28	46	3.491	1.502	1	7.479	28.8	215.395	29743.1605	2	98	9914.386833	114	112	110	66	68	64	112	66	1	1	1	1	2	2	2	5.7	2	2
800	44	17	19	59.23	237.9	137	3.6	2	25	3	87	7.72	1.78	1	4.47	100	2.172	1.658	2	8.378	27.2	227.882	55073.60496	1	90	18357.86832	118	114	114	52	74	72	115.333	66	2	2	2	2	2	2	2	5	2	12
801	42	24	25	61	279.6	139	3.9	2	35	1	98	16.65	1.14	1	4.4	130	2.586	4.029	2	8.759	28	245.252	48391.20748	3	92	16130.40249	106	112	106	68	60	68	108	65.333	2	2	2	2	2	2	2	5.3	2	10
802	47	22	18	70.72	285.5	137	3.9	2	23	3	94	8.1	1.71	1	5.87	81	3.75	1.88	2	8.245	22.9	188.811	55537.63907	2	101	18512.54636	116	104	108	62	60	60	109.333	60.667	2	2	2	2	2	2	2	5.3	2	13
803	44	20	24	62.76	297.4	141	4.1	2	41	4	84	7.71	1.37	1	7.09	114	5.12	1.599	2	8.474	44.9	380.483	34795.18854	2	101	11598.39618	104	110	106	66	64	70	106.667	66.667	1	1	1	1	2	2	2	5.3	2	12
804	46	41	44	61	404.5	138	3.7	1	35	5	95	9.8	1.19	1	5.28	162	3.258	2.299	2	8.948	22.8	204.014	21839.78483	1	93	7279.928277	120	112	102	68	62	62	111.333	64	2	2	2	2	2	2	2	5	2	10
805	47	14	16	65.42	243.9	138	3.9	2	37	5	98	3.18	1.42	1	5.17	62	3.439	0.769	2	8.019	19.1	153.163	15099.26729	2	92	5033.089097	106	110	112	74	76	84	109.333	78	2	2	2	2	2	2	2	4.7	2	12
806	41	34	27	91.94	392.6	142	4.1	1	24	3	103	7.29	1.22	1	4.22	59	2.689	1.854	2	8.019	29.7	238.164	22579.22239	1	102	7526.407463	106	114	110	78	64	78	110	73.333	2	2	2	2	2	2	2	5.1	2	13
807	46	52	36	88.4	404.5	138	3.8	1	24	3	88	7.84	1.58	1	5.48	137	3.207	1.704	2	8.704	30.4	264.602	34629.54971	1	94	11543.18324	132	132	136	82	84	88	133.333	84.667	2	2	2	1	2	2	2	4.8	2	12
808	43	18	18	60.11	309.3	138	3.8	2	27	3	94	12.52	0.8	1	4.19	124	2.741	2.906	2	8.67	31.8	275.706	39411.37547	1	91	13137.12516	114	118	118	72	76	72	116.667	73.333	2	2	2	2	2	2	2	4.9	2	11
809	41	21	19	77.79	291.5	137	4.6	1	62	1	333	9.73	1.16	1	7.65	323	4.81	8	1	10.893	32.2	350.755	16384.52576	3	92	5461.508587	116	108	106	68	72	70	110	70	1	2	2	1	1	2	1	12.4	1	15
810	44	19	22	75.14	422.3	140	3.8	1	30	5	81	6.61	1.5	1	6.1	394	2.56	1.322	2	9.678	21.9	211.948	20656.86217	2	102	6885.620723	108	110	104	64	70	40	107.333	58	2	2	2	2	2	2	2	5.7	2	1
811	45	18	22	68.95	202.2	139	3.8	2	41	1	94	5	1.71	1	5.87	103	3.62	1.16	2	8.485	24.6	208.731	37707.68236	1	92	12569.22745	104	112	112	64	64	64	109.333	64	2	2	2	2	2	2	2	5.3	2	12
812	42	22	22	71.6	327.1	136	4.2	2	73	4	131	5.94	1.24	1	5.53	125	3.646	1.921	1	9.01	29.3	263.993	17732.0218	1	98	5910.673933	160	158	152	60	58	64	156.667	60.667	1	1	1	1	1	1	1	7.4	1	12
813	44	15	18	169.73	511.5	139	4.3	1	80	3	94	6.7	1.19	1	4.06	111	2.302	1.555	1	8.56	26.7	228.552	42427.76922	2	94	14142.58974	204	196	194	66	64	72	198	67.333	1	1	1	1	2	2	2	5.5	2	14
814	48	31	25	67.18	386.6	140	4.2	1	72	5	125	12.36	1.6	1	4.53	113	2.327	3.815	1	8.863	28.2	249.937	14759.28044	2	92	4919.760147	118	126	122	76	78	78	122	77.333	2	2	2	2	2	2	2	6.8	1	12
815	44	26	24	91.94	333.1	137	4.4	1	49	3	94	5.46	1.34	1	3.72	51	2.121	1.267	2	7.782	25.3	196.885	151077.4724	1	97	50359.15747	124	126	126	30	40	30	125.333	33.333	1	1	1	1	2	2	2	5	2	10
816	44	17	18	81.33	303.3	140	4.4	1	29	3	113	3.38	1.14	1	3.47	68	1.965	0.943	2	8.254	22.7	187.366	99078.83974	2	94	33026.27991	122	118	120	54	56	56	120	55.333	2	2	2	2	2	2	2	5.8	2	10
817	46	20	48	61	178.4	138	4.1	2	30	3	94	7.92	1.71	1	4.6	65	2.56	1.838	2	8.025	23.9	191.798	31491.04595	1	100	10497.01532	110	106	112	78	80	76	109.333	78	2	2	2	2	2	2	2	5.4	2	11
818	43	31	26	106.96	505.6	137	3.8	1	40	3	101	38.78	0.83	1	3.34	162	1.681	9.671	2	9.01	45.2	407.252	28721.12408	1	101	9573.708027	120	118	118	68	70	68	118.667	68.667	1	1	1	1	2	2	2	5.2	2	9
819	42	26	30	107.85	428.3	139	3.8	1	39	3	95	19.13	1.14	1	4.81	120	3.051	4.487	2	8.648	27.6	238.685	114466.2706	2	91	38155.42353	126	116	118	94	86	88	120	89.333	2	2	2	1	2	2	2	5.1	2	12
820	41	39	28	46.85	261.7	137	3.7	2	44	5	153	16.07	1.16	1	5.33	106	3.62	6.071	2	9.001	31.3	281.731	13448.56907	1	102	4482.856357	88	98	94	68	72	72	93.333	70.667	1	2	2	1	1	2	1	5.8	1	13
821	39	13	17	56.58	285.5	138	3.6	2	54	4	100	21.4	1.47	1	6.39	69	4.551	5.284	2	8.146	36.3	295.7	16282.87255	2	95	5427.624183	160	164	158	72	76	86	160.667	78	2	2	2	1	2	2	2	5.7	2	9
822	40	15	19	68.95	273.6	138	3.9	2	60	2	111	8.62	1.19	1	4.37	205	2.121	2.363	1	9.339	34.4	321.262	18290.18602	2	91	6096.728673	162	174	172	66	76	66	169.333	69.333	1	1	1	1	1	1	2	7.8	1	11
823	43	21	20	99.01	422.3	139	4.4	1	55	5	98	23.45	1.19	1	3.88	65	2.353	5.674	2	8.066	29.3	236.334	14503.4616	1	102	4834.4872	114	116	122	76	80	80	117.333	78.667	1	1	2	1	2	2	2	5.9	2	10
824	42	18	26	52.16	362.8	138	3.6	2	22	5	85	4.5	1.16	1	3.78	172	1.733	0.944	2	8.897	22.2	197.513	17454.1035	2	101	5818.0345	118	114	108	78	78	68	113.333	74.667	2	2	2	2	2	2	2	4.5	2	14
825	40	22	22	85.75	517.5	139	3.8	1	60	2	113	12.94	0.96	1	4.03	124	2.431	3.61	1	8.855	37.5	332.063	10104.33732	2	92	3368.11244	116	114	110	62	64	64	113.333	63.333	2	2	2	2	2	2	2	5.7	2	14
826	46	26	29	86.63	345	136	4	1	42	3	105	6.44	1.29	1	5.72	195	3.414	1.67	2	9.234	22.9	211.459	118336.7549	2	94	39445.58497	104	106	104	72	74	76	104.667	74	2	2	2	2	2	2	2	5.2	2	11
827	42	21	24	83.98	261.7	140	4	2	49	4	90	5.8	2.3	1	5.72	42	3.207	1.289	2	7.544	26	196.144	18110.53681	2	100	6036.845603	138	142	138	80	78	70	139.333	76	2	2	2	1	2	2	2	5.6	2	11
828	40	22	20	53.92	267.7	139	4.2	2	45	3	84	17.53	2.35	1	6.67	107	3.776	3.636	2	8.41	29.5	248.095	101722.5462	2	98	33907.5154	134	138	144	74	76	68	138.667	72.667	2	2	2	1	2	2	2	4.8	2	10
829	42	26	21	69.84	368.8	138	4	1	36	3	122	12.06	0.98	1	3.54	117	1.965	3.633	2	8.873	38.6	342.498	24852.61088	1	97	8284.203627	120	122	118	78	82	80	120	80	1	1	1	1	2	2	1	6.7	1	10
830	52	29	27	82.21	410.4	140	4.7	1	53	5	141	17.28	1.37	1	4.01	106	2.095	6.016	2	8.919	22.4	199.786	11199.68459	2	92	3733.228197	132	130	126	86	84	84	129.333	84.667	2	2	2	1	1	2	1	8	1	15
831	35	13	20	61.88	160.6	137	4.4	2	42	4	102	24.07	1.71	1	3.96	55	1.965	6.062	2	7.939	28.9	229.437	18110.53681	2	100	6036.845603	126	126	124	64	62	60	125.333	62	2	2	2	2	2	2	2	5.7	2	12
832	44	51	35	67.18	374.7	139	4.2	1	37	4	108	49.6	1.22	1	5.2	122	3.362	13.227	2	8.793	30.4	267.307	19517.33815	1	90	6505.779383	134	132	132	86	86	88	132.667	86.667	2	2	2	1	2	2	2	6.1	2	11
833	45	26	22	63.65	345	139	4.1	1	23	3	98	5.12	1.27	1	3.21	38	1.733	1.239	2	7.529	16.7	125.734	29590.73278	2	98	9863.577593	122	130	128	38	38	58	126.667	44.667	2	2	2	2	2	2	2	5.5	2	12
834	43	16	17	50.39	261.7	137	3.9	2	28	3	93	11.55	0.83	1	3.9	179	2.146	2.652	2	9.027	39	352.053	121615.4497	1	94	40538.48323	110	106	112	66	68	70	109.333	68	2	2	2	2	2	2	2	5.1	2	10
835	39	16	18	78.68	309.3	139	3.7	2	80	3	181	33.12	1.32	1	5.02	268	2.302	14.802	1	10.096	30.1	303.89	36870.32218	2	91	12290.10739	144	144	136	70	66	62	141.333	66	1	1	1	1	1	2	1	7	1	14
836	44	15	26	75.14	190.3	141	3.9	2	52	3	103	6.83	2.46	1	7.86	101	4.888	1.737	2	8.557	27.4	234.462	154420.4069	2	98	51473.46897	116	120	110	76	74	74	115.333	74.667	2	2	2	2	2	2	2	5.2	2	11
837	39	19	29	48.62	339	139	3.7	2	72	5	116	19.18	2.15	1	4.4	86	1.81	5.494	1	8.515	22.1	188.182	20898.55718	2	102	6966.185727	104	110	128	78	66	70	114	71.333	1	1	1	1	2	2	2	6.5	1	11
838	42	27	26	80.44	291.5	140	4.2	1	51	5	97	6.94	1.76	1	6.62	72	4.5	1.662	2	8.158	22	179.476	13662.74128	2	92	4554.247093	124	130	112	76	82	80	122	79.333	2	2	2	2	2	2	2	5.7	2	10
839	44	17	28	114.04	446.1	137	4.4	1	78	3	117	14.57	0.72	1	5.25	220	3.388	4.209	1	9.463	37.3	352.97	16445.65197	1	101	5481.88399	138	140	140	58	50	44	139.333	50.667	1	1	1	1	2	2	2	6	2	9
840	43	17	22	60.11	303.3	137	4	2	71	3	80	6.27	1.42	1	6.62	117	4.603	1.239	1	8.451	24.1	203.669	28476.60938	1	91	9492.203127	98	102	94	64	64	62	98	63.333	2	2	2	2	2	2	2	5.3	2	13
841	42	26	19	64.53	452	138	3.9	1	77	5	134	19.13	1.16	1	4.24	133	2.379	6.329	1	9.095	32.8	298.316	15440.50389	3	91	5146.83463	130	120	122	64	58	66	124	62.667	2	2	2	2	1	2	1	6.5	1	11
842	43	19	23	58.34	321.2	137	4.1	1	54	5	106	12.06	1.47	1	3.9	65	2.095	3.156	2	8.145	28.4	231.318	13800.31343	2	101	4600.104477	122	118	124	78	78	80	121.333	78.667	2	2	2	2	2	2	2	5.8	2	12
843	40	24	21	65.42	291.5	140	3.7	1	59	4	141	14.9	0.72	1	4.78	125	3.414	5.187	2	9.084	24.8	225.283	18839.99666	2	99	6279.998887	126	124	126	74	76	78	125.333	76	1	1	1	1	2	2	2	6.8	1	9
844	48	28	38	79.56	339	142	3.7	1	55	3	88	4.73	2.79	1	7.01	77	3.827	1.028	2	8.128	24.4	198.323	35666.13848	2	91	11888.71283	178	172	164	104	108	112	171.333	108	2	2	2	1	2	2	2	4.7	2	11
845	38	47	37	67.18	398.5	135	3.8	1	33	3	84	2.73	1.34	1	6.62	122	4.655	0.566	2	8.542	21.1	180.236	105284.9431	1	94	35094.98103	110	114	114	72	70	74	112.667	72	1	2	2	1	2	2	2	6	2	11
846	43	15	20	63.65	249.8	138	3.5	2	27	5	90	6.51	1.4	1	4.09	64	2.353	1.447	2	7.966	18.7	148.964	18593.69464	2	101	6197.898213	94	104	100	62	66	60	99.333	62.667	2	2	2	2	2	2	2	5.2	2	17
847	47	15	27	72.49	321.2	143	4.2	2	71	5	86	4.26	1.55	1	5.25	144	2.948	0.905	1	8.731	20.5	178.986	14318.76598	1	103	4772.921993	134	126	126	60	58	58	128.667	58.667	1	1	1	1	2	2	2	6.1	2	14
848	44	32	33	72.49	368.8	142	4.1	1	41	5	93	11.97	0.93	1	4.19	108	2.689	2.749	2	8.522	21.4	182.371	19305.9005	1	100	6435.300167	116	112	112	72	72	70	113.333	71.333	2	2	2	2	2	2	2	5.5	2	11
849	47	13	18	88.4	350.9	141	4.1	1	23	5	91	3.81	2.09	1	3.7	70	1.241	0.856	2	8.066	22.9	184.711	18580.67315	1	98	6193.557717	126	118	120	74	76	72	121.333	74	2	2	2	2	2	2	2	5.4	2	13
850	40	20	20	51.27	309.3	142	3.8	2	70	1	106	14.75	0.98	1	4.37	195	2.379	3.86	1	9.243	38.5	355.856	29389.10087	1	95	9796.366957	116	118	116	60	62	60	116.667	60.667	2	2	2	2	2	2	2	6.1	2	9
851	46	34	28	65.42	380.7	141	4.5	1	50	1	116	12.93	1.78	1	5.09	93	2.819	3.703	2	8.593	29.8	256.071	21429.79108	2	95	7143.263693	144	142	140	84	78	84	142	82	2	2	2	1	2	2	2	5.2	2	13
852	40	25	19	43.32	273.6	140	3.9	2	64	3	196	7.1	1.58	1	5.09	75	3.129	3.436	1	8.902	36.9	328.484	37362.04979	2	97	12454.0166	120	116	116	72	72	74	117.333	72.667	1	1	1	1	1	2	1	8.8	1	12
853	45	22	22	112.27	297.4	140	3.5	1	73	4	115	8.58	1.89	1	4.63	76	2.353	2.436	1	8.383	25.4	212.928	8664.367847	2	100	2888.122616	138	140	144	56	50	0	140.667	35.333	1	1	1	1	2	2	2	6	2	10
854	41	19	21	77.79	410.4	139	4.4	2	60	3	105	25.52	1.06	1	4.99	217	2.819	6.616	1	9.341	39.2	366.167	34748.96851	2	92	11582.9895	110	106	106	64	72	80	107.333	72	1	1	1	1	2	2	2	4.9	2	11
855	46	20	25	86.63	315.2	139	3.9	1	28	5	97	16.49	1.01	1	4.65	92	3.181	3.949	2	8.403	31.2	262.174	16091.37375	2	101	5363.79125	128	122	120	72	62	68	123.333	67.333	2	2	2	2	2	2	2	5	2	11
856	41	38	39	117.57	410.4	139	3	1	65	4	145	41.6	1.19	1	6.1	207	3.853	14.894	1	9.616	28.1	270.21	10568.05481	2	90	3522.684937	156	160	156	94	94	104	157.333	97.333	1	1	1	1	2	2	2	6.1	2	9
857	42	15	19	95.47	362.8	145	3.2	2	64	4	93	4.29	1.71	1	5.61	137	3.207	0.985	1	8.759	17.4	152.407	10764.44836	1	99	3588.149453	134	136	132	70	68	68	134	68.667	1	1	1	1	2	2	2	5.1	2	14
858	44	20	26	43.32	232	137	3.5	2	49	1	111	13.5	1.19	1	5.15	90	3.491	3.7	2	8.516	24.8	211.197	37266.07304	2	98	12422.02435	120	124	120	84	80	76	121.333	80	2	2	2	1	2	2	2	5.8	2	11
859	47	34	18	68.07	285.5	139	3.9	2	33	3	86	14.98	1.03	1	3.67	83	2.198	3.181	2	8.18	29.1	238.038	94138.52245	2	91	31379.50748	114	118	114	78	76	74	115.333	76	2	2	2	2	2	2	2	4.9	2	14
860	43	23	27	61.88	214.1	140	3.4	2	67	5	103	4.89	2.92	1	7.29	65	4.034	1.244	1	8.116	25.3	205.335	13219.94862	2	100	4406.64954	134	132	122	72	74	76	129.333	74	1	1	1	1	2	2	2	5.7	2	14
861	43	15	28	65.42	321.2	130	3.8	2	36	5	101	16.88	1.16	1	6.88	439	3.439	4.21	2	10.006	21.5	215.129	11407.36946	1	99	3802.456487	116	116	114	82	82	84	115.333	82.667	2	2	2	1	2	2	2	5.2	2	9
862	43	19	17	84.86	297.4	141	3.8	1	25	5	103	8.25	1.37	1	3.72	50	2.095	2.098	2	7.854	24.9	195.565	13987.96924	1	92	4662.656413	108	114	110	66	74	76	110.667	72	2	2	2	2	2	2	2	5.3	2	9
863	40	18	26	74.26	475.8	140	3.7	1	63	3	101	15.53	1.01	1	4.86	291	2.353	3.873	1	9.595	30.2	289.769	153888.6366	2	94	51296.2122	120	124	120	58	68	68	121.333	64.667	1	1	1	1	2	2	2	5	2	13
864	44	28	22	68.95	350.9	139	4	2	64	2	111	23.63	1.09	1	5.66	279	3.129	6.476	1	9.648	32	308.736	8232.851326	2	100	2744.283775	108	98	98	44	42	40	101.333	42	1	1	1	1	2	2	2	6.8	1	12
865	42	13	17	69.84	267.7	139	3.8	2	29	4	94	7.03	1.53	1	4.27	37	2.56	1.632	2	7.461	30	223.83	17686.71705	1	90	5895.57235	118	122	120	72	74	78	120	74.667	2	2	2	2	2	2	2	4.5	2	11
866	43	17	25	76.91	356.9	140	4.9	1	58	3	111	42.83	0.93	1	4.78	155	3.051	11.739	2	9.06	44.2	400.452	180467.973	1	95	60155.991	128	134	126	74	70	62	129.333	68.667	2	2	2	2	2	2	2	6.2	2	11
867	44	20	28	61	309.3	142	4	2	60	4	107	5.91	1.73	1	5.9	145	3.414	1.561	1	8.956	20.6	184.494	9015.10987	2	95	3005.036623	198	182	190	104	100	104	190	102.667	1	1	1	1	2	2	2	5.5	2	13
868	38	16	22	70.72	327.1	138	4.1	2	32	4	105	32.5	1.03	1	3.39	82	1.94	8.426	2	8.368	53.1	444.341	38761.14622	1	101	12920.38207	128	124	120	78	72	68	124	72.667	1	1	1	1	2	2	2	6.5	1	13
869	42	37	26	76.02	404.5	141	4	1	42	3	92	13.23	1.34	1	5.56	88	3.75	3.005	2	8.306	39.4	327.256	32596.44172	1	97	10865.48057	140	138	144	74	76	76	140.667	75.333	1	1	2	1	2	2	2	5.2	2	10
870	38	105	64	77.79	232	140	4	2	66	4	113	8.32	0.57	1	4.14	90	3.103	2.321	1	8.534	46.3	395.124	10598.2543	1	99	3532.751433	118	122	122	58	66	60	120.667	61.333	1	1	1	1	2	2	2	6.7	1	14
871	37	12	18	65.42	232	141	4	2	20	4	82	19.33	1.68	1	4.24	55	2.276	3.914	2	7.721	27.7	213.872	28674.92773	2	97	9558.309243	122	114	110	80	92	84	115.333	85.333	2	2	2	1	2	2	2	5.3	2	9
872	46	25	27	50.39	208.2	143	3.7	2	65	5	103	4.73	1.6	1	4.99	84	2.948	1.203	1	8.372	20.7	173.3	11512.58363	1	99	3837.527877	118	116	120	70	70	66	118	68.667	2	2	2	2	2	2	2	5.8	2	14
873	39	24	39	88.4	279.6	139	3.8	1	46	4	99	8.43	1.09	1	5.79	145	3.957	2.061	2	8.879	31.6	280.576	17931.02333	2	100	5977.007777	138	144	140	90	88	82	140.667	86.667	2	2	2	1	2	2	2	5.8	2	14
874	43	14	18	49.5	232	138	4	2	24	3	92	7.6	1.24	1	2.9	44	1.422	1.726	2	7.613	22.8	173.576	54437.11373	1	98	18145.70458	102	104	100	58	54	60	102	57.333	2	2	2	2	2	2	2	5	2	9
875	41	47	42	48.62	333.1	139	3.4	2	44	1	144	100.13	0.78	1	4.99	191	3.233	35.602	2	9.529	42.8	407.841	34595.8104	2	102	11531.9368	128	126	126	74	74	70	126.667	72.667	2	2	2	2	2	2	2	6.2	2	11
876	44	39	26	65.42	309.3	139	4.2	1	55	5	144	4.15	1.53	1	3.59	160	1.241	1.476	2	9.352	22.4	209.485	18404.71022	3	92	6134.903407	112	106	102	64	54	62	106.667	60	2	2	2	2	1	2	1	7.7	1	14
877	43	19	21	76.02	249.8	138	3.4	1	50	1	335	9.02	0.91	1	7.58	979	1.603	7.461	2	12.008	27.6	331.421	30386.69592	1	95	10128.89864	156	154	154	84	82	68	154.667	78	2	2	2	1	2	2	2	10.6	1	9
878	45	33	27	103.43	416.4	140	3.7	1	45	4	93	25.58	1.16	1	6	98	4.319	5.874	2	8.424	35	294.84	16001.60085	2	90	5333.86695	116	114	116	66	72	68	115.333	68.667	2	2	2	2	2	2	2	5.7	2	16
879	41	14	17	60.11	255.8	142	4.2	1	63	1	98	7.92	1.5	1	5.87	116	3.776	1.916	1	8.645	23	198.835	10856.48954	1	94	3618.829847	126	118	116	68	68	62	120	66	2	2	2	2	2	2	2	5.8	2	12
880	46	50	32	85.75	469.9	140	4.3	1	40	3	90	34.18	1.01	1	6.08	330	3.362	7.596	2	9.606	28	268.968	145646.0644	1	94	48548.68813	112	130	132	78	78	78	124.667	78	1	1	2	1	2	2	2	5.6	2	9
881	39	17	17	61	226	140	4	2	31	4	94	18.47	1.34	1	4.11	63	2.431	4.287	2	7.993	30.9	246.984	28428.80636	2	95	9476.268787	108	108	106	48	50	46	107.333	48	2	2	2	2	2	2	2	5.9	2	9
882	41	32	23	74.26	452	141	3.6	1	27	5	103	10.01	1.27	1	5.53	93	3.776	2.546	2	8.474	27.1	229.645	13987.96924	1	92	4662.656413	112	116	116	76	78	76	114.667	76.667	2	2	2	2	2	2	2	5.1	2	12
883	48	19	21	88.4	267.7	140	4	1	28	3	85	6.37	1.45	1	4.42	99	2.457	1.337	2	8.345	21.3	177.749	124577.0227	1	93	41525.67423	126	126	124	80	72	76	125.333	76	1	2	2	1	2	2	2	5	2	11
884	42	9	17	76.02	309.3	153	4.1	2	22	4	98	18.57	1.45	1	3.98	63	2.198	4.493	2	8.035	25.8	207.303	24265.26635	1	92	8088.422117	104	104	108	62	62	62	105.333	62	2	2	2	2	2	2	2	5.5	2	10
885	41	26	30	73.37	475.8	140	3.7	2	63	3	107	10.13	1.66	2	4.65	90	2.534	2.676	1	8.479	31.6	267.936	25238.4312	2	100	8412.8104	114	112	116	66	64	64	114	64.667	1	1	1	1	2	2	2	5.5	2	12
886	39	27	21	72.49	398.5	140	3.9	2	47	3	117	16.87	1.09	1	5.51	174	3.517	4.874	2	9.228	46.7	430.948	103753.2165	2	98	34584.4055	108	114	112	76	78	82	111.333	78.667	1	1	1	1	2	2	2	5.3	2	12
887	42	24	29	96.36	374.7	140	4.7	1	80	3	107	5.07	1.11	1	3.54	87	1.991	1.339	1	8.446	27.4	231.42	13189.87501	1	92	4396.625003	140	136	136	58	60	56	137.333	58	1	1	1	1	2	2	2	5.8	2	11
888	40	37	37	45.97	148.7	140	3.8	2	42	2	87	8.83	1.24	1	3.26	62	1.707	1.897	2	7.9	23.7	187.23	41089.02125	2	90	13696.34042	124	116	120	72	72	76	120	73.333	2	2	2	2	2	2	2	5.3	2	13
889	42	17	17	59.23	273.6	141	3.7	2	20	3	88	7.15	1.68	1	3.98	58	1.991	1.554	2	7.845	19.2	150.624	56026.66848	1	98	18675.55616	102	100	100	68	64	64	100.667	65.333	2	2	2	2	2	2	2	5.5	2	11
890	41	15	16	45.97	327.1	138	3.9	2	30	2	104	18.83	1.24	1	4.14	44	2.664	4.835	2	7.735	32.1	248.294	27218.79546	2	99	9072.93182	118	114	116	78	78	78	116	78	2	2	2	2	2	2	2	5.3	2	11
891	39	12	19	86.63	452	142	3.7	2	62	4	130	90.15	1.19	1	4.29	198	2.069	28.937	1	9.463	49.2	465.58	9975.218868	2	95	3325.072956	138	138	134	82	82	80	136.667	81.333	1	1	1	1	1	2	1	6.5	1	10
892	39	17	22	66.3	333.1	141	4	2	36	4	100	34.15	1.16	1	6.88	153	4.913	8.432	2	8.942	44.7	399.707	19597.77357	3	90	6532.59119	112	106	108	68	68	72	108.667	69.333	1	1	1	1	2	2	2	5.4	2	15
893	45	30	21	74.26	315.2	136	3.8	1	27	3	94	17.65	1.29	1	4.94	125	3	4.097	2	8.678	29	251.662	113500.0951	1	91	37833.36503	122	124	122	80	80	76	122.667	78.667	2	2	2	2	2	2	2	5.4	2	11
894	42	44	40	50.39	273.6	140	3.5	2	74	5	132	26.28	1.5	1	3.49	96	1.5	8.565	1	8.754	27.3	238.984	14295.85875	1	93	4765.28625	136	130	122	74	72	72	129.333	72.667	1	1	1	1	1	2	1	6.6	1	13
895	48	29	29	67.18	315.2	139	4.2	1	28	2	95	4.65	1.94	1	6.96	89	4.551	1.091	2	8.349	21.5	179.504	38557.9849	2	94	12852.66163	114	114	122	74	74	74	116.667	74	2	2	2	2	2	2	2	5.9	2	12
896	42	16	22	59.23	261.7	139	3.3	2	49	5	89	3.7	2.07	1	4.5	55	2.146	0.813	2	7.803	22.5	175.568	22136.94803	2	91	7378.982677	124	118	122	84	88	84	121.333	85.333	2	2	2	1	2	2	2	5.3	2	11
897	41	20	23	61	237.9	141	3.8	1	78	3	89	11.99	1.45	1	4.91	67	3.129	2.635	1	8	29.3	234.4	66344.89016	1	94	22114.96339	120	124	116	70	68	68	120	68.667	2	2	2	2	2	2	2	5.7	2	10
898	40	16	24	110.5	404.5	141	4.2	1	69	5	105	11.15	0.91	2	3.67	115	2.172	2.891	1	8.706	29.6	257.698	10907.6682	3	91	3635.8894	120	112	118	48	52	52	116.667	50.667	2	2	2	2	2	2	2	5.3	2	11
899	40	10	17	69.84	261.7	139	4.1	2	43	4	90	10.02	1.66	1	4.11	73	2.069	2.227	2	8.097	33.1	268.011	22008.37295	2	93	7336.124317	126	134	134	78	78	76	131.333	77.333	1	1	1	1	2	2	2	5.7	2	13
900	40	14	24	72.49	505.6	138	3.6	2	60	4	110	7.35	2.09	1	5.9	238	2.56	1.996	1	9.48	21.9	207.612	10604.37964	1	99	3534.793213	186	180	168	84	80	86	178	83.333	1	1	1	1	1	2	1	6.1	1	11
901	41	21	20	112.27	499.6	140	3.7	1	63	4	139	46.28	1.14	1	3.83	88	2.224	15.884	1	8.719	38.8	338.297	9090.779024	1	96	3030.259675	148	148	144	100	94	104	146.667	99.333	1	1	1	1	2	2	1	6.2	1	12
902	42	145	82	51.27	297.4	131	4.1	1	23	5	243	38	1.14	1	3.83	205	1.629	22.8	2	10.123	38.4	388.723	15450.35487	3	91	5150.11829	114	112	116	70	72	78	114	73.333	2	2	2	2	1	2	1	9.1	1	10
903	38	16	27	106.08	279.6	141	4	1	56	1	95	26.53	0.67	1	3.36	135	1.991	6.223	2	8.766	29.1	255.091	25009.0538	2	99	8336.351267	124	114	122	84	84	88	120	85.333	2	2	2	1	2	2	2	5	2	12
904	45	13	21	94.59	345	140	4.1	1	57	3	120	11.6	1.19	1	4.22	170	2.146	3.437	2	9.23	26.8	247.364	36617.55692	1	98	12205.85231	138	136	134	88	90	82	136	86.667	2	2	2	1	1	2	2	5.5	1	10
905	40	13	16	49.5	166.5	138	3.6	2	29	4	138	23.48	1.32	1	4.86	80	3.129	8.001	2	8.616	30.8	265.373	22243.48098	2	97	7414.49366	86	86	92	70	68	70	88	69.333	2	2	2	2	2	2	2	10.7	1	19
906	38	10	19	83.98	333.1	138	3.2	1	66	4	96	6.08	1.45	1	4.34	74	2.508	1.441	1	8.175	25.5	208.463	6283.458155	1	99	2094.486052	130	124	128	68	60	60	127.333	62.667	2	2	2	2	2	2	2	4.9	2	11
907	41	18	18	51.27	273.6	138	3.9	2	65	4	181	20.38	2.22	1	4.91	89	2.224	9.108	1	8.994	43.6	392.138	13835.80662	2	101	4611.93554	146	140	146	56	62	52	144	56.667	1	1	2	1	1	2	1	7.4	1	10
908	40	23	31	61	410.4	137	3.7	2	41	3	75	19.45	1.37	1	5.97	114	4.008	3.602	2	8.361	34.6	289.291	98150.90996	2	94	32716.96999	118	118	116	60	60	56	117.333	58.667	2	2	2	2	2	2	2	4.8	2	9
909	43	27	23	101.66	416.4	139	4.3	1	80	3	129	3.63	1.19	1	5.43	135	3.543	1.156	1	9.072	24.1	218.635	42427.76922	2	91	14142.58974	136	128	128	58	66	64	130.667	62.667	2	2	2	1	2	2	2	5.9	2	9
910	42	80	41	66.3	362.8	140	4.2	2	29	3	105	26.48	0.88	1	3.85	131	2.302	6.865	2	8.836	33.3	294.239	59294.43396	1	94	19764.81132	116	120	118	78	80	84	118	80.667	2	2	2	1	2	2	2	5.5	2	11
911	40	14	22	116.69	588.9	139	3.6	1	61	4	118	27.9	0.8	1	5.51	332	3	8.129	1	9.883	29.2	288.584	7379.502561	2	100	2459.834187	168	172	166	88	86	82	168.667	85.333	1	1	1	1	2	2	2	4.9	2	10
912	44	14	18	78.68	273.6	140	4	2	37	4	92	1.52	2.69	1	5.04	37	2.172	0.345	2	7.44	25.9	192.696	27145.22781	2	99	9048.40927	120	118	114	68	68	68	117.333	68	1	1	1	1	2	2	2	5.1	2	9
913	39	17	23	46.85	166.5	140	3.3	2	79	5	94	4.95	2.09	1	4.97	114	2.276	1.149	1	8.586	20.2	173.437	20798.748	3	92	6932.916	168	160	164	72	76	66	164	71.333	2	2	2	1	2	2	2	5.5	2	14
914	38	14	17	71.6	273.6	138	3.8	2	30	4	92	11.99	1.29	1	5.12	82	3.414	2.724	2	8.235	40.9	336.812	33906.16963	2	96	11302.05654	104	106	104	66	62	66	104.667	64.667	2	2	2	2	2	2	2	5.6	2	12
915	39	18	17	66.3	374.7	135	4.7	2	73	3	92	27.75	1.32	1	5.9	174	3.672	6.304	1	8.988	51.8	465.578	47794.07665	1	97	15931.35888	128	122	128	78	72	70	126	73.333	1	1	1	1	2	2	2	5.8	2	12
916	43	14	12	46.85	285.5	138	4	2	24	3	110	14.08	1.34	1	5.87	124	3.879	3.824	2	8.828	30.4	268.371	53172.51756	1	94	17724.17252	114	110	116	60	60	60	113.333	60	2	2	2	2	2	2	2	5.4	2	11
917	47	13	17	65.42	267.7	139	3.6	2	22	5	97	9.17	1.47	1	3.93	64	2.121	2.196	2	8.04	23.5	188.94	33292.20426	2	101	11097.40142	124	126	122	68	54	60	124	60.667	2	2	2	2	2	2	2	5.4	2	14
918	49	34	28	96.36	285.5	137	3.4	1	33	3	97	7.82	1.01	1	6.93	170	5.043	1.873	2	9.017	27.7	249.771	13996.98509	1	91	4665.661697	118	122	124	68	68	68	121.333	68	2	2	2	2	2	2	2	5.8	2	14
919	48	36	45	63.65	291.5	141	4.1	2	54	3	98	9.69	1.68	1	6.47	117	4.189	2.345	2	8.654	25	216.35	186266.152	2	91	62088.71733	124	118	126	66	66	72	122.667	68	1	2	2	1	2	2	2	5.6	2	12
920	35	15	22	297.02	481.8	144	3.8	2	63	1	47	9.7	1.55	1	4.22	159	1.836	1.126	1	8.226	35.2	289.555	15975.32974	1	92	5325.109913	162	150	150	64	54	58	154	58.667	1	1	1	1	1	1	1	6.9	1	13
921	41	20	20	82.21	356.9	140	4	1	46	5	164	8.44	1.19	1	5.33	92	3.672	3.418	2	8.929	27.6	246.44	11073.45418	3	90	3691.151393	116	114	112	68	70	68	114	68.667	1	1	1	1	1	2	1	7.9	1	14
922	40	13	25	123.76	350.9	143	3.7	1	75	2	109	22.47	1.09	1	3.26	120	1.552	6.047	1	8.786	36	316.296	14599.28424	2	90	4866.42808	108	108	96	50	54	44	104	49.333	1	1	1	1	2	2	2	5.8	2	13
923	40	19	16	77.79	380.7	142	3.7	1	68	5	96	7.38	0.78	1	4.22	94	2.948	1.749	1	8.414	20.1	169.121	12081.67155	2	96	4027.22385	136	128	130	74	68	66	131.333	69.333	2	2	2	1	2	2	2	4.7	2	2
924	47	20	23	79.56	285.5	135	4	1	23	5	101	10.42	1.53	1	5.64	144	3.362	2.599	2	8.892	22	195.624	16091.37375	2	101	5363.79125	128	126	134	70	78	64	129.333	70.667	2	2	2	2	2	2	2	5.4	2	11
925	45	58	35	99.89	374.7	139	3.8	1	71	5	121	37.75	1.14	1	2.77	115	1.034	11.278	1	8.848	28.2	249.514	17615.98168	1	100	5871.993893	140	138	138	88	94	100	138.667	94	1	1	1	1	1	1	2	6.9	1	12
926	39	14	16	68.07	303.3	139	3.9	2	53	3	107	10.52	1.11	1	7.14	225	4.862	2.779	2	9.396	28.2	264.967	34015.95791	2	95	11338.65264	114	116	118	68	64	66	116	66	2	2	2	2	2	2	2	5.9	2	9
927	38	26	19	82.21	327.1	141	4.3	1	35	3	100	8.02	0.88	1	4.94	149	3.284	1.98	2	8.916	26.9	239.84	19114.89054	1	97	6371.63018	130	128	128	72	74	78	128.667	74.667	2	2	2	2	2	2	2	5.4	2	14
928	39	29	27	76.91	321.2	142	4	1	71	3	99	11.61	1.55	2	4.14	55	2.302	2.838	1	7.909	23.6	186.652	61609.05258	2	98	20536.35086	126	128	134	76	72	70	129.333	72.667	1	1	1	1	2	2	2	6.3	2	9
929	45	65	32	57.46	380.7	140	3.9	1	26	1	98	10.16	0.91	1	4.71	167	2.948	2.458	2	9.01	31.3	282.013	39812.43256	2	102	13270.81085	136	136	136	70	62	48	136	60	2	2	2	1	2	2	2	4.8	2	10
930	34	10	15	83.1	196.3	139	4	2	40	4	91	9.97	1.84	1	5.64	167	2.948	2.24	2	8.936	23.4	209.102	26728.87831	1	97	8909.626103	112	104	112	70	68	68	109.333	68.667	2	2	2	2	2	2	2	5.3	2	12
931	44	30	23	91.94	422.3	139	3.9	1	27	3	95	11.57	1.03	1	4.37	109	2.767	2.714	2	8.552	28.1	240.311	70155.79039	2	103	23385.26346	100	120	114	64	76	80	111.333	73.333	2	2	2	2	2	2	2	5.3	2	10
932	45	27	34	66.3	303.3	135	4	1	64	4	254	8.73	1.78	1	5.95	60	3.853	5.475	1	8.939	25	223.475	7814.315452	2	97	2604.771817	104	108	104	64	60	52	105.333	58.667	2	2	2	2	1	1	2	9.7	1	14
933	51	31	31	71.6	321.2	136	3.9	1	54	1	123	5.1	1.06	1	5.59	275	3.103	1.549	2	9.736	26.2	255.083	22366.70825	2	94	7455.569417	126	128	132	84	84	82	128.667	83.333	2	2	2	1	1	2	1	7.4	1	14
934	48	16	21	70.72	327.1	140	3.9	1	21	5	98	8.1	1.37	1	3.85	72	2.121	1.96	2	8.168	22.5	183.78	15564.9668	2	101	5188.322267	114	110	110	68	76	72	111.333	72	2	2	2	2	2	2	2	5.1	2	11
935	40	11	18	66.3	226	138	4	2	30	3	92	8.84	1.24	1	3.39	56	1.862	2.008	2	7.854	37.3	292.954	33497.78069	2	101	11165.9269	110	112	112	78	74	62	111.333	71.333	2	2	2	2	2	2	2	5.4	2	0
936	41	20	15	62.76	345	137	4.2	2	50	1	96	37.67	1.03	2	5.97	173	4.034	8.929	2	9.024	43.7	394.349	32172.51458	3	92	10724.17153	140	140	138	70	74	72	139.333	72	1	1	1	1	1	2	1	5.9	1	15
937	42	20	17	53.92	249.8	139	3.9	2	45	3	93	11.31	1.06	2	4.91	140	3.129	2.597	2	8.781	35.8	314.36	21879.21985	2	97	7293.073283	110	114	124	84	90	82	116	85.333	1	1	2	1	2	2	2	5.5	2	9
938	45	44	49	45.08	309.3	140	3.7	2	67	5	144	15.14	1.4	1	3.67	105	1.733	5.383	1	8.931	24.3	217.023	13236.98912	1	93	4412.329707	174	164	172	78	72	82	170	77.333	1	1	1	1	2	2	2	7.1	1	13
939	38	35	35	59.23	291.5	142	3.8	2	73	3	96	28.85	1.19	1	5.07	262	2.534	6.839	1	9.44	35.8	337.952	65948.76781	1	94	21982.9226	144	148	150	66	70	76	147.333	70.667	2	2	2	1	2	2	2	5.7	2	10
940	41	19	24	198.02	368.8	138	5.3	2	80	4	250	24.32	1.22	1	3.03	80	1.396	15.012	1	9.21	30.4	279.984	20903.5903	1	92	6967.863433	238	234	232	62	66	58	234.667	62	1	1	1	1	1	1	2	8.3	1	11
941	41	40	33	97.24	398.5	139	4.1	1	24	1	109	11.88	0.78	1	4.81	274	2.612	3.197	2	9.611	34.9	335.424	38428.19956	2	103	12809.39985	124	126	118	78	80	80	122.667	79.333	2	2	2	2	2	2	2	5.6	2	9
942	43	14	19	75.14	410.4	137	3.9	2	41	5	130	19.13	1.01	1	5.53	160	3.698	6.14	2	9.25	27.5	254.375	15171.39168	1	93	5057.13056	142	146	144	94	98	94	144	95.333	1	1	1	1	2	2	2	7.5	1	12
943	39	22	23	70.72	345	144	3.7	2	53	4	115	30.82	0.98	1	4.09	106	2.56	8.751	2	8.715	34.8	303.282	22012.54118	1	97	7337.513727	136	142	140	72	76	78	139.333	75.333	2	2	2	1	2	2	2	5.2	2	10
944	48	19	23	67.18	428.3	140	3.9	1	25	3	79	4.01	1.24	1	4.27	57	2.741	0.782	2	7.719	24.8	191.431	131239.5426	1	91	43746.5142	110	112	114	54	58	56	112	56	2	2	2	2	2	2	2	5	2	11
945	40	19	24	80.44	339	140	3.4	2	57	4	89	8.22	1.4	1	5.22	153	3.026	1.806	2	8.826	25.9	228.593	17298.28124	2	95	5766.093747	126	120	126	74	74	72	124	73.333	1	1	1	1	2	2	2	5	2	12
946	44	17	19	68.95	279.6	137	4	1	39	3	101	4.86	1.24	1	4.78	71	3.181	1.212	2	8.185	28.4	232.454	91060.13641	2	94	30353.3788	106	112	104	72	72	74	107.333	72.667	2	2	2	2	2	2	2	5.3	2	12
947	42	18	24	68.95	261.7	138	3.6	2	52	4	98	13.25	1.42	1	4.32	92	2.431	3.206	2	8.414	31.8	267.565	19287.64004	1	90	6429.213347	104	106	106	66	64	68	105.333	66	2	2	2	2	2	2	2	6.1	2	12
948	41	46	28	43.32	362.8	137	3.8	2	26	2	107	20.7	1.66	1	5.64	85	3.543	5.469	2	8.422	38.5	324.247	43251.53519	2	102	14417.1784	108	104	100	62	68	60	104	63.333	2	2	2	2	2	2	2	5	2	13
949	42	28	30	61	285.5	139	3.7	2	61	3	98	10.64	1.37	1	4.81	175	2.534	2.575	1	9.057	31	280.767	156457.5428	1	92	52152.51427	146	142	142	72	84	84	143.333	80	1	1	1	1	2	2	2	5.3	2	10
950	44	25	34	110.5	386.6	133	3.3	1	59	3	93	9.42	1.06	1	5.07	274	2.586	2.163	2	9.453	31.6	298.715	192737.1625	1	97	64245.72083	140	138	142	78	80	76	140	78	1	1	1	1	2	2	2	5.6	2	11
951	44	30	24	100.78	327.1	139	4.1	1	49	3	119	14.4	1.32	1	6.18	96	4.37	4.231	2	8.65	31.6	273.34	108975.7821	2	98	36325.2607	116	124	122	66	68	70	120.667	68	1	2	2	1	2	2	2	5.8	2	12
952	41	39	26	111.38	398.5	139	4.4	1	65	4	105	5.35	1.73	1	4.47	66	2.405	1.387	1	8.15	26.2	213.53	7610.147862	2	100	2536.715954	126	126	120	72	70	70	124	70.667	1	1	1	1	2	2	2	6.2	2	9
953	47	19	17	65.42	249.8	140	4	1	30	5	97	4.13	1.09	1	4.63	74	3.155	0.989	2	8.186	21.9	179.273	16100.12857	2	92	5366.709523	120	122	114	84	82	84	118.667	83.333	2	2	2	1	2	2	2	5.9	2	14
954	40	19	23	88.4	285.5	137	3.8	1	63	3	106	16.9	1.19	1	5.69	108	3.931	4.423	1	8.652	30.2	261.29	89088.67369	1	91	29696.22456	122	128	124	68	76	64	124.667	69.333	2	2	2	2	2	2	2	5.5	2	9
955	39	26	22	91.94	327.1	141	4.2	1	37	1	96	7.27	1.11	1	4.53	178	2.483	1.723	2	9.053	29.5	267.064	47702.38787	1	102	15900.79596	132	132	132	92	86	90	132	89.333	1	1	2	1	2	2	2	5.2	2	19
956	47	20	22	103.43	594.8	142	4	2	80	4	83	9.67	0.83	2	7.86	311	5.431	1.982	1	9.465	20.9	197.819	16085.82614	2	97	5361.942047	166	166	156	74	74	60	162.667	69.333	1	1	1	1	2	2	2	5.4	2	4
957	43	38	32	125.53	452	141	3.4	1	66	4	171	16.77	1.03	1	3.7	130	1.991	7.081	1	9.316	31.2	290.659	11300.17686	1	100	3766.72562	156	160	146	68	72	66	154	68.667	1	1	1	1	2	2	2	6.5	1	20
958	43	25	17	78.68	398.5	142	4.1	1	63	2	134	7.32	1.27	1	5.97	181	3.776	2.422	1	9.403	30.7	288.672	11020.28802	1	95	3673.42934	138	150	142	66	62	68	143.333	65.333	1	1	1	1	1	2	1	6.8	1	13
959	45	29	57	88.4	345	138	4	1	21	5	129	6.32	2.79	1	5.28	39	2.276	2.013	2	7.83	27.1	212.193	12971.05534	1	102	4323.685113	120	114	118	54	60	56	117.333	56.667	2	2	2	2	2	2	2	6.4	2	11
960	40	18	16	66.3	333.1	139	4	1	63	3	116	9.2	1.32	1	6.03	177	3.801	2.635	1	9.237	34.2	315.905	86042.07504	1	93	28680.69168	114	110	118	72	64	68	114	68	1	1	2	1	2	2	2	5.7	2	12
961	45	27	26	86.63	392.6	137	4.6	1	69	2	196	14.55	0.67	1	3.9	80	2.819	7.041	1	8.967	31.7	284.254	12538.52264	2	91	4179.507547	152	146	146	48	48	48	148	48	1	1	1	1	1	1	1	8.4	1	10
962	37	38	29	94.59	523.4	140	3.8	1	58	1	211	10.01	1.24	2	7.71	188	5.482	5.215	2	9.895	25.6	253.312	25612.2811	3	92	8537.427033	122	126	126	66	70	70	124.667	68.667	2	2	2	2	1	1	2	11	1	15
963	43	84	62	85.75	214.1	137	3.7	2	29	2	74	6.74	2.51	1	5.22	107	2.172	1.232	2	8.284	22	182.248	41314.6749	2	92	13771.5583	114	106	116	78	84	86	112	82.667	2	2	2	1	2	2	2	4.7	2	12
964	43	15	17	88.4	356.9	141	3.9	1	56	5	100	8.56	1.29	1	4.34	77	2.664	2.114	2	8.256	24.5	202.272	12008.40753	3	90	4002.80251	138	138	130	72	72	76	135.333	73.333	1	1	1	1	2	2	2	5.6	2	12
965	47	13	21	43.32	291.5	138	3.4	2	33	5	94	6.75	1.71	1	4.63	94	2.431	1.567	2	8.393	19.7	165.342	15849.33818	2	92	5283.112727	106	108	110	72	74	72	108	72.667	2	2	2	2	2	2	2	5.3	2	12
966	33	14	19	46.85	315.2	137	4.1	2	34	2	77	9.41	1.6	1	7.47	231	4.681	1.789	2	9.093	34.1	310.071	39822.14812	2	98	13274.04937	126	118	114	74	80	78	119.333	77.333	1	1	2	1	2	2	2	5.1	2	17
967	38	30	40	74.26	428.3	134	2.8	2	66	4	117	14.23	1.14	1	4.58	92	2.974	4.111	1	8.591	40	343.64	10252.5295	2	100	3417.509833	126	120	116	58	54	56	120.667	56	1	1	1	1	2	2	2	6.1	2	14
968	45	15	20	54.81	267.7	138	4.1	2	43	3	92	8.61	1.5	1	6.05	162	3.724	1.956	2	8.916	25.5	227.358	127929.0148	1	91	42643.00493	116	104	112	70	64	68	110.667	67.333	2	2	2	2	2	2	2	5.3	2	14
969	42	49	45	76.91	529.4	139	3.5	1	36	4	100	14.55	1.4	1	3.34	148	1.164	3.593	2	8.909	46	409.814	20984.73716	1	102	6994.912387	138	134	122	76	80	72	131.333	76	1	1	1	1	1	2	1	6.7	1	9
970	43	46	36	82.21	243.9	139	4.2	1	76	4	172	26.98	1.03	1	5.97	212	3.827	11.458	1	9.811	26.7	261.954	10321.62644	1	93	3440.542147	174	172	170	60	56	54	172	56.667	2	2	2	1	1	1	1	8.4	1	3
971	42	12	17	53.04	249.8	141	4.5	2	32	1	96	16.64	0.93	1	3.7	111	2.198	3.944	2	8.581	25.9	222.248	45995.96139	3	92	15331.98713	104	102	106	68	74	66	104	69.333	2	2	2	2	2	2	2	5.2	2	13
972	44	14	18	52.16	214.1	137	3.6	2	26	1	94	6.46	1.86	1	5.33	44	3.233	1.499	2	7.634	25.8	196.957	61764.51339	2	96	20588.17113	100	108	104	64	70	60	104	64.667	2	2	2	2	2	2	2	5.1	2	11
973	43	36	60	51.27	214.1	140	3.7	1	69	3	110	27.78	0.7	1	4.09	185	2.431	7.545	1	9.228	21.9	202.093	21717.57353	1	99	7239.191177	132	132	126	58	56	60	130	58	1	1	1	1	2	2	2	5.9	2	10
974	46	36	35	94.59	368.8	139	3.6	1	30	2	110	29.25	1.03	1	3.54	97	2.017	7.944	2	8.582	33.9	290.93	37488.44633	1	103	12496.14878	140	140	136	74	86	82	138.667	80.667	2	2	2	1	2	2	2	4.5	2	12
975	40	16	23	108.73	374.7	143	4.1	2	80	3	103	12.86	1.63	1	4.91	81	2.87	3.271	1	8.336	28.3	235.909	28861.34735	1	101	9620.449117	128	132	122	10	10	48	127.333	22.667	1	1	1	1	2	2	2	5.4	2	11
976	31	11	14	48.62	172.5	140	3.8	2	22	4	85	9.06	1.5	1	5.35	112	3.284	1.901	2	8.468	23.8	201.538	21433.16612	2	95	7144.388707	114	112	110	48	44	46	112	46	2	2	2	2	2	2	2	5.4	2	10
977	47	39	31	61	309.3	140	4.2	1	35	5	99	9.05	1.06	1	6.28	329	3.517	2.212	2	9.698	19	184.262	19659.30338	1	91	6553.101127	112	112	112	56	60	68	112	61.333	2	2	2	2	2	2	2	5.1	2	11
978	42	21	21	76.91	505.6	141	4.7	1	36	5	112	31.27	1.32	1	4.78	82	3.051	8.648	2	8.432	31.1	262.235	14414.22997	2	100	4804.743323	122	122	124	82	86	80	122.667	82.667	2	2	2	1	2	2	2	6	2	12
979	42	22	17	75.14	243.9	140	3.9	2	76	3	237	22.67	0.96	2	4.45	215	2.379	13.266	1	10.146	35.1	356.125	44548.09878	3	92	14849.36626	140	142	142	56	50	56	141.333	54	1	1	1	1	1	2	1	9.3	1	14
980	41	20	19	58.34	273.6	139	3.9	2	79	4	154	2.73	1.03	1	5.2	118	3.569	1.038	1	9.114	31.2	284.357	17087.60576	2	90	5695.868587	128	132	136	50	54	52	132	52	1	1	1	1	2	2	2	6	2	13
981	44	12	17	46.85	226	138	3.7	2	34	5	91	2.7	1.78	1	3.49	44	1.474	0.607	2	7.602	17.9	136.076	16329.21862	1	103	5443.072873	98	106	104	56	54	58	102.667	56	2	2	2	2	2	2	2	5.3	2	10
982	50	17	23	60.11	273.6	139	3.8	2	73	5	113	8.28	1.4	1	5.12	148	2.948	2.31	1	9.031	23.2	209.519	16318.16087	2	94	5439.386957	124	126	122	64	64	64	124	64	2	2	2	2	2	2	2	5.1	2	11
983	36	19	21	65.42	261.7	140	3.8	2	36	3	80	8.5	1.63	1	5.17	166	2.689	1.679	2	8.801	37.5	330.038	31552.00499	1	95	10517.335	144	142	132	88	96	90	139.333	91.333	2	2	2	1	2	2	2	5.3	2	11
984	42	16	27	100.78	380.7	135	3.8	1	62	3	86	4.58	1.45	1	4.14	75	2.302	0.973	1	8.079	20.7	167.235	141933.3395	2	91	47311.11317	98	96	102	66	64	66	98.667	65.333	2	2	2	2	2	2	2	5.4	2	10
985	44	18	33	63.65	279.6	142	4.1	2	65	3	105	13.61	1.66	1	5.43	147	3.026	3.529	1	8.951	33.3	298.068	111001.7878	2	97	37000.59593	124	126	122	74	72	76	124	74	2	2	2	2	2	2	2	5.2	2	9
986	41	22	26	97.24	327.1	142	4.2	1	64	3	93	14.3	1.09	1	4.65	61	3.258	3.284	1	7.95	31.5	250.425	40296.63257	3	92	13432.21086	136	136	138	88	88	82	136.667	86	1	1	1	1	2	2	2	4.9	2	14
987	41	13	25	63.65	309.3	138	3.7	1	22	5	97	36.18	0.85	1	4.78	398	1.862	8.665	2	9.868	18.2	179.598	10817.59609	3	90	3605.865363	114	114	114	74	70	72	114	72	2	2	2	2	2	2	2	4.9	2	10
988	45	56	46	50.39	386.6	138	3.6	2	61	2	109	13.73	1.34	1	7.29	624	2.715	3.695	1	10.434	23.5	245.199	10855.67916	2	90	3618.55972	104	112	106	62	66	64	107.333	64	2	2	2	2	2	2	2	5.7	2	11
989	42	23	22	73.37	339	138	4	2	50	3	99	14.32	1.14	1	4.19	116	2.457	3.5	2	8.656	33.1	286.514	105869.9358	1	99	35289.9786	108	114	122	66	68	74	114.667	69.333	1	1	1	1	2	2	2	5.5	2	11
990	34	10	15	41.55	166.5	139	3.8	2	24	1	94	7.5	1.6	1	3.85	125	1.603	1.741	2	8.678	25.7	223.025	36681.10287	2	96	12227.03429	102	106	110	64	56	60	106	60	2	2	2	2	2	2	2	4.8	2	9
991	46	20	26	99.01	404.5	137	2.8	2	66	4	83	8.98	2.12	1	6.03	68	3.543	1.84	1	7.945	21.6	171.612	10440.6569	1	99	3480.218967	114	112	114	56	54	58	113.333	56	1	1	1	1	2	2	2	5.3	2	9
992	39	21	26	76.91	267.7	141	4.4	2	80	3	100	4.49	1.63	1	5.33	99	3.181	1.109	1	8.507	23.7	201.616	32518.70259	3	91	10839.56753	140	132	136	76	72	70	136	72.667	2	2	2	1	2	2	2	5.7	2	14
993	43	31	22	52.16	309.3	142	4.1	2	60	5	95	5.65	1.6	1	4.14	92	2.069	1.325	1	8.383	25.8	216.281	7867.856697	2	92	2622.618899	114	112	110	76	74	70	112	73.333	1	1	1	1	2	2	2	5.1	2	14
994	45	14	15	61	214.1	136	3.9	2	36	2	87	4.2	1.81	1	3.85	42	1.836	0.902	2	7.51	23.5	176.485	35616.95839	2	94	11872.31946	92	96	94	48	48	52	94	49.333	2	2	2	2	2	2	2	5	2	11
995	32	26	26	87.52	398.5	138	3.9	1	22	4	90	8.72	1.19	1	5.33	159	3.31	1.938	2	8.876	24.8	220.125	20413.08132	2	91	6804.36044	108	112	112	66	64	64	110.667	64.667	2	2	2	2	2	2	2	5.4	2	10
996	47	27	21	83.98	416.4	136	4.4	1	57	3	115	18.2	0.83	1	5.61	148	4.008	5.168	2	9.049	34.4	311.286	145047.2379	1	98	48349.0793	122	134	148	78	78	80	134.667	78.667	2	2	2	1	2	2	2	5.4	2	12
997	47	15	26	68.95	327.1	135	3.8	1	20	5	85	2.46	1.63	1	4.29	66	2.327	0.516	2	7.939	19.4	154.017	22385.50454	2	92	7461.834847	104	108	114	76	76	76	108.667	76	2	2	2	2	2	2	2	5	2	10
998	40	14	16	77.79	178.4	140	3.8	2	26	3	87	9.81	1.53	1	4.86	90	2.87	2.107	2	8.273	22.3	184.488	121363.7087	3	91	40454.56957	120	126	124	66	62	70	123.333	66	2	2	2	2	2	2	2	4.8	2	9
999	41	12	21	94.59	368.8	139	4.3	2	61	4	107	12.4	1.14	1	2.87	113	1.138	3.276	1	8.707	27.9	242.925	12601.24653	1	96	4200.41551	110	110	106	60	58	62	108.667	60	2	2	2	2	2	2	2	6.3	2	11
1000	42	16	21	112.27	559.1	145	3.8	1	62	4	133	18	0.88	1	6.7	271	4.422	5.911	1	9.799	30.5	298.87	7964.892648	2	99	2654.964216	170	174	168	88	88	88	170.667	88	1	1	1	1	1	2	1	6.6	1	9
1001	44	44	33	58.34	345	140	4	2	54	2	86	9.35	2.17	1	4.89	72	2.353	1.985	2	8.038	25.7	206.577	24414.10513	2	92	8138.035043	134	128	126	74	76	80	129.333	76.667	2	2	2	2	2	2	2	5.8	2	14
1002	48	17	21	65.42	178.4	137	4.1	2	40	3	88	4.94	2.07	1	4.91	44	2.612	1.073	2	7.568	18.1	136.981	28826.46136	1	101	9608.820453	120	108	106	66	72	76	111.333	71.333	2	2	2	2	2	2	2	5.2	2	11
1003	40	23	21	63.65	374.7	138	4.5	1	23	2	103	18.5	1.45	1	5.61	70	3.801	4.705	2	8.19	32.5	266.175	35820.67001	2	90	11940.22334	112	110	118	70	66	66	113.333	67.333	2	2	2	2	2	2	2	6	2	0
1004	42	11	23	92.82	339	133	4.2	1	64	5	106	14.58	0.93	1	4.71	183	2.819	3.816	1	9.18	25.1	230.418	8333.304577	2	96	2777.768192	104	96	94	56	52	54	98	54	1	1	1	1	2	2	2	5.7	2	12
1005	36	176	62	65.42	196.3	138	3.8	2	35	4	97	18.72	1.84	1	5.33	84	3.051	4.484	2	8.312	31.8	264.322	28751.65277	1	96	9583.884257	136	118	134	84	92	86	129.333	87.333	2	2	2	1	2	2	2	5.2	2	11
1006	40	24	28	96.36	386.6	140	4.4	1	65	3	110	33.28	1.34	1	6.15	123	4.163	9.039	1	8.82	36.3	320.166	66365.04821	2	99	22121.68274	122	134	126	80	80	80	127.333	80	1	1	1	1	2	2	2	5.6	2	10
1007	44	24	20	76.02	333.1	139	4.1	1	36	2	99	15.1	0.91	1	5.66	212	3.672	3.691	2	9.259	29	268.511	32055.13533	2	90	10685.04511	108	104	108	50	54	52	106.667	52	2	2	2	2	2	2	2	5.6	2	11
1008	41	10	21	60.11	368.8	137	3.5	2	37	3	99	7.73	1.68	1	3.47	116	1.19	1.89	2	8.656	23.1	199.954	67036.94635	2	94	22345.64878	112	118	116	74	78	74	115.333	75.333	2	2	2	2	2	2	2	5.2	2	12
1009	42	16	21	60.11	356.9	136	4.2	1	29	3	111	9.85	0.88	1	4.63	105	3.207	2.7	2	8.67	29.1	252.297	29218.94092	1	98	9739.646973	114	118	116	62	62	62	116	62	2	2	2	2	2	2	2	5.2	2	9
1010	43	23	30	75.14	279.6	137	4.2	2	70	3	96	4.05	1.71	1	5.15	143	2.689	0.96	1	8.834	22.6	199.648	64340.26128	1	94	21446.75376	104	114	106	72	58	60	108	63.333	2	2	2	2	2	2	2	5.6	2	16
1011	41	13	22	65.42	220.1	139	3.5	2	24	2	82	7.19	1.42	1	5.04	119	3	1.456	2	8.493	26.2	222.517	41250.0186	2	103	13750.0062	100	102	102	58	54	56	101.333	56	2	2	2	2	2	2	2	4.6	2	10
1012	45	30	21	87.52	362.8	140	4.6	2	64	3	104	10.51	1.53	1	5.48	172	3.077	2.699	1	9.099	33.2	302.087	173980.4615	2	101	57993.48717	124	124	118	80	76	72	122	76	2	2	2	2	2	2	2	5.8	2	11
1013	41	19	15	110.5	458	139	4	1	73	2	105	16.77	1.16	1	5.12	224	2.793	4.348	1	9.372	32.5	304.59	12789.64901	3	90	4263.216337	142	146	142	74	68	70	143.333	70.667	1	1	1	1	2	2	2	5.2	2	11
1014	42	29	26	72.49	404.5	140	4	2	43	3	121	75.43	1.16	1	5.69	377	2.586	22.536	2	10.035	46.9	470.642	145546.9419	1	101	48515.6473	116	126	120	88	84	88	120.667	86.667	1	1	1	1	2	2	2	5.6	2	10
1015	43	11	17	85.75	196.3	137	4	2	33	3	94	6.16	1.27	1	3.21	94	1.448	1.43	2	8.393	23.5	197.236	100722.0093	1	97	33574.0031	112	112	116	76	76	78	113.333	76.667	2	2	2	2	2	2	2	5	2	11
1016	50	13	15	75.14	202.2	136	4	2	57	4	93	9.68	3.57	1	7.55	54	3.698	2.223	2	7.828	21.5	168.302	22943.57619	1	101	7647.85873	154	148	146	78	78	74	149.333	76.667	2	2	2	1	2	2	2	5.7	2	11
1017	44	17	16	82.21	303.3	140	3.9	2	48	4	118	8.28	0.83	2	4.58	127	3.077	2.412	2	8.922	28.1	250.708	24148.43489	2	99	8049.478297	114	106	96	62	68	64	105.333	64.667	1	1	1	1	1	1	2	5.8	1	11
1018	41	31	30	61.88	339	141	4	2	74	3	112	8.34	1.4	1	7.21	189	4.836	2.306	1	9.267	29.4	272.45	65151.77308	1	91	21717.25769	130	118	122	66	64	64	123.333	64.667	2	2	2	2	2	2	2	6.4	2	13
1019	42	13	21	98.12	481.8	140	4.2	2	80	3	97	19.52	1.06	2	3.75	152	1.914	4.675	1	8.905	34.8	309.894	38024.44499	1	91	12674.815	138	136	146	56	60	58	140	58	2	2	2	1	1	2	2	6	1	13
1020	44	15	24	115.8	571	141	4.5	1	76	5	138	9.73	1.45	1	5.28	157	3.026	3.315	1	9.29	21.2	196.948	7467.825932	1	103	2489.275311	150	152	150	46	48	56	150.667	50	1	1	1	1	1	2	1	8.9	1	11
1021	47	26	23	108.73	428.3	137	3.8	2	65	4	133	21.8	1.47	1	4.97	130	2.819	7.159	1	9.065	34.6	313.649	13289.85717	1	90	4429.95239	132	134	126	92	94	92	130.667	92.667	1	1	1	1	1	2	1	6.5	1	15
1022	42	16	26	140.56	416.4	135	3.9	1	69	5	103	7.49	1.73	1	6.1	89	3.905	1.905	1	8.43	18.2	153.426	13271.13363	1	92	4423.71121	102	98	104	64	60	56	101.333	60	2	2	2	2	1	2	1	5.7	1	14
1023	43	22	24	66.3	356.9	145	3.9	1	54	4	107	16.33	0.93	1	2.84	88	1.448	4.314	2	8.457	33.8	285.847	26946.66555	2	101	8982.22185	124	124	122	70	70	78	123.333	72.667	1	1	1	1	2	2	2	5.8	2	14
1024	47	19	20	91.05	350.9	142	4	1	21	3	95	4.99	0.8	1	2.74	86	1.5	1.17	2	8.315	22.3	185.425	37278.43838	2	101	12426.14613	112	106	108	66	70	64	108.667	66.667	2	2	2	2	2	2	2	5.5	2	1
1025	42	11	15	88.4	297.4	138	3.6	1	34	3	90	7.77	1.14	1	4.58	98	2.922	1.727	2	8.392	23.4	196.373	18635.96967	1	102	6211.98989	122	118	122	72	66	72	120.667	70	2	2	2	2	2	2	2	5.1	2	12
1026	42	8	14	42.43	237.9	139	3.7	2	25	1	101	18.22	1.29	1	4.19	76	2.508	4.544	2	8.253	34.2	282.253	51518.36326	3	92	17172.78775	128	120	124	70	68	78	124	72	2	2	2	2	2	2	2	5.7	2	3
1027	38	18	17	64.53	333.1	137	3.9	2	41	4	223	24.8	0.96	1	5.82	202	3.827	13.655	2	10.022	39	390.858	32633.46257	1	100	10877.82086	124	126	126	76	72	74	125.333	74	2	2	2	2	2	2	2	10.8	1	12
1028	45	10	18	98.12	428.3	138	3.6	1	25	5	98	5.27	1.34	1	3.93	76	2.198	1.275	2	8.223	20.8	171.038	15564.9668	2	101	5188.322267	110	106	112	52	60	58	109.333	56.667	2	2	2	2	2	2	2	5.2	2	14
1029	41	13	18	78.68	362.8	135	4.1	2	72	3	104	16.05	1.68	1	6.18	144	3.75	4.121	1	8.921	42.2	376.466	67563.49834	1	90	22521.16611	114	116	112	62	58	58	114	59.333	2	2	2	2	2	2	2	5.5	2	13
1030	41	29	29	76.91	398.5	137	4.1	1	29	4	103	8.65	1.24	1	4.97	198	2.715	2.2	2	9.23	26.8	247.364	16085.13932	1	96	5361.713107	142	144	138	76	70	68	141.333	71.333	2	2	2	1	2	2	2	5.5	2	14
1031	41	12	21	61	327.1	140	3.8	2	20	3	84	8.39	1.42	1	4.47	43	2.819	1.74	2	7.499	25	187.475	67007.11108	2	98	22335.70369	110	108	114	78	78	74	110.667	76.667	2	2	2	2	2	2	2	5.3	2	19
1032	40	22	19	113.15	499.6	140	3.9	1	25	3	99	22.92	1.19	1	5.17	158	3.155	5.603	2	8.965	37.2	333.498	103801.2287	1	100	34600.40957	116	118	122	70	74	74	118.667	72.667	2	2	2	2	2	2	2	5.3	2	13
1033	42	11	18	77.79	113	137	3.8	2	50	3	86	8.25	0.78	1	3.21	91	1.965	1.752	2	8.272	20.5	169.576	32793.115	2	101	10931.03833	166	160	160	70	70	64	162	68	1	1	1	1	2	2	2	5.5	2	11
1034	42	52	32	81.33	362.8	136	3.9	1	32	3	114	14.97	1.01	1	3.1	86	1.655	4.214	2	8.497	37.7	320.337	17154.49354	1	98	5718.164513	120	118	122	92	92	86	120	90	2	2	2	1	2	2	2	5.6	2	12
1035	33	20	23	80.44	350.9	142	4.1	1	63	3	108	9.24	1.06	1	4.45	114	2.793	2.464	1	8.725	29.3	255.643	104500.8032	1	99	34833.60107	140	140	136	82	84	88	138.667	84.667	1	1	1	1	2	2	2	5.7	2	12
1036	44	15	18	56.58	237.9	136	3.3	2	26	4	94	14.48	1.32	1	3.31	56	1.707	3.361	2	7.875	24.2	190.575	25091.04689	1	97	8363.682297	104	108	108	46	58	48	106.667	50.667	2	2	2	2	2	2	2	4.8	2	10
1037	36	16	15	99.01	321.2	137	3.9	2	39	3	105	28.85	0.88	1	5.61	85	4.293	7.48	2	8.403	34.7	291.584	21522.18768	2	98	7174.06256	130	126	130	88	82	80	128.667	83.333	1	1	1	1	2	2	2	6.2	2	12
1038	36	30	25	68.95	333.1	141	3.5	2	29	3	107	8.72	1.14	1	5.3	148	3.388	2.304	2	8.977	45.9	412.044	36394.0498	2	95	12131.34993	120	124	118	66	74	62	120.667	67.333	2	2	2	2	2	2	2	5	2	13
1039	42	12	19	77.79	267.7	140	3.9	2	67	4	98	7.81	1.34	1	5.46	105	3.569	1.89	1	8.546	23.3	199.122	13320.88797	2	101	4440.29599	140	142	136	70	68	68	139.333	68.667	2	2	2	1	2	2	2	6	2	15
1040	35	8	13	61.88	190.3	138	3.6	2	36	3	101	21.73	1.14	2	4.22	162	2.25	5.419	2	9.01	25.1	226.151	78018.0938	1	101	26006.03127	88	94	88	56	60	60	90	58.667	2	2	2	2	2	2	2	4.9	2	10
1041	46	57	39	76.02	345	138	4	1	26	3	89	9.09	1.09	1	4.4	35	3.129	1.998	2	7.351	17.7	130.113	30589.30601	2	94	10196.43534	100	94	98	66	64	68	97.333	66	2	2	2	2	2	2	2	5.3	2	12
1042	46	11	16	94.59	422.3	143	4	1	27	3	83	3.53	0.98	1	5.38	112	3.827	0.723	2	8.444	22.8	192.523	98479.17339	3	90	32826.39113	92	98	98	60	70	70	96	66.667	2	2	2	2	2	2	2	4.8	2	11
1043	40	18	24	55.69	261.7	139	3.8	2	36	5	84	7.49	1.34	1	4.65	92	2.845	1.553	2	8.259	22.9	189.131	17201.14689	3	91	5733.71563	102	98	102	60	56	60	100.667	58.667	2	2	2	2	2	2	2	5.3	2	12
1044	39	10	13	75.14	309.3	136	3.9	2	63	4	148	7.41	1.34	1	6.13	70	4.422	2.708	1	8.553	35.2	301.066	12794.96967	2	96	4264.98989	132	128	122	70	68	70	127.333	69.333	1	1	1	1	1	2	1	6.9	1	13
1045	43	20	24	83.98	261.7	141	3.8	2	74	4	93	18.25	0.78	1	3.21	91	1.965	4.191	1	8.35	17.7	147.795	17381.57779	1	93	5793.859263	160	154	154	64	66	58	156	62.667	1	1	1	1	2	2	2	5.2	2	12
1046	40	16	26	83.98	309.3	142	3.7	1	80	3	101	3.26	1.37	1	3.49	55	1.836	0.813	1	7.929	23.4	185.539	50542.38679	1	95	16847.46226	144	142	140	0	62	54	142	38.667	1	1	1	1	2	2	2	5.4	2	14
1047	44	22	29	53.92	356.9	140	3.9	2	60	2	124	17.08	1.32	1	6.36	109	4.474	5.229	1	8.818	30.3	267.185	11057.12801	2	93	3685.709337	148	142	134	84	86	80	141.333	83.333	2	2	2	1	1	2	1	5.9	1	12
1048	41	13	17	57.46	356.9	138	3.6	2	23	5	87	8.1	1.58	1	3.98	76	2.017	1.74	2	8.103	25	202.575	12264.68395	1	95	4088.227983	122	128	122	66	68	72	124	68.667	2	2	2	2	2	2	2	5.1	2	10
1049	40	28	24	98.12	345	139	3.6	1	44	4	87	5.21	1.5	1	5.38	53	3.595	1.119	2	7.743	26.4	204.415	23102.2163	1	98	7700.738767	158	152	154	100	104	98	154.667	100.667	1	1	1	1	2	2	2	6	2	11
1050	42	23	26	70.72	232	141	4.1	1	62	4	102	34.43	1.4	1	3.54	59	1.836	8.671	1	8.009	38	304.342	10827.83319	2	96	3609.27773	94	102	106	60	56	50	100.667	55.333	1	1	1	1	2	2	2	6.1	2	12
1051	51	16	20	55.69	249.8	135	3.8	2	23	5	72	5.28	1.81	1	4.53	64	2.379	0.939	2	7.742	17.8	137.808	17660.28577	1	92	5886.761923	96	92	96	68	68	70	94.667	68.667	2	2	2	2	2	2	2	4.9	2	16
1052	37	11	18	47.74	226	139	3.9	2	45	1	91	3.85	1.32	1	3.98	58	2.353	0.865	2	7.878	30.9	243.43	43242.78484	2	98	14414.26161	120	124	132	70	64	72	125.333	68.667	2	2	2	2	2	2	2	5.5	2	11
1053	41	28	23	87.52	232	140	3.3	2	56	4	102	27.67	1.32	1	6.93	125	4.965	6.969	2	8.76	28.2	247.032	23715.69173	1	92	7905.230577	116	116	118	84	86	88	116.667	86	1	1	1	1	2	2	2	5.9	2	9
1054	42	22	27	65.42	220.1	140	4.1	2	63	3	112	8.78	1.99	1	5.33	75	2.948	2.428	1	8.343	27.4	228.598	155051.1401	1	97	51683.71337	110	104	106	74	78	78	106.667	76.667	2	2	2	2	2	2	2	5.4	2	10
1055	43	26	22	68.95	202.2	139	3.6	1	61	5	106	7.98	1.11	1	4.47	113	2.767	2.089	1	8.698	22.3	193.965	6086.620135	2	92	2028.873378	134	126	122	84	76	72	127.333	77.333	2	2	2	2	2	2	2	6.3	2	10
1056	39	20	21	70.72	458	139	4.2	1	80	4	121	17.18	1.03	1	5.02	150	3.207	5.133	1	9.113	38.2	348.117	8115.960731	1	96	2705.320244	142	144	138	32	50	52	141.333	44.667	1	1	1	1	2	2	2	6.6	1	16
1057	43	17	18	140.56	428.3	141	4.3	2	63	4	92	24.12	1.01	1	3.85	109	2.276	5.479	1	8.52	37.8	322.056	10210.59231	3	90	3403.53077	102	96	98	58	56	56	98.667	56.667	1	1	1	1	1	1	1	6.8	1	14
1058	39	9	24	89.28	285.5	129	4	2	70	3	111	3.91	1.42	1	6.88	196	4.448	1.072	1	9.294	16.2	150.563	31485.66946	1	101	10495.22315	126	132	128	64	60	60	128.667	61.333	1	1	1	1	2	2	2	5.5	2	10
1059	41	17	25	55.69	190.3	129	4.3	2	59	5	100	11.71	1.14	1	5.46	111	3.75	2.891	2	8.622	26.7	230.207	11655.03416	2	92	3885.011387	128	126	122	68	72	66	125.333	68.667	2	2	2	2	2	2	2	5.3	2	11
1060	42	38	61	75.14	339	140	3.8	1	47	4	102	9.81	2.28	1	5.09	61	2.508	2.471	2	8.043	21.8	175.337	17320.28188	2	99	5773.427293	154	154	150	110	106	104	152.667	106.667	1	1	1	1	2	2	2	6	2	11
1061	39	16	24	76.91	190.3	141	3.8	2	80	3	99	7.56	1.66	1	5.74	96	3.595	1.848	1	8.466	26.1	220.963	49508.46077	2	95	16502.82026	120	124	128	70	72	66	124	69.333	2	2	2	2	2	2	2	5.6	2	0
1062	42	31	32	101.66	356.9	134	3.7	1	71	3	99	8.89	1.4	1	4.37	87	2.534	2.173	1	8.368	27.1	226.773	53628.7224	1	99	17876.2408	136	144	144	74	82	82	141.333	79.333	2	2	2	1	2	2	2	5.2	2	11
1063	47	19	25	79.56	350.9	141	3.2	2	64	2	88	10.92	1.37	1	5.64	157	3.465	2.373	1	8.84	24.7	218.348	14509.7618	2	91	4836.587267	146	142	134	88	88	84	140.667	86.667	1	1	2	1	2	2	2	5.7	2	1
1064	39	10	15	38.9	178.4	138	3.9	2	25	5	86	7.05	1.73	1	5.2	127	2.819	1.497	2	8.605	23.3	200.497	18839.57474	1	92	6279.858247	102	102	104	68	68	72	102.667	69.333	2	2	2	2	2	2	2	5.4	2	14
1065	47	29	25	83.1	333.1	141	4.2	1	26	3	100	14.87	1.27	1	4.78	80	3.103	3.672	2	8.294	31.1	257.943	111983.7258	1	92	37327.9086	128	124	114	94	92	90	122	92	2	2	2	1	2	2	2	5.3	2	13
1066	45	13	19	50.39	279.6	138	3.7	2	33	5	109	7.54	1.16	1	4.19	115	2.431	2.029	2	8.743	22.8	199.34	18308.05359	1	91	6102.68453	112	116	116	64	74	76	114.667	71.333	2	2	2	2	2	2	2	5.6	2	10
1067	44	30	22	61.88	345	139	4.2	1	52	2	109	13.77	1.29	1	5.92	147	3.879	3.706	2	8.989	33.1	297.536	26165.25204	2	93	8721.75068	116	120	120	76	78	74	118.667	76	2	2	2	2	2	2	2	5.4	2	13
1068	42	19	22	98.12	398.5	142	3.7	2	61	4	95	18.82	1.53	1	5.61	167	3.233	4.415	1	8.979	34.4	308.878	8538.749518	2	100	2846.249839	130	128	124	66	68	60	127.333	64.667	1	1	1	1	2	2	2	5.6	2	14
1069	44	37	32	95.47	339	138	3.9	1	47	5	102	5.82	1.45	1	4.89	141	2.715	1.466	2	8.881	25.8	229.13	18423.32101	1	92	6141.107003	108	102	108	70	74	72	106	72	2	2	2	2	2	2	2	5.4	2	12
1070	41	22	22	55.69	273.6	140	3.6	2	50	2	123	12.34	1.27	1	5.61	154	3.543	3.748	2	9.156	29.6	271.018	19145.40337	2	90	6381.801123	126	130	124	84	78	76	126.667	79.333	1	1	1	1	2	2	2	5.9	2	11
1071	42	17	21	68.95	273.6	136	3.8	2	39	4	91	6.66	1.68	1	5.69	63	3.672	1.496	2	7.961	28.9	230.073	27183.28827	2	97	9061.09609	108	114	106	72	74	76	109.333	74	2	2	2	2	2	2	2	5.7	2	12
1072	44	29	25	61.88	386.6	140	3.9	1	40	3	114	19.15	1.19	1	4.73	126	2.896	5.39	2	8.879	33.2	294.783	163392.9479	1	95	54464.31597	118	124	120	68	68	62	120.667	66	1	1	1	1	2	2	2	5.6	2	9
1073	43	13	17	101.66	321.2	139	4.5	1	70	4	100	13.1	1.34	1	5.09	103	3.207	3.235	1	8.547	32	273.504	10431.85478	2	98	3477.284927	116	126	124	72	70	64	122	68.667	1	1	1	1	2	2	2	5.7	2	13
1074	45	11	15	61	237.9	138	3.5	2	27	5	89	9.01	2.12	1	5.35	73	2.845	1.98	2	8.086	19.1	154.443	20649.84658	2	96	6883.282193	90	92	88	50	56	52	90	52.667	2	2	2	2	2	2	2	5	2	10
1075	37	18	16	58.34	291.5	140	3.7	2	64	2	148	22.07	1.27	1	5.12	127	3.207	8.065	1	9.148	30.3	277.184	10662.23058	2	93	3554.07686	138	134	136	76	76	78	136	76.667	1	1	1	1	1	2	1	6.3	1	11
1076	44	31	33	81.33	333.1	141	3.8	1	45	5	102	5.5	1.78	1	5.22	67	3.103	1.385	2	8.137	23.2	188.778	17358.62511	1	92	5786.20837	98	100	96	68	68	70	98	68.667	2	2	2	2	2	2	2	6.1	2	10
1077	45	25	21	72.49	339	139	4.2	1	52	3	95	12.02	1.24	1	7.76	192	5.534	2.82	2	9.118	28.3	258.039	169896.2362	2	91	56632.07873	166	168	166	108	104	94	166.667	102	1	1	2	1	2	2	2	5.5	2	12
1078	44	17	18	96.36	463.9	139	4.1	1	76	5	132	13.03	1.06	1	4.76	231	2.508	4.247	1	9.632	29.9	287.997	12967.5434	1	93	4322.514467	122	126	136	72	70	70	128	70.667	1	1	1	1	2	2	2	5.9	2	12
1079	39	19	32	131.72	428.3	142	4.3	1	80	3	100	2.31	1.47	2	4.06	89	2.121	0.57	1	8.401	29.4	246.989	15385.84721	1	95	5128.615737	160	162	156	62	66	62	159.333	63.333	2	2	2	1	2	2	2	5.5	2	1
1080	42	25	33	103.43	339	137	4.5	1	62	4	103	20.27	1.01	1	4.53	119	2.896	5.155	1	8.721	40.2	350.584	8165.637965	2	92	2721.879322	114	110	120	80	82	86	114.667	82.667	2	2	2	1	2	2	2	4.7	2	10
1081	44	16	31	57.46	291.5	142	3.5	2	69	5	108	12.56	1.97	1	5.51	119	2.922	3.349	1	8.768	22	192.896	19898.98448	1	92	6632.994827	170	160	160	102	98	100	163.333	100	1	1	1	1	2	2	2	6	2	14
1082	41	19	19	82.21	362.8	136	3.5	2	33	4	138	12.86	1.27	1	6.31	125	4.396	4.382	2	9.062	40.2	364.292	33141.79738	2	98	11047.26579	110	106	104	80	82	80	106.667	80.667	2	2	2	1	2	2	2	6.6	1	9
1083	46	36	25	71.6	404.5	139	4.1	1	41	3	99	16.19	1.11	1	4.22	105	2.56	3.958	2	8.556	34.5	295.182	118219.6908	2	94	39406.5636	104	92	94	58	64	62	96.667	61.333	2	2	2	2	2	2	2	5.3	2	11
1084	44	16	22	74.26	202.2	140	4.1	2	63	3	84	1.81	1.6	1	5.02	63	3.077	0.375	1	7.881	23.4	184.415	165026.2063	2	102	55008.73543	118	118	114	68	64	66	116.667	66	2	2	2	2	2	2	2	5.1	2	14
1085	39	12	15	58.34	303.3	145	4	2	61	2	93	9.91	1.01	1	4.32	106	2.767	2.276	1	8.503	30.7	261.042	9089.36131	2	93	3029.787103	122	124	126	78	82	70	124	76.667	2	2	2	2	2	2	2	5.6	2	10
1086	40	13	15	52.16	261.7	135	3.6	2	35	3	101	12.66	1.4	1	4.84	61	3.129	3.157	2	8.033	35.4	284.368	29287.81378	2	101	9762.604593	126	116	122	70	66	66	121.333	67.333	1	2	2	1	2	2	2	5.3	2	11
1087	41	13	16	79.56	232	139	4	2	45	3	97	4.78	1.53	1	5.22	151	2.922	1.145	2	8.899	23.3	207.347	36456.36615	2	97	12152.12205	116	114	114	72	70	76	114.667	72.667	2	2	2	2	2	2	2	5.3	2	1
1088	37	28	26	84.86	368.8	141	3.9	1	55	3	94	3.06	1.63	1	4.71	67	2.741	0.71	2	8.055	22.7	182.849	34082.06298	1	101	11360.68766	110	110	132	82	78	78	117.333	79.333	1	2	2	1	2	2	2	5.5	2	11
1089	40	19	27	60.11	255.8	137	3	2	30	5	83	1.79	1.76	1	4.09	77	1.94	0.367	2	8.069	21.6	174.29	27263.66872	1	102	9087.889573	130	128	128	68	58	62	128.667	62.667	2	2	2	2	2	2	2	5.2	2	13
1090	43	21	29	56.58	273.6	141	3.4	2	53	5	92	2.29	1.6	1	4.55	87	2.508	0.52	2	8.295	18.7	155.117	13204.36232	3	90	4401.454107	104	102	102	66	68	68	102.667	67.333	2	2	2	2	2	2	2	5.5	2	12
1091	39	15	18	59.23	487.7	139	3.9	1	39	5	133	6.18	1.09	1	3.96	98	2.353	2.029	2	8.782	23	201.986	14953.42541	2	103	4984.475137	98	96	92	64	64	66	95.333	64.667	2	2	2	2	1	1	2	6.8	1	13
1092	43	23	22	76.91	356.9	139	3.8	1	43	3	94	13.17	1.24	1	4.4	123	2.508	3.057	2	8.662	26.3	227.811	126594.1736	1	91	42198.05787	96	106	108	64	68	66	103.333	66	2	2	2	2	2	2	2	5	2	11
1093	47	13	21	78.68	273.6	141	4.1	1	21	4	103	13.32	1.42	1	3.54	33	1.94	3.388	2	7.438	26.7	198.595	14452.61667	2	90	4817.53889	96	94	96	64	66	58	95.333	62.667	2	2	2	2	2	2	2	5.1	2	10
1094	39	19	26	44.2	285.5	136	3.5	2	71	3	96	10.82	1.63	1	5.74	162	3.284	2.565	1	8.959	31.5	282.209	58632.71837	1	103	19544.23946	148	150	152	76	74	66	150	72	2	2	2	1	2	2	2	5.8	2	12
1095	38	22	25	42.43	261.7	136	4.1	2	49	1	131	26.05	1.4	1	5.59	186	3.233	8.426	2	9.408	37.8	355.622	37355.35929	2	98	12451.78643	136	132	122	80	70	68	130	72.667	2	2	2	1	2	2	2	6.6	1	13
1096	44	13	19	59.23	202.2	139	4.1	2	24	4	77	9.01	1.53	1	4.22	36	2.508	1.713	2	7.234	18.1	130.935	19670.68239	1	96	6556.89413	100	94	96	50	52	48	96.667	50	1	2	2	1	2	2	2	5.3	2	10
1097	38	16	14	69.84	297.4	137	4.1	1	47	4	317	5	1.09	1	7.73	112	6.077	3.914	2	9.784	27	264.168	20771.25276	3	90	6923.75092	118	120	116	78	78	78	118	78	2	2	2	2	2	2	2	13.1	1	3
1098	45	26	28	87.52	463.9	143	4.4	1	60	2	90	17.63	1.29	1	5.4	63	3.776	3.918	1	7.95	35	278.25	9554.950099	2	93	3184.983366	134	136	138	66	68	66	136	66.667	1	1	1	1	2	2	2	5.1	2	12
1099	41	13	17	73.37	255.8	140	3.9	2	77	3	121	7.89	1.58	1	4.76	92	2.715	2.357	1	8.624	33.9	292.354	36452.67648	1	95	12150.89216	114	118	120	60	60	64	117.333	61.333	2	2	2	2	2	2	2	5.8	2	12
1100	47	121	61	65.42	410.4	140	3.9	1	35	3	88	9.81	1.37	1	5.79	205	3.362	2.132	2	9.107	28.3	257.728	15991.17018	1	98	5330.39006	124	124	126	80	82	82	124.667	81.333	1	2	2	1	2	2	2	5.9	2	9
1101	47	14	18	61	267.7	139	3.6	2	31	3	85	7.68	1.4	1	3.49	42	1.888	1.612	2	7.487	24.7	184.929	76359.17203	1	98	25453.05734	110	108	110	78	74	76	109.333	76	2	2	2	2	2	2	2	5	2	9
1102	44	25	18	111.38	327.1	140	4.2	1	51	3	105	9.08	1.24	1	4.29	85	2.612	2.354	2	8.403	28	235.284	148973.1395	1	100	49657.71317	124	122	116	78	74	76	120.667	76	1	1	1	1	2	2	2	4.6	2	14
1103	42	17	26	56.58	243.9	135	3.8	2	32	3	108	43.32	1.24	1	7.53	201	5.25	11.552	2	9.292	25.3	235.088	40471.38305	1	101	13490.46102	116	100	112	74	72	70	109.333	72	2	2	2	2	2	2	2	5.7	2	10
1104	42	99	51	63.65	416.4	137	3.7	2	20	3	102	26.23	1.34	1	4.42	90	2.612	6.606	2	8.432	34.6	291.747	116714.0795	1	98	38904.69317	116	118	112	90	90	88	115.333	89.333	2	2	2	1	2	2	2	5.3	2	14
1105	40	16	23	104.31	327.1	139	3.7	1	80	3	114	9.22	1.22	1	6.31	123	4.448	2.595	1	8.855	24.4	216.062	31405.60268	1	95	10468.53423	178	178	166	66	64	68	174	66	1	1	2	1	2	2	2	5.9	2	10
1106	42	21	20	40.66	273.6	137	3.8	2	24	5	116	50.4	1.24	1	5.84	125	3.957	14.436	2	8.889	30.5	271.115	12189.91712	2	100	4063.305707	104	100	100	66	62	54	101.333	60.667	2	2	2	2	2	2	2	5.9	2	10
1107	41	19	23	74.26	416.4	140	3.8	1	62	5	147	25.2	0.85	1	4.47	308	2.017	9.147	1	10.027	22.9	229.618	7992.718813	1	95	2664.239604	138	140	144	76	76	82	140.667	78	2	2	2	1	2	2	2	5.7	2	13
1108	43	10	18	50.39	214.1	138	4	2	55	3	78	5.39	1.55	1	5.79	115	3.646	1.038	2	8.408	24.5	205.996	36468.0412	1	92	12156.01373	120	122	128	74	70	70	123.333	71.333	1	1	1	1	2	2	2	5.7	2	12
1109	40	26	20	60.11	261.7	135	4	1	43	3	365	6.26	1.03	1	5.79	306	3.181	5.642	2	10.93	24.1	263.413	21846.1564	2	97	7282.052133	116	116	126	78	80	84	119.333	80.667	1	1	1	1	1	2	1	11.2	1	11
1110	44	35	33	68.95	345	140	3.6	2	59	3	91	8.86	1.58	1	5.92	102	3.827	1.991	2	8.443	32.9	277.775	163428.3867	1	101	54476.1289	130	124	120	74	76	74	124.667	74.667	2	2	2	2	2	2	2	5.5	2	14
1111	45	14	18	65.42	249.8	139	3.3	2	38	3	103	4.99	1.09	1	4.68	109	3.026	1.269	2	8.633	23.1	199.422	18154.82322	1	99	6051.60774	164	164	160	84	90	90	162.667	88	2	2	2	1	2	2	2	5	2	12
1112	42	23	20	56.58	285.5	140	3.3	2	50	2	97	13.26	1.47	1	5.77	115	3.698	3.176	2	8.626	34.9	301.047	18230.71726	3	90	6076.905753	118	118	114	54	50	50	116.667	51.333	1	1	1	1	2	2	2	5.6	2	10
1113	44	26	19	75.14	392.6	140	4.3	1	55	3	90	22.33	0.83	1	5.74	337	3.181	4.962	2	9.627	30.5	293.624	151393.302	1	99	50464.434	110	112	114	76	70	78	112	74.667	1	1	1	1	2	2	2	5.8	2	13
1114	43	17	17	57.46	339	138	3.8	2	28	3	100	6.52	1.24	1	5.59	118	3.724	1.61	2	8.683	21.4	185.816	126707.8973	3	91	42235.96577	116	118	118	64	52	42	117.333	52.667	2	2	2	2	2	2	2	5	2	11
1115	38	20	24	53.92	226	141	3.6	2	43	5	101	4.13	1.68	1	5.17	61	3.181	1.03	2	8.033	24	192.792	21052.36348	1	92	7017.454493	138	148	140	94	92	86	142	90.667	1	2	2	1	2	2	2	5.5	2	10
1116	44	12	22	69.84	226	139	3.8	2	41	5	91	13.57	1.73	1	4.29	130	1.888	3.049	2	8.685	19.3	167.621	15634.51486	2	90	5211.504953	132	132	132	74	84	86	132	81.333	1	1	1	1	2	2	2	5.1	2	3
1117	40	26	27	45.08	226	135	4.1	2	46	5	200	34.4	0.88	1	4.91	172	3.155	16.988	2	9.753	41.2	401.824	19401.998	2	102	6467.332667	110	110	112	68	62	60	110.667	63.333	1	1	1	1	1	2	1	9.1	1	12
1118	42	8	18	92.82	380.7	139	3.9	1	55	4	99	7.32	1.78	1	4.94	89	2.715	1.789	2	8.391	38.2	320.536	14652.43615	2	90	4884.145383	130	108	102	82	72	76	113.333	76.667	2	2	2	2	2	2	2	5.7	2	11
1119	46	34	32	77.79	481.8	137	4.4	1	70	4	237	36.13	0.96	1	6.05	511	2.457	21.143	1	11.011	26.9	296.196	18123.1387	2	101	6041.046233	98	86	86	54	0	46	90	33.333	1	1	1	1	1	2	1	6.3	1	9
1120	42	21	24	119.34	416.4	139	3.7	1	61	4	143	55.88	1.34	1	6.18	158	4.008	19.73	1	9.332	32.3	301.424	6994.794831	3	90	2331.598277	118	132	124	78	82	78	124.667	79.333	2	2	2	2	2	2	2	6	2	1
1121	40	20	24	72.49	309.3	137	3.6	2	35	3	114	64.53	1.73	1	7.81	150	5.301	18.164	2	9.054	27.8	251.701	59277.54953	1	91	19759.18318	108	114	118	78	82	78	113.333	79.333	2	2	2	2	2	2	2	5.4	2	0
1122	42	15	22	54.81	255.8	140	3.9	2	36	3	96	5.33	1.42	1	5.59	106	3.62	1.263	2	8.535	26.6	227.031	31552.00499	1	95	10517.335	80	84	80	58	54	58	81.333	56.667	2	2	2	2	2	2	2	5.7	2	12
1123	42	11	21	72.49	345	141	3.5	2	69	2	122	11.69	1.27	1	5.38	120	3.491	3.521	1	8.898	23.2	206.434	10308.45195	2	90	3436.15065	176	176	148	70	44	48	166.667	54	1	1	1	1	2	2	2	6.6	1	10
1124	45	13	18	72.49	285.5	139	3.5	2	23	3	93	7.28	1.47	1	5.38	87	3.465	1.672	2	8.305	24	199.32	88914.49239	2	94	29638.16413	110	114	110	50	48	50	111.333	49.333	2	2	2	2	2	2	2	5.2	2	10
1125	43	26	26	63.65	398.5	139	4.1	2	74	5	105	17.42	1.01	1	3.88	188	1.888	4.516	1	9.197	35.3	324.654	18835.66734	1	100	6278.55578	118	116	128	76	68	68	120.667	70.667	1	1	1	1	2	2	2	6.3	2	13
1126	47	28	24	91.94	487.7	137	4.3	1	44	2	107	16.31	1.16	1	6.7	176	4.629	4.309	2	9.15	30.6	279.99	35146.47705	2	93	11715.49235	120	124	122	78	82	80	122	80	2	2	2	1	2	2	2	5.5	2	14
1127	40	11	18	45.08	226	138	3.8	2	48	1	103	5.74	2.22	1	4.86	52	2.379	1.46	2	7.893	35.5	280.202	42301.0984	2	98	14100.36613	130	122	126	76	80	78	126	78	2	2	2	2	2	2	2	5.7	2	14
1128	40	18	20	77.79	362.8	140	3.5	1	74	5	80	12.4	2.77	1	5.59	68	2.483	2.449	1	7.908	23.8	188.21	12419.0354	2	94	4139.678467	162	162	158	94	90	90	160.667	91.333	1	1	1	1	2	2	2	5.6	2	10
1129	40	26	28	35.36	237.9	139	3.1	2	38	1	123	23.05	1.29	1	6	226	3.543	7	2	9.54	34.9	332.946	60280.13642	3	92	20093.37881	164	160	160	72	66	70	161.333	69.333	1	1	2	1	2	2	2	5.8	2	10
1130	41	17	22	80.44	243.9	138	3.8	2	43	4	241	92.78	1.71	2	4.27	87	2.121	55.21	2	9.258	23	212.934	21746.40912	1	96	7248.80304	126	128	128	52	56	58	127.333	55.333	2	2	2	2	2	2	2	6.4	2	0
1131	40	24	20	99.89	279.6	142	4	1	62	5	133	12.33	0.96	1	3.05	44	1.862	4.049	1	7.981	22.6	180.371	7804.776102	3	90	2601.592034	122	124	122	78	74	72	122.667	74.667	2	2	2	2	1	2	1	6.7	1	12
1132	39	20	20	60.11	237.9	139	3.9	2	52	2	95	6.54	1.24	1	5.48	77	3.853	1.534	2	8.205	30	246.15	25152.80306	1	90	8384.267687	112	114	108	66	66	66	111.333	66	2	2	2	2	2	2	2	5.3	2	10
1133	45	12	19	76.02	291.5	139	4.3	2	22	5	82	16.06	1.53	1	3.31	44	1.552	3.252	2	7.498	19	142.462	17903.38613	1	91	5967.795377	112	114	116	54	72	74	114	66.667	2	2	2	2	2	2	2	4.9	2	15
1134	40	16	24	91.94	428.3	141	3.5	2	70	4	93	11.15	1.45	1	3.65	95	1.707	2.56	1	8.393	31.5	264.38	13702.0312	2	101	4567.343733	134	140	134	78	76	82	136	78.667	1	1	1	1	2	2	2	6.1	2	12
1135	40	16	17	118.46	297.4	139	4.2	1	70	2	113	24.87	1.11	1	4.58	124	2.819	6.939	1	8.855	40.5	358.628	17530.38895	1	90	5843.462983	154	152	132	90	88	82	146	86.667	1	1	1	1	1	2	1	6.9	1	11
1136	44	24	22	61	416.4	141	4	1	37	3	102	7.94	1.4	1	6.44	76	4.655	2	2	8.263	22.7	187.57	85461.5036	2	92	28487.16787	110	114	110	88	86	78	111.333	84	2	2	2	1	2	2	2	5.2	2	11
1137	44	24	30	76.91	398.5	137	3.8	1	57	4	101	10.81	1.68	1	5.35	76	3.284	2.696	2	8.253	28.8	237.686	28243.22614	2	102	9414.408713	160	144	146	94	90	84	150	89.333	2	2	2	1	2	2	2	5.9	2	9
1138	45	21	26	85.75	291.5	138	3.7	1	21	1	97	36.1	0.83	1	3.67	233	1.629	8.646	2	9.333	29.7	277.19	38922.11409	2	103	12974.03803	118	110	116	78	70	72	114.667	73.333	2	2	2	2	2	2	2	5.1	2	12
1139	46	41	33	97.24	398.5	142	3.6	1	56	3	105	19.27	1.32	1	5.43	243	2.845	4.996	2	9.454	23.2	219.333	145711.9767	1	101	48570.6589	140	132	132	100	94	94	134.667	96	2	2	2	1	2	2	2	5.5	2	12
1140	44	30	33	89.28	517.5	136	3.8	1	60	3	109	19.42	1.29	1	5.56	192	3.284	5.227	1	9.256	34	314.704	130104.2371	1	101	43368.07903	102	96	98	54	50	50	98.667	51.333	1	1	1	1	2	2	2	5.8	2	13
1141	43	60	40	107.85	559.1	142	3.7	1	31	4	95	20.88	0.7	1	6.36	306	4.086	4.898	2	9.584	35.4	339.274	12615.02215	2	99	4205.007383	138	140	140	90	92	88	139.333	90	2	2	2	1	2	2	2	5.3	2	12
1142	46	77	42	81.33	374.7	140	4.1	1	47	3	103	23.15	1.19	1	2.79	164	0.75	5.888	2	9.041	36.8	332.709	34375.25501	1	101	11458.41834	122	118	128	84	82	84	122.667	83.333	2	2	2	1	2	2	2	4.5	2	12
1143	43	13	19	65.42	309.3	139	4.2	2	80	2	124	13.93	1.14	1	5.28	196	3.129	4.265	1	9.405	32.1	301.901	20223.80716	2	93	6741.269053	164	184	190	68	62	66	179.333	65.333	1	1	1	1	2	2	2	5.9	2	9
1144	43	14	20	66.3	226	137	3.9	2	25	4	96	9.4	1.22	1	4.55	62	3.026	2.228	2	7.998	33.4	267.133	16918.87829	2	96	5639.626097	106	110	104	64	60	54	106.667	59.333	2	2	2	2	2	2	2	5.5	2	11
1145	48	18	23	63.65	279.6	138	4	1	21	3	83	33.43	3.13	1	6.05	50	2.664	6.851	2	7.638	23.2	177.202	135002.9026	2	101	45000.96753	118	116	116	60	58	62	116.667	60	2	2	2	2	2	2	2	5	2	10
1146	43	24	26	69.84	428.3	140	4.1	1	70	3	201	22.22	1.45	1	3.8	163	1.5	11.028	1	9.704	36.1	350.314	56320.7562	2	94	18773.5854	142	146	158	58	48	62	148.667	56	1	1	1	1	1	2	1	7.4	1	14
1147	44	25	25	67.18	285.5	140	4	1	34	1	91	13.88	1.66	1	6.49	116	4.241	3.119	2	8.571	23	197.133	40844.55611	1	102	13614.85204	118	112	118	60	52	56	116	56	2	2	2	2	2	2	2	5.1	2	12
1148	46	25	20	54.81	214.1	139	3.8	2	25	3	127	12.6	0.72	1	3.75	114	2.431	3.951	2	8.887	17.5	155.523	41470.98924	2	94	13823.66308	98	98	98	58	64	60	98	60.667	2	2	2	2	2	2	2	5.8	2	9
1149	44	34	29	78.68	333.1	141	3.5	1	74	3	92	9	1.16	1	6.05	98	4.37	2.044	1	8.414	31.2	262.517	62471.59204	2	94	20823.86401	160	168	168	58	56	56	165.333	56.667	1	1	1	1	2	2	2	5.6	2	13
1150	42	17	20	53.04	273.6	141	4.3	2	70	5	98	3.51	2.15	1	5.56	73	3.026	0.849	1	8.182	20.2	165.276	15527.47585	1	90	5175.825283	112	116	118	60	66	62	115.333	62.667	2	2	2	2	2	2	2	5.6	2	11
1151	38	18	24	95.47	291.5	141	4.1	2	80	4	88	11.71	1.6	1	4.01	75	2.017	2.544	1	8.102	32	259.264	11430.28208	2	95	3810.094027	148	150	142	72	72	70	146.667	71.333	1	1	1	1	2	2	2	5.7	2	12
1152	43	17	26	61	434.2	137	5.3	2	66	4	134	24.8	1.55	1	5.61	106	3.517	8.205	1	8.868	33.2	294.418	10440.6569	1	99	3480.218967	132	128	130	78	70	74	130	74	2	2	2	1	1	2	1	7.9	1	12
1153	46	34	31	71.6	362.8	138	3.4	1	47	3	93	26.23	0.93	1	4.22	154	2.483	6.023	2	8.876	28.8	255.629	156529.9762	1	101	52176.65873	144	140	146	96	94	92	143.333	94	2	2	2	1	2	2	2	5	2	10
1154	44	23	29	72.49	249.8	142	4.1	2	52	2	106	9.52	1.29	1	5.9	118	3.982	2.492	2	8.741	22.6	197.547	20057.4089	3	90	6685.802967	104	112	110	68	68	64	108.667	66.667	2	2	2	2	2	2	2	5.9	2	9
1155	41	31	29	100.78	440.2	139	4.2	1	69	3	92	5.51	0.8	1	2.77	95	1.474	1.252	1	8.383	25.2	211.252	93784.87159	2	100	31261.62386	108	100	104	66	58	58	104	60.667	1	1	1	1	2	2	2	5.5	2	14
1156	43	36	38	63.65	303.3	139	4	1	63	4	180	11.32	1.19	1	3.83	85	2.198	5.031	1	8.942	35	312.97	8952.58549	2	96	2984.195163	164	170	168	64	74	72	167.333	70	1	1	1	1	1	1	2	8.9	1	13
1157	39	12	25	58.34	362.8	135	3.4	2	57	4	201	65.78	1.97	1	5.2	124	2.586	32.646	2	9.43	39.9	376.257	18534.16609	2	99	6178.055363	112	110	108	68	68	70	110	68.667	1	1	1	1	1	2	2	7.5	1	9
1158	44	31	22	80.44	297.4	137	4	1	22	3	90	17.08	0.85	1	4.01	90	2.689	3.796	2	8.306	32.8	272.437	36756.09705	2	98	12252.03235	118	126	132	56	62	56	125.333	58	2	2	2	2	2	2	2	5.4	2	9
1159	38	46	41	76.02	386.6	137	4.1	1	45	2	99	25.72	0.75	1	3.31	98	2.043	6.287	2	8.487	26.5	224.906	34314.46639	2	93	11438.15546	130	128	126	78	80	80	128	79.333	2	2	2	2	2	2	2	5.6	2	11
1160	42	31	26	60.11	255.8	140	3.8	2	54	3	96	6.65	1.4	1	4.53	89	2.664	1.576	2	8.36	22.5	188.1	162641.731	1	97	54213.91033	124	128	120	78	74	72	124	74.667	2	2	2	2	2	2	2	5	2	11
1161	41	18	18	47.74	285.5	139	4.2	2	42	1	95	14.65	1.09	1	5.15	158	3.233	3.436	2	8.923	31.8	283.751	36103.84303	1	102	12034.61434	136	134	132	72	70	56	134	66	2	2	2	1	2	2	2	5.1	2	14
1162	42	20	22	81.33	362.8	141	4	2	73	4	109	16.06	1.97	1	4.99	54	2.741	4.322	1	7.987	34.6	276.35	15756.48951	1	96	5252.16317	132	142	142	78	82	76	138.667	78.667	1	1	1	1	1	2	1	6.4	1	10
1163	41	11	17	45.97	190.3	138	3.8	2	52	3	94	15.65	1.16	1	3.1	64	1.603	3.632	2	8.009	24.7	197.822	126413.2977	2	95	42137.7659	118	110	114	66	70	68	114	68	2	2	2	2	2	2	2	5.1	2	9
1164	37	17	26	114.92	404.5	135	4.1	1	63	1	130	17.38	0.96	1	4.84	153	3.077	5.579	1	9.205	29.2	268.786	9651.644596	1	101	3217.214865	112	106	106	72	68	68	108	69.333	2	2	2	2	2	2	2	6	2	14
1165	47	32	23	65.42	345	140	4	1	38	3	108	10.92	1.14	1	5.92	134	4.086	2.912	2	8.887	25.2	223.952	114331.4699	3	92	38110.48997	134	132	138	88	92	88	134.667	89.333	2	2	2	1	2	2	2	5.3	2	12
1166	45	42	53	72.49	410.4	139	4.7	1	55	5	99	2.2	2.28	1	5.28	63	2.664	0.538	2	8.045	20.2	162.509	15234.02408	1	90	5078.008027	126	134	134	86	86	88	131.333	86.667	2	2	2	1	2	2	2	5.1	2	12
1167	43	25	28	76.91	327.1	138	4.1	1	40	5	89	5.17	1.34	1	4.76	83	2.974	1.136	2	8.214	27.1	222.599	15463.71921	3	91	5154.57307	114	114	114	64	70	64	114	66	2	2	2	2	2	2	2	5.6	2	12
1168	46	11	18	76.91	345	139	4.1	1	47	2	108	13.89	1.6	1	6.49	84	4.448	3.704	2	8.42	24.8	208.816	37722.01847	1	96	12574.00616	128	122	118	78	72	68	122.667	72.667	2	2	2	2	2	2	2	6	2	11
1169	42	37	29	77.79	446.1	138	3.9	1	34	3	102	17.8	1.11	1	4.19	125	2.431	4.483	2	8.76	35	306.6	82974.22345	1	98	27658.07448	124	122	118	88	90	84	121.333	87.333	1	1	1	1	2	2	2	4.5	2	14
1170	41	45	26	83.1	315.2	140	4.2	1	61	1	155	65.78	0.96	1	6.49	151	4.758	25.175	1	9.368	33.6	314.765	9879.499027	2	98	3293.166342	166	176	178	84	78	80	173.333	80.667	1	1	2	1	2	2	2	6.8	1	10
1171	35	15	12	56.58	428.3	137	4.3	2	54	1	107	25.03	1.16	1	4.47	103	2.767	6.613	2	8.614	37.8	325.609	31437.06196	2	96	10479.02065	118	118	114	82	72	76	116.667	76.667	1	1	1	1	1	2	1	6.6	1	12
1172	36	15	17	50.39	243.9	137	3.9	2	31	3	101	14.5	1.19	1	5.87	235	3.465	3.616	2	9.382	38.6	362.145	73915.91649	2	98	24638.63883	112	110	114	72	74	80	112	75.333	2	2	2	2	2	2	2	5.1	2	11
1173	42	36	29	63.65	297.4	137	3.7	2	34	3	92	14.53	1.6	1	6.21	136	3.905	3.301	2	8.741	27.4	239.503	30093.05206	1	98	10031.01735	114	112	112	68	70	66	112.667	68	2	2	2	2	2	2	2	5.7	2	13
1174	41	11	14	84.86	232	138	5.2	1	62	5	248	43.92	1.11	1	3.8	193	1.681	26.894	1	10.083	26.6	268.208	7804.776102	3	90	2601.592034	126	124	124	62	54	48	124.667	54.667	1	1	1	1	1	1	1	8.1	1	2
1175	43	25	23	122.88	440.2	138	3.9	1	78	5	142	10.35	0.91	1	4.84	222	2.793	3.629	1	9.665	26.9	259.989	9256.016034	1	96	3085.338678	136	132	140	62	60	68	136	63.333	1	1	1	1	2	2	2	6.2	2	13
1176	41	22	21	57.46	237.9	136	3.7	2	46	3	99	11.21	1.19	1	4.24	114	2.457	2.74	2	8.638	35.5	306.649	21245.16306	1	94	7081.72102	104	110	108	74	76	78	107.333	76	2	2	2	2	2	2	2	5.5	2	0
1177	44	26	22	72.49	380.7	138	4.3	1	41	3	95	12.29	0.88	1	5.02	80	3.724	2.883	2	8.243	28.2	232.453	132638.8662	2	91	44212.9554	122	116	112	78	74	74	116.667	75.333	1	2	2	1	2	2	2	5.4	2	13
1178	42	12	17	44.2	267.7	141	3.3	2	63	3	98	10.1	1.34	1	5.97	101	4.112	2.444	1	8.507	23.8	202.467	32536.71667	1	99	10845.57222	136	128	132	72	76	78	132	75.333	1	2	2	1	2	2	2	5.6	2	13
1179	44	21	19	88.4	339	141	3.7	1	42	3	96	8.28	1.42	1	5.72	241	3.051	1.963	2	9.356	25.8	241.385	20405.86612	2	97	6801.955373	124	130	126	74	80	84	126.667	79.333	1	2	2	1	2	2	2	5.5	2	9
1180	42	27	30	96.36	345	144	3.7	1	62	5	101	7.05	1.53	1	5.02	127	2.845	1.758	1	8.766	23.2	203.371	9645.104203	2	97	3215.034734	120	112	106	82	82	80	112.667	81.333	1	1	1	1	2	2	2	5.3	2	10
1181	44	18	21	99.01	249.8	139	4.3	1	60	1	103	8.36	1.6	1	8.2	226	5.431	2.126	1	9.362	30.6	286.477	9135.681188	2	94	3045.227063	122	120	110	66	74	74	117.333	71.333	1	1	2	1	2	2	2	5.7	2	12
1182	48	34	26	65.42	327.1	138	3.7	1	30	5	103	9.67	1.06	1	5.82	428	2.534	2.459	2	10.001	28.1	281.028	23174.19943	1	97	7724.733143	134	134	134	78	88	80	134	82	2	2	2	1	2	2	2	5.7	2	11
1183	43	20	25	70.72	374.7	138	4	1	58	4	80	8.05	1.86	1	5.82	126	3.31	1.59	2	8.525	27.2	231.88	29259.76627	2	101	9753.255423	156	144	144	68	74	64	148	68.667	1	1	2	1	2	2	2	5.8	2	10
1184	42	20	22	61	368.8	137	4.4	1	29	1	97	16.92	0.85	1	4.19	144	2.586	4.052	2	8.851	32.4	286.772	37970.44686	1	103	12656.81562	104	100	106	64	58	60	103.333	60.667	2	2	2	2	2	2	2	5.3	2	15
1185	42	25	28	65.42	279.6	140	3.8	2	53	2	108	3.42	1.81	1	6.23	89	3.957	0.912	2	8.478	22	186.516	23497.14566	2	93	7832.381887	98	106	100	76	76	74	101.333	75.333	2	2	2	2	2	2	2	5.4	2	18
1186	45	39	35	76.91	315.2	139	4	1	65	1	102	9.09	1.11	1	5.72	93	4.112	2.289	1	8.464	30.9	261.538	14844.98561	2	102	4948.328537	116	114	118	70	74	78	116	74	2	2	2	2	2	2	2	5.9	2	10
1187	40	23	28	96.36	410.4	143	3.9	1	60	3	119	38	0.65	1	5.46	560	1.914	11.165	1	10.414	36.5	380.111	21214.57064	1	98	7071.523547	110	116	118	70	72	72	114.667	71.333	1	1	1	1	2	2	2	6	2	10
1188	45	24	22	94.59	469.9	139	4.1	1	33	3	91	28.53	1.14	1	5.77	177	3.724	6.41	2	8.994	32.8	295.003	111169.022	2	101	37056.34067	138	134	134	90	90	80	135.333	86.667	2	2	2	1	2	2	2	4.9	2	13
1189	43	37	38	103.43	469.9	140	4.1	1	75	2	125	19.63	0.91	1	2.95	124	1.396	6.059	1	8.955	36.4	325.962	14290.36557	2	92	4763.45519	112	118	112	64	74	66	114	68	1	1	1	1	2	2	2	6.5	1	15
1190	36	21	26	89.28	392.6	144	3.9	1	47	4	96	5.14	2.3	2	6.23	78	3.517	1.218	2	8.228	25.6	210.637	19445.72261	1	99	6481.907537	120	128	128	82	70	72	125.333	74.667	1	2	2	1	2	2	2	5.6	2	9
1191	42	22	24	69.84	333.1	138	4	1	66	5	124	22.82	0.96	1	4.86	178	2.974	6.987	1	9.309	24.7	229.932	9548.677283	1	96	3182.892428	132	138	138	70	70	68	136	69.333	2	2	2	1	2	2	2	6.6	1	10
1192	43	18	24	69.84	321.2	139	3.9	1	31	5	125	6.49	0.91	1	3.49	119	1.965	2.003	2	8.914	25.9	230.873	14963.40651	3	90	4987.80217	112	114	112	62	64	60	112.667	62	2	2	2	2	1	2	1	6.6	1	9
1193	42	12	18	64.53	184.4	139	4	2	60	3	87	5.01	1.68	1	6.21	65	4.189	1.076	1	7.947	24.6	195.496	36055.1594	2	103	12018.38647	132	120	124	56	54	56	125.333	55.333	2	2	2	2	2	2	2	5.4	2	10
1194	45	16	21	46.85	208.2	138	4.1	2	21	1	93	9.36	2.09	1	4.19	35	1.914	2.149	2	7.395	19	140.505	55140.36098	2	102	18380.12033	112	108	112	74	78	72	110.667	74.667	2	2	2	2	2	2	2	5.5	2	12
1195	41	87	62	106.08	410.4	142	3.8	1	64	4	192	14.55	1.14	1	4.5	228	2.172	6.898	1	9.994	54.5	544.673	9609.942052	2	101	3203.314017	164	160	158	86	76	86	160.667	82.667	1	1	1	1	1	2	1	8.1	1	14
1196	45	49	37	108.73	487.7	138	3.5	1	30	4	107	8.65	1.01	1	4.76	104	3.207	2.285	2	8.624	27.6	238.022	21013.42242	2	96	7004.47414	114	122	104	68	70	72	113.333	70	2	2	2	2	2	2	2	4.7	2	10
1197	41	14	17	74.26	226	140	4	2	47	5	86	4.72	1.19	1	4.71	108	2.948	1.002	2	8.443	26.5	223.74	13644.50413	2	100	4548.168043	106	112	112	70	64	72	110	68.667	2	2	2	2	2	2	2	5.1	2	13
1198	42	19	19	78.68	333.1	140	4.4	1	57	3	79	6.98	1.14	1	5.84	87	4.267	1.362	2	8.142	27.9	227.162	125259.2296	2	95	41753.07653	118	118	114	84	78	74	116.667	78.667	1	1	1	1	2	2	2	5.3	2	10
1199	50	19	25	76.02	469.9	139	4.5	2	71	5	133	13.35	1.09	1	3.93	191	1.862	4.384	1	9.449	24.6	232.445	15781.17539	2	92	5260.391797	140	136	122	54	60	60	132.667	58	1	1	1	1	2	2	2	5.6	2	12
1200	41	29	26	88.4	416.4	137	4.7	1	59	2	93	10.08	1.03	1	5.48	118	3.827	2.315	2	8.61	24.1	207.501	26969.79863	1	90	8989.932877	118	116	114	70	78	76	116	74.667	2	2	2	2	2	2	2	5.7	2	13
1201	41	15	22	68.95	279.6	140	4.2	2	68	2	109	7.27	1.29	1	6.13	146	4.086	1.957	1	8.982	26.9	241.616	9440.710379	2	93	3146.90346	120	128	122	74	74	72	123.333	73.333	2	2	2	2	2	2	2	6	2	10
1202	38	17	18	89.28	386.6	140	4.1	2	57	4	147	22.35	2.02	1	6.08	112	3.491	8.112	2	9.016	40.2	362.443	12144.77342	3	90	4048.257807	142	142	144	58	56	56	142.667	56.667	1	1	1	1	1	2	1	8	1	11
1203	38	19	21	59.23	243.9	138	3.2	2	80	3	202	24.93	1.45	1	4.01	69	2.198	12.434	1	8.849	26.2	231.844	61529.33968	2	91	20509.77989	168	170	168	78	86	80	168.667	81.333	1	1	1	1	1	1	2	7.4	1	1
1204	46	32	27	113.15	339	141	4.3	1	80	3	111	7.49	1.09	1	5.51	148	3.646	2.053	1	9.014	20	180.28	45390.97864	2	101	15130.32621	148	152	154	0	52	52	151.333	34.667	1	1	2	1	2	2	2	5.6	2	1
1205	43	23	26	75.14	350.9	137	3.4	2	22	3	96	28.68	0.98	1	4.01	121	2.405	6.798	2	8.667	44.6	386.548	60510.44356	2	97	20170.14785	100	100	102	82	90	86	100.667	86	1	2	2	1	2	2	2	4.8	2	11
1206	45	11	13	69.84	327.1	138	3.6	2	31	2	90	17.08	1.19	1	5.25	94	3.569	3.796	2	8.35	34.3	286.405	39040.41519	1	98	13013.47173	110	110	104	72	80	78	108	76.667	2	2	2	2	2	2	2	5.1	2	10
1207	43	32	19	82.21	273.6	139	4.4	1	39	2	172	61.93	0.75	1	5.09	374	2.405	26.301	2	10.379	42.4	440.07	37347.49793	2	93	12449.16598	140	132	158	82	88	88	143.333	86	1	1	2	1	1	2	2	7.5	1	14
1208	44	57	37	77.79	374.7	140	4	1	68	2	154	7.58	1.14	1	4.86	136	3.026	2.882	1	9.256	31.7	293.415	11633.33771	1	90	3877.779237	130	132	128	62	68	64	130	64.667	2	2	2	1	1	2	1	8.2	1	12
1209	40	11	16	62.76	237.9	137	4.3	1	31	2	106	18.65	1.45	1	4.45	60	2.689	4.881	2	8.065	23.2	187.108	39049.13101	2	98	13016.377	116	112	116	72	70	64	114.667	68.667	2	2	2	2	2	2	2	5.7	2	10
1210	39	15	19	54.81	107.1	133	3.7	2	38	3	88	5.96	2.02	1	5.92	79	3.491	1.295	2	8.154	30.5	248.697	32886.60091	1	97	10962.2003	104	102	104	68	66	64	103.333	66	2	2	2	2	2	2	2	4.8	2	11
1211	45	17	13	51.27	339	138	4.3	2	21	4	107	3.43	0.72	1	4.86	184	3.181	0.906	2	9.195	21.9	201.371	22808.13483	1	98	7602.71161	108	108	100	66	60	66	105.333	64	2	2	2	2	2	2	2	6	2	13
1212	38	15	14	199.78	582.9	136	4.8	1	50	4	97	8.67	1.03	1	4.99	213	2.845	2.077	2	9.243	30.8	284.684	17382.88248	2	101	5794.29416	96	94	98	74	74	76	96	74.667	1	1	1	1	2	2	2	6	2	23
1213	52	24	24	76.02	279.6	139	4.1	1	23	3	75	3.37	1.58	1	3.88	101	1.784	0.624	2	8.239	20.8	171.371	37700.12308	1	94	12566.70769	130	134	130	64	72	66	131.333	67.333	2	2	2	1	2	2	2	5.5	2	9
1214	44	22	22	83.98	321.2	140	4.3	1	70	3	117	5.01	1.01	2	4.22	212	2.121	1.447	1	9.426	28.1	264.871	82653.57917	1	95	27551.19306	126	120	116	68	66	66	120.667	66.667	1	1	1	1	2	2	2	6.2	2	15
1215	45	14	13	59.23	303.3	138	3.9	2	56	2	95	13.5	1.6	1	4.91	93	2.819	3.167	2	8.393	30.5	255.987	35315.23469	2	92	11771.7449	172	176	172	72	70	68	173.333	70	1	1	1	1	2	2	2	5.3	2	12
1216	48	19	27	76.91	255.8	139	3.7	2	43	3	87	3.12	1.68	1	4.55	87	2.431	0.67	2	8.239	20.7	170.547	28578.2874	2	94	9526.0958	122	124	120	82	80	84	122	82	2	2	2	1	2	2	2	5.3	2	14
1217	46	19	23	77.79	374.7	138	3.9	1	29	5	99	8.83	1.42	1	6.31	230	3.698	2.158	2	9.34	29.2	272.728	9548.31812	2	92	3182.772707	144	146	148	84	80	78	146	80.667	2	2	2	1	2	2	2	5.4	2	14
1218	45	29	26	61	386.6	139	3.6	2	72	3	98	21.48	1.34	1	6.52	134	4.474	5.198	1	8.79	38.7	340.173	26177.95898	1	94	8725.986327	130	128	128	42	50	44	128.667	45.333	1	1	1	1	2	2	2	5.4	2	13
1219	46	28	23	74.26	463.9	139	4	1	20	3	99	2.7	1.03	1	3.75	127	2.069	0.66	2	8.746	21.7	189.788	104528.5377	1	101	34842.8459	124	126	110	62	62	62	120	62	2	2	2	2	2	2	2	5.9	2	12
1220	43	17	22	124.64	261.7	139	3.9	2	56	4	85	5.77	1.58	1	4.22	74	2.25	1.211	2	8.054	32.6	262.56	15663.05029	2	99	5221.016763	134	136	134	84	84	82	134.667	83.333	2	2	2	1	2	2	2	5.4	2	15
1221	44	22	25	68.95	273.6	137	3.7	2	65	3	114	18.65	1.37	1	6.96	229	4.396	5.25	1	9.477	33.5	317.48	155477.5497	1	101	51825.8499	118	118	116	70	70	78	117.333	72.667	1	1	1	1	2	2	2	5.5	2	13
1222	46	14	20	46.85	214.1	139	3.7	2	25	5	89	6.82	1.34	1	4.01	89	2.198	1.499	2	8.284	17	140.828	12195.62079	1	93	4065.20693	114	108	112	58	50	54	111.333	54	2	2	2	2	2	2	2	5.2	2	11
1223	42	17	26	53.04	249.8	138	3.8	2	52	3	93	2.2	2.02	1	4.97	47	2.715	0.505	2	7.69	21.6	166.104	151144.4306	1	90	50381.47687	102	96	98	66	64	64	98.667	64.667	2	2	2	2	2	2	2	5.4	2	13
1224	42	18	22	83.98	243.9	134	3.6	2	71	1	114	3.24	1.16	1	4.42	69	2.896	0.912	1	8.277	34.9	288.867	21893.6802	2	98	7297.8934	174	166	158	88	84	84	166	85.333	2	2	2	1	2	2	2	5.7	2	9
1225	39	16	16	73.37	315.2	138	4.1	2	46	3	103	16.93	1.66	1	6.1	80	4.034	4.306	2	8.324	28.7	238.899	144700.96	1	97	48233.65333	122	128	120	80	78	80	123.333	79.333	2	2	2	2	2	2	2	5.5	2	11
1226	39	31	22	70.72	273.6	141	3.8	2	34	4	94	10.66	0.78	1	6.21	121	4.81	2.474	2	8.646	27.8	240.359	25835.92617	2	96	8611.97539	126	132	142	86	82	80	133.333	82.667	2	2	2	1	2	2	2	5.5	2	9
1227	46	24	20	83.1	237.9	137	3.9	1	21	1	118	5.33	1.99	1	5.12	85	2.689	1.553	2	8.52	31.9	271.788	60918.8739	2	101	20306.2913	138	124	128	72	86	82	130	80	1	2	2	1	2	2	2	5.9	2	12
1228	46	38	22	77.79	398.5	142	3.8	1	21	4	93	13.33	1.22	1	4.16	75	2.56	3.061	2	8.157	37.5	305.888	17478.87325	2	95	5826.291083	130	140	130	74	80	66	133.333	73.333	2	2	2	1	2	2	2	5.6	2	15
1229	45	18	25	69.84	285.5	138	3.3	2	54	4	92	8.21	1.63	1	5.43	102	3.284	1.865	2	8.454	36.4	307.726	24496.88481	1	97	8165.62827	122	118	122	72	72	72	120.667	72	1	1	1	1	2	2	2	5	2	11
1230	39	19	20	82.21	380.7	139	4.1	2	54	3	103	20.68	1.11	1	6.7	139	4.862	5.259	2	8.876	59.2	525.459	168673.8349	1	99	56224.61163	212	198	196	96	100	92	202	96	1	1	1	1	2	2	2	5.7	2	12
1231	43	12	18	52.16	184.4	140	3.8	2	31	3	91	11.72	1.76	1	5.51	59	3.439	2.633	2	7.895	27.2	214.744	55085.61919	2	100	18361.87306	92	94	96	52	48	56	94	52	2	2	2	2	2	2	2	5.1	2	14
1232	44	12	17	56.58	267.7	145	3.6	2	69	5	99	5.65	1.14	1	4.32	93	2.689	1.381	1	8.435	24.1	203.284	11342.54557	3	90	3780.848523	134	142	134	72	76	74	136.667	74	1	1	1	1	2	2	2	5.4	2	1
1233	45	20	28	74.26	404.5	137	3.8	2	62	3	90	4.69	2.51	1	6.85	62	4.034	1.042	1	7.934	26.5	210.251	139412.0761	2	91	46470.69203	108	114	108	72	74	66	110	70.667	1	1	1	1	2	2	2	5.2	2	13
1234	44	26	23	53.04	261.7	139	3.7	2	40	5	101	6.2	1.81	1	5.66	90	3.388	1.546	2	8.422	21.7	182.757	20411.00447	1	97	6803.668157	106	110	108	82	76	76	108	78	2	2	2	2	2	2	2	5.5	2	12
1235	45	28	26	92.82	434.2	138	4.5	1	76	4	180	11.76	1.11	1	4.16	250	1.758	5.227	1	10.021	24.8	248.521	7260.756717	2	95	2420.252239	102	102	112	64	60	56	105.333	60	1	1	1	1	1	2	1	8.2	1	12
1236	38	23	23	73.37	398.5	134	4.5	1	60	3	231	37.15	1.03	1	4.71	155	2.87	21.189	1	9.793	54.1	529.801	169079.1167	1	95	56359.70557	136	140	144	82	70	76	140	76	2	2	2	1	1	2	1	8.5	1	12
1237	40	10	15	79.56	493.7	140	3.4	1	64	4	102	13.06	1.6	1	4.94	70	2.974	3.289	1	8.18	27.5	224.95	9234.294003	2	101	3078.098001	154	146	140	70	76	74	146.667	73.333	1	1	1	1	2	2	2	6	2	13
1238	35	13	20	50.39	202.2	135	3.5	2	28	4	86	15.16	1.34	1	5.22	72	3.517	3.219	2	8.038	29.8	239.532	17642.06543	2	100	5880.688477	116	116	120	62	68	62	117.333	64	2	2	2	2	2	2	2	5.2	2	11
1239	39	17	22	76.91	237.9	138	3.9	2	45	4	73	10.7	2.07	1	5.33	39	3.051	1.929	2	7.261	20.2	146.672	23398.00906	2	99	7799.336353	100	100	96	70	64	64	98.667	66	2	2	2	2	2	2	2	4.9	2	11
1240	46	53	30	95.47	291.5	136	3.9	2	39	3	78	4.82	1.34	1	4.76	85	2.974	0.928	2	8.106	19.3	156.446	74746.86878	2	94	24915.62293	130	128	132	90	86	88	130	88	2	2	2	1	2	2	2	5.2	2	13
1241	49	12	21	83.1	297.4	140	3.8	1	27	4	84	4.16	1.27	1	3.98	77	2.327	0.863	2	8.081	17.9	144.65	11238.9991	2	99	3746.333033	108	102	102	64	62	64	104	63.333	2	2	2	2	2	2	2	5.4	2	10
1242	47	15	19	61.88	321.2	140	3.8	2	25	5	83	8.96	1.86	1	4.34	58	2.172	1.836	2	7.786	18.7	145.598	20649.84658	2	96	6883.282193	122	120	110	70	70	76	117.333	72	2	2	2	2	2	2	2	5.2	2	13
1243	37	21	17	64.53	362.8	140	4.2	2	37	5	103	8.32	1.19	1	6.08	108	4.319	2.116	2	8.624	28.3	244.059	11128.23481	3	91	3709.411603	104	112	106	76	70	68	107.333	71.333	2	2	2	2	2	2	2	5.2	2	11
1244	43	22	24	83.1	291.5	139	4.2	1	40	3	73	9.86	1.5	1	4.86	85	2.922	1.777	2	8.04	21.1	169.644	22639.54015	2	100	7546.513383	114	114	110	68	62	68	112.667	66	2	2	2	2	2	2	2	5.4	2	2
1245	46	15	18	39.78	196.3	142	3.9	2	51	5	100	3.89	2.2	1	5.4	62	2.896	0.96	2	8.039	21.2	170.427	12226.32977	2	92	4075.443257	114	114	112	76	74	78	113.333	76	2	2	2	2	2	2	2	4.7	2	12
1246	42	79	62	84.86	416.4	136	3.9	1	72	3	200	17.85	1.29	1	4.94	146	2.896	8.815	1	9.589	34.6	331.779	34960.56769	2	103	11653.52256	134	116	108	66	54	60	119.333	60	1	2	2	1	2	2	2	7.8	1	12
1247	43	49	23	90.17	398.5	138	3.9	1	36	2	107	6.34	0.57	1	4.45	319	2.224	1.675	2	9.745	28.1	273.835	31362.32948	1	96	10454.10983	122	126	124	60	64	70	124	64.667	2	2	2	2	2	2	2	5.3	2	10
1248	43	8	25	68.07	297.4	138	3.9	2	23	3	89	16.95	2.25	1	5.43	113	2.586	3.725	2	8.523	22	187.506	54568.74353	1	99	18189.58118	98	104	96	68	76	78	99.333	74	2	2	2	2	2	2	2	5.1	2	12
1249	43	31	24	95.47	392.6	136	3.5	1	20	2	90	9.79	1.01	1	4.68	62	3.362	2.176	2	7.934	32.6	258.648	52673.46084	2	101	17557.82028	130	132	130	54	36	40	130.667	43.333	1	2	2	1	2	2	2	5.4	2	9
1250	39	19	23	82.21	249.8	141	4.2	2	63	4	114	11.08	1.09	2	4.47	89	2.922	3.119	1	8.532	27.3	232.924	12882.00399	2	95	4294.00133	120	128	128	64	72	68	125.333	68	1	1	1	1	2	2	2	6.3	2	12
1251	44	16	24	73.37	303.3	138	4.4	1	34	5	93	3.64	1.42	1	3.54	56	1.836	0.836	2	7.865	21.1	165.952	16992.48483	1	103	5664.16161	110	112	116	80	78	76	112.667	78	2	2	2	2	2	2	2	5.4	2	11
1252	42	19	20	65.42	380.7	140	3.9	2	62	5	80	6.35	1.47	1	5.09	138	2.896	1.254	1	8.616	27.2	234.355	22917.91765	1	97	7639.305883	124	116	120	54	60	54	120	56	2	2	2	2	2	2	2	5.4	2	11
1253	45	28	27	78.68	648.3	140	3.4	2	43	3	132	41.15	1.11	1	4.76	129	2.974	13.412	2	9.049	47.8	432.542	20582.94107	2	95	6860.980357	128	134	132	76	70	68	131.333	71.333	1	1	1	1	2	2	2	6.3	2	16
1254	46	23	22	91.94	315.2	139	4	2	46	3	98	9.89	0.93	1	5.02	267	2.715	2.393	2	9.479	31.8	301.432	29727.61881	1	101	9909.20627	102	102	102	62	60	60	102	60.667	2	2	2	2	2	2	2	5.2	2	14
1255	44	9	19	56.58	297.4	140	3.5	2	54	5	96	6.36	2.46	1	4.84	82	1.965	1.508	2	8.278	24.8	205.294	21875.42365	1	92	7291.807883	128	120	120	66	72	68	122.667	68.667	1	1	1	1	2	2	2	5.4	2	11
1256	40	12	19	68.07	208.2	137	3.3	2	27	3	89	9.24	1.5	1	5.35	150	3.077	2.031	2	8.806	24.5	215.747	83650.94759	2	92	27883.6492	104	92	92	70	66	68	96	68	2	2	2	2	2	2	2	5.3	2	11
1257	46	21	16	51.27	255.8	140	3.8	2	21	3	103	56.28	0.91	1	4.29	171	2.508	14.313	2	9.083	25.9	235.25	43893.58682	2	98	14631.19561	106	98	102	64	62	62	102	62.667	2	2	2	2	2	2	2	5.4	2	11
1258	43	44	33	95.47	410.4	138	4.2	1	62	3	112	21.48	1.29	1	4.01	136	2.017	5.94	1	8.938	33.7	301.211	134969.8269	1	98	44989.9423	146	140	142	74	80	82	142.667	78.667	1	2	2	1	2	2	2	5.1	2	14
1259	48	26	30	92.82	422.3	137	3.9	1	36	5	100	16.17	1.14	1	5.95	263	3.439	3.993	2	9.484	25.3	239.945	19850.42257	1	101	6616.807523	108	114	114	68	70	68	112	68.667	2	2	2	2	2	2	2	5.8	2	11
1260	46	26	25	46.85	368.8	140	4	1	33	2	93	14.34	0.62	1	5.53	135	4.215	3.293	2	8.745	45	393.525	38778.86677	2	99	12926.28892	116	112	108	76	74	70	112	73.333	2	2	2	2	2	2	2	5.5	2	11
1261	38	21	21	454.38	297.4	141	3.4	2	73	3	120	5.47	1.16	2	3.67	103	1.965	1.621	1	8.729	17.8	155.376	22597.4699	2	95	7532.489967	192	166	166	54	50	54	174.667	52.667	1	1	1	1	1	2	1	4.9	1	14
1262	40	29	26	90.17	398.5	140	3.8	1	75	3	115	27.55	0.91	1	4.78	182	2.948	7.823	1	9.256	43.7	404.487	56801.74764	2	93	18933.91588	134	142	140	70	72	76	138.667	72.667	1	1	1	1	2	2	1	5.7	1	14
1263	44	12	20	91.94	380.7	141	4.3	2	77	2	87	5	1.78	1	4.78	90	2.534	1.074	1	8.273	21.5	177.87	19614.82956	2	93	6538.27652	124	126	132	62	68	72	127.333	67.333	1	1	1	1	2	2	2	5.9	2	1
1264	43	18	28	58.34	273.6	137	3.7	2	40	4	77	6.83	1.42	1	4.73	61	3	1.299	2	7.762	33.9	263.132	19326.87564	1	96	6442.29188	102	104	100	72	70	70	102	70.667	2	2	2	2	2	2	2	5.5	2	11
1265	40	13	15	58.34	208.2	139	4.1	2	38	2	111	8.28	0.88	1	4.37	62	3.181	2.269	2	8.144	31.7	258.165	32092.5428	2	99	10697.51427	142	144	144	70	74	70	143.333	71.333	2	2	2	1	2	2	2	5.6	2	10
1266	42	26	25	81.33	446.1	138	4.1	1	76	3	110	8.81	1.58	1	6.34	91	4.293	2.393	1	8.518	26.8	228.282	65543.10826	1	91	21847.70275	116	110	122	62	62	64	116	62.667	1	1	1	1	2	2	2	5.7	2	14
1267	41	19	24	88.4	327.1	138	4	1	68	3	103	9.71	2.02	1	5.82	43	3.569	2.469	1	7.703	28	215.684	106753.6334	2	92	35584.54447	136	138	140	66	62	70	138	66	2	2	2	1	2	2	2	5	2	9
1268	44	18	21	75.14	255.8	142	3.6	2	67	4	92	6.71	1.94	1	5.51	83	3.129	1.524	1	8.247	22.9	188.856	8538.749518	2	100	2846.249839	128	126	128	74	64	64	127.333	67.333	1	1	1	1	2	2	2	4.6	2	15
1269	42	19	23	67.18	362.8	139	3.5	2	22	4	91	65.28	1.24	1	4.97	228	2.534	14.668	2	9.247	26.4	244.121	13843.24858	3	90	4614.416193	114	112	110	66	64	68	112	66	2	2	2	2	2	2	2	5.4	2	11
1270	42	19	22	121.11	303.3	138	3.7	1	78	3	120	6.65	1.14	1	5.22	195	3.077	1.97	1	9.367	35	327.845	78828.92747	2	98	26276.30916	140	140	146	70	80	76	142	75.333	1	1	1	1	2	2	2	6.2	2	13
1271	43	62	34	62.76	386.6	133	4.4	1	40	2	114	60.57	1.16	1	6.36	326	3.517	17.049	2	9.83	25.7	252.631	38657.35762	2	98	12885.78587	106	108	102	74	80	76	105.333	76.667	1	1	1	1	2	2	2	6.3	2	14
1272	45	13	18	68.07	196.3	139	4.7	2	32	5	86	6.5	1.58	1	3.85	39	2.069	1.38	2	7.425	21.1	156.668	21766.15352	2	92	7255.384507	100	94	92	54	64	66	95.333	61.333	2	2	2	2	2	2	2	5.1	2	12
1273	42	18	24	61	333.1	141	3.3	2	66	2	104	11.63	1.11	1	5.95	134	4.138	2.986	1	8.849	37.1	328.298	18290.18602	2	91	6096.728673	158	152	166	66	68	68	158.667	67.333	1	1	1	1	2	2	2	5	2	18
1274	42	18	23	53.04	190.3	140	4.4	2	31	3	82	2.34	1.53	1	4.53	50	2.741	0.474	2	7.626	19.6	149.47	80950.19987	3	90	26983.39996	86	90	88	54	56	60	88	56.667	2	2	2	2	2	2	2	5.2	2	12
1275	43	12	18	62.76	232	142	4.1	2	36	4	93	4.16	1.32	1	4.27	78	2.534	0.955	2	8.196	22.9	187.688	44382.58897	2	101	14794.19632	122	122	114	84	84	80	119.333	82.667	2	2	2	1	2	2	2	4.9	2	9
1276	47	25	23	57.46	356.9	140	4.6	2	71	3	93	6.67	1.94	1	5.3	320	1.707	1.532	1	9.608	24.3	233.474	29210.27135	1	94	9736.757117	158	150	156	64	64	64	154.667	64	1	1	1	1	2	2	2	5.6	2	9
1277	42	26	20	91.05	255.8	136	4.1	1	54	5	105	12.57	1.32	1	5.28	132	3.284	3.259	2	8.844	30.2	267.089	11723.86975	2	92	3907.956583	136	138	132	84	84	80	135.333	82.667	1	1	1	1	2	2	2	5.7	2	12
1278	47	49	34	98.12	333.1	140	4.6	1	42	4	98	11.5	0.88	1	5.61	177	3.827	2.783	2	9.068	21.8	197.682	18151.24268	1	96	6050.414227	118	122	124	80	78	80	121.333	79.333	2	2	2	2	2	2	2	5.8	2	10
1279	46	16	19	49.5	362.8	136	4	2	29	3	75	2.72	1.14	1	4.63	72	3.129	0.504	2	7.901	29.8	235.45	54280.27834	1	94	18093.42611	108	106	104	54	50	58	106	54	2	2	2	2	2	2	2	5	2	14
1280	32	10	15	53.92	184.4	137	4	2	36	4	89	9.81	1.94	1	5.56	98	3.103	2.156	2	8.38	35	293.3	37344.65625	1	100	12448.21875	106	112	110	68	70	68	109.333	68.667	2	2	2	2	2	2	2	5.2	2	9
1281	43	17	24	66.3	368.8	137	4.2	1	65	3	87	3.16	1.5	1	5.3	143	3.051	0.679	1	8.736	26.6	232.378	26422.57704	1	94	8807.52568	140	130	136	42	48	0	135.333	30	2	2	2	1	2	2	2	5.3	2	11
1282	45	48	29	78.68	386.6	139	4.2	1	23	2	92	9.11	0.67	1	4.19	151	2.741	2.069	2	8.846	30.8	272.457	42632.21053	2	93	14210.73684	120	122	118	70	70	70	120	70	2	2	2	2	2	2	2	5.4	2	12
1283	44	29	29	75.14	309.3	140	3.7	2	37	2	101	16.83	1.86	1	5.69	112	3.258	4.197	2	8.64	27.3	235.872	40949.06949	2	102	13649.68983	124	124	124	70	56	64	124	63.333	2	2	2	2	2	2	2	5.7	2	10
1284	44	30	25	61	202.2	140	4	2	50	1	100	16.12	1.6	1	4.06	63	2.121	3.98	2	8.055	36.8	296.424	24567.07987	1	102	8189.026623	118	112	110	52	56	60	113.333	56	2	2	2	2	2	2	2	6	2	1
1285	46	114	70	83.98	374.7	137	3.5	1	26	3	96	9.03	1.91	1	4.4	65	2.146	2.14	2	8.046	31.7	255.058	116509.2173	3	91	38836.40577	122	122	134	60	64	46	126	56.667	2	2	2	2	2	2	2	5.5	2	13
1286	40	13	16	83.1	487.7	142	4.1	2	29	4	87	23.57	1.5	1	5.66	95	3.672	5.063	2	8.327	39.7	330.582	23987.34162	1	100	7995.78054	120	120	118	76	80	82	119.333	79.333	2	2	2	2	2	2	2	5.7	2	14
1287	43	19	22	160.89	463.9	140	3.5	1	60	4	144	16.27	2.02	1	4.89	112	2.276	5.785	1	8.995	30.6	275.247	6085.921613	1	96	2028.640538	112	112	108	78	74	72	110.667	74.667	1	1	1	1	1	2	1	6.9	1	12
1288	41	12	22	77.79	178.4	141	3.6	2	62	4	99	5.47	1.71	1	3.65	54	1.655	1.337	1	7.891	21.7	171.235	10548.85936	2	100	3516.286453	152	150	144	62	62	56	148.667	60	2	2	2	1	2	2	2	5.7	2	10
1289	44	20	25	63.65	321.2	138	4	1	21	2	102	6.22	0.93	1	4.09	54	2.87	1.567	2	7.921	25.2	199.609	36508.86171	2	90	12169.62057	118	114	108	50	62	56	113.333	56	2	2	2	2	2	2	2	5.4	2	12
1290	42	25	24	62.76	327.1	137	3.7	2	64	1	94	4.58	1.63	1	4.65	68	2.664	1.063	1	8.07	25.2	203.364	9981.600708	2	96	3327.200236	124	118	112	74	80	74	118	76	1	1	1	1	2	2	2	5.3	2	10
1291	46	15	26	55.69	214.1	141	3	2	55	3	94	4.71	1.45	1	5.35	100	3.388	1.093	2	8.455	20	169.1	191979.6401	1	93	63993.21337	160	160	146	102	96	84	155.333	94	2	2	2	1	2	2	2	5.4	2	11
1292	39	14	17	58.34	202.2	136	3.8	2	31	1	97	3.76	1.66	1	4.24	91	2.121	0.901	2	8.392	29.3	245.886	48694.02367	2	99	16231.34122	110	106	104	82	78	74	106.667	78	2	2	2	2	2	2	2	5.3	2	9
1293	42	25	22	86.63	541.3	140	3.9	1	39	5	105	17.15	1.01	1	4.68	234	2.457	4.446	2	9.416	28.5	268.356	19659.30338	1	91	6553.101127	114	110	114	78	78	80	112.667	78.667	2	2	2	2	2	2	2	5.9	2	11
1294	40	22	20	101.66	226	139	4.1	2	33	4	87	11.13	2.02	1	4.37	86	1.914	2.391	2	8.227	26.4	217.193	43787.96889	2	97	14595.98963	108	112	100	64	60	68	106.667	64	2	2	2	2	2	2	2	5.7	2	7
1295	47	17	21	83.1	315.2	139	4.1	2	22	5	88	7.35	1.66	1	4.53	52	2.612	1.597	2	7.735	24.3	187.961	17454.1035	2	101	5818.0345	106	114	106	60	58	58	108.667	58.667	2	2	2	2	2	2	2	5.3	2	10
1296	42	30	34	91.05	356.9	138	4	1	29	2	85	10.18	1.47	1	5.43	138	3.233	2.137	2	8.677	24	208.248	40883.24962	2	99	13627.74987	118	118	114	76	66	66	116.667	69.333	2	2	2	2	2	2	2	5.3	2	12
1297	47	28	30	74.26	339	139	4	1	33	2	84	1.8	1.6	1	4.81	53	2.922	0.373	2	7.708	22	169.576	34624.13341	2	94	11541.3778	126	106	112	64	58	64	114.667	62	2	2	2	2	2	2	2	5.5	2	11
1298	45	40	27	84.86	356.9	138	4.4	1	54	5	138	45.1	1.03	1	5.28	84	3.801	15.367	2	8.665	24.7	214.026	14595.5255	1	90	4865.175167	120	122	116	80	82	84	119.333	82	2	2	2	1	2	2	2	6.1	2	10
1299	42	14	22	61.88	297.4	139	4.3	2	68	2	109	7.96	1.89	1	5.51	171	2.741	2.142	1	9.14	22.8	208.392	10855.67916	2	90	3618.55972	134	136	134	62	62	62	134.667	62	2	2	2	1	2	2	2	5.6	2	0
1300	41	18	20	53.92	505.6	140	3.8	2	46	3	97	3.71	1.09	1	4.84	256	2.431	0.889	2	9.427	27.3	257.357	35160.69801	1	101	11720.23267	150	146	146	84	82	84	147.333	83.333	2	2	2	1	2	2	2	4.9	2	11
1301	42	39	31	68.95	380.7	140	4.2	1	49	3	96	8.83	1.29	1	6.67	102	4.862	2.093	2	8.496	28.9	245.534	31610.47094	2	94	10536.82365	122	128	126	84	82	82	125.333	82.667	2	2	2	1	2	2	2	4.9	2	27
1302	41	116	206	76.91	321.2	143	4.9	2	44	4	99	15.51	1.34	1	4.68	90	2.87	3.791	2	8.402	32.3	271.385	19076.4893	1	98	6358.829767	106	104	106	70	68	72	105.333	70	2	2	2	2	2	2	2	6.3	2	12
1303	43	45	27	63.65	327.1	138	4	1	42	1	102	16.26	1.71	1	4.91	97	2.715	4.095	2	8.507	32.5	276.478	31176.02393	2	94	10392.00798	142	142	138	92	80	82	140.667	84.667	1	1	2	1	2	2	2	5.9	2	12
1304	45	21	22	63.65	249.8	137	3.6	2	70	5	93	13.44	1.81	1	7.14	198	4.293	3.086	1	9.128	27.1	247.369	14706.0464	2	103	4902.015467	168	166	168	84	80	76	167.333	80	2	2	2	1	1	2	2	7.8	1	14
1305	35	12	15	51.27	232	138	4.2	2	36	3	95	3.64	1.24	2	3.85	76	2.224	0.854	2	8.191	27.3	223.614	79987.93833	1	101	26662.64611	128	130	128	70	66	66	128.667	67.333	1	1	1	1	2	2	2	6.2	2	11
1306	46	40	24	61	237.9	139	3.7	2	33	3	94	7.75	1.24	1	6.59	135	4.655	1.799	2	8.755	28.2	246.891	32603.62306	1	101	10867.87435	110	108	110	64	68	68	109.333	66.667	2	2	2	2	2	2	2	5.4	2	13
1307	44	38	45	66.3	374.7	137	3.8	2	55	3	83	6.37	2.43	1	5.66	112	2.664	1.305	2	8.444	28.1	237.276	130777.187	2	98	43592.39567	164	152	158	82	78	80	158	80	1	1	1	1	2	2	2	4.7	2	14
1308	44	23	28	104.31	261.7	137	4.1	1	37	4	102	8.48	1.68	1	6.36	185	3.724	2.136	2	9.152	26.2	239.782	19321.21665	1	99	6440.40555	132	126	126	82	72	70	128	74.667	2	2	2	2	2	2	2	5.5	2	10
1309	42	37	26	73.37	380.7	138	4.5	1	51	4	107	8.43	1.09	1	2.97	58	1.577	2.227	2	8.04	26.4	212.256	21775.9744	1	91	7258.658133	114	114	114	72	70	70	114	70.667	1	1	1	1	1	2	1	6.3	1	11
1310	48	17	22	84.86	309.3	138	3.5	1	49	3	95	6.97	1.29	1	3.85	64	2.224	1.635	2	8.02	29.6	237.392	137840.3685	1	94	45946.7895	124	126	124	78	82	74	124.667	78	2	2	2	2	2	2	2	5	2	9
1311	42	15	26	88.4	398.5	137	3.5	2	73	3	137	10.28	2.2	1	5.9	82	3.284	3.477	1	8.634	22.9	197.719	66961.54455	1	101	22320.51485	156	150	158	80	76	78	154.667	78	1	1	1	1	2	2	2	5.3	2	0
1312	48	35	31	75.14	285.5	139	4	1	41	5	88	8.7	1.4	1	5.48	208	3	1.89	2	9.122	24.5	223.489	15518.43956	2	92	5172.813187	118	122	120	80	80	80	120	80	2	2	2	1	2	2	2	5.3	2	11
1313	44	38	28	75.14	374.7	137	4.1	1	30	3	105	8.29	1.03	1	5.28	238	3	2.149	2	9.433	26.7	251.861	101633.5343	1	93	33877.84477	118	112	114	66	70	66	114.667	67.333	2	2	2	2	2	2	2	5	2	10
1314	46	23	23	66.3	452	138	3.8	1	33	4	127	21.6	0.67	1	6.44	167	4.913	6.773	2	9.269	23.2	215.041	20112.69426	2	90	6704.23142	116	120	118	78	64	66	118	69.333	2	2	2	2	2	2	2	5.6	2	11
1315	44	23	18	43.32	208.2	138	4.4	2	80	3	119	21.43	2.28	1	7.34	159	4.241	6.297	1	9.155	25.5	233.453	57877.50742	1	102	19292.50247	146	130	128	74	70	56	134.667	66.667	1	1	2	1	2	2	2	5.6	2	14
1316	45	124	58	71.6	440.2	137	4.3	1	39	3	112	6.64	1.37	1	5.15	163	2.922	1.836	2	9.119	26.3	239.83	103932.6494	3	91	34644.21647	112	106	104	52	50	54	107.333	52	2	2	2	2	2	2	2	6.2	2	12
1317	43	17	18	66.3	267.7	139	3.9	2	80	3	98	10.44	1.34	1	5.12	223	2.612	2.526	1	9.299	35.6	331.044	70136.54357	2	102	23378.84786	134	124	128	76	74	68	128.667	72.667	1	1	1	1	2	2	2	5.5	2	14
1318	42	17	16	54.81	172.5	135	4.2	2	43	4	236	5.14	2.07	1	5.12	39	2.845	2.995	2	8.434	26.1	220.127	14871.92264	3	90	4957.307547	116	114	122	74	76	78	117.333	76	2	2	2	2	1	1	2	9.9	1	11
1319	48	111	115	71.6	333.1	142	3.8	1	59	4	98	2.86	1.97	1	5.48	186	2.56	0.692	2	9.118	22.8	207.89	26997.6586	1	97	8999.219533	132	132	130	68	70	74	131.333	70.667	2	2	2	1	2	2	2	6	2	13
1320	35	11	29	72.49	315.2	135	4.9	2	48	3	97	12.52	1.03	1	4.32	194	2.276	2.999	2	9.149	33.4	305.577	36141.58239	1	98	12047.19413	118	122	124	84	84	86	121.333	84.667	2	2	2	1	2	2	2	5.5	2	10
1321	42	34	27	60.11	291.5	141	3.7	2	48	1	118	36.55	1.47	1	4.37	121	2.276	10.649	2	8.873	36	319.428	43763.02959	2	102	14587.67653	146	148	142	78	82	76	145.333	78.667	1	1	1	1	2	2	2	6.3	2	12
1322	42	17	16	55.69	220.1	140	4.3	2	51	1	91	5.3	1.53	1	4.4	53	2.586	1.191	2	7.788	21.9	170.557	24078.05749	1	90	8026.019163	128	136	130	76	80	72	131.333	76	2	2	2	1	2	2	2	5.7	2	9
1323	41	20	17	62.76	297.4	137	3.9	2	50	2	109	35.43	1.27	1	4.45	85	2.741	9.535	2	8.441	33.9	286.15	28934.42641	2	91	9644.808803	132	126	130	88	82	80	129.333	83.333	1	1	1	1	2	2	2	5.7	2	10
1324	42	66	165	61.88	315.2	141	4.1	2	68	4	129	15.67	1.63	1	4.4	96	2.276	4.991	1	8.731	31.1	271.534	8538.749518	1	96	2846.249839	158	150	134	74	72	70	147.333	72	1	1	1	1	1	2	1	11.3	1	12
1325	46	26	30	83.1	291.5	140	4.3	2	43	5	106	10.71	1.34	1	6.47	182	4.189	2.803	2	9.174	29.3	268.798	44729.77464	2	102	14909.92488	130	126	122	76	82	80	126	79.333	2	2	2	2	1	2	2	5.3	1	11
1326	40	23	28	90.17	333.1	141	3.7	2	73	3	111	9.41	1.19	2	4.42	136	2.534	2.579	1	8.929	43	383.947	62240.53434	2	94	20746.84478	136	136	136	68	72	72	136	70.667	1	1	1	1	2	2	2	6.2	2	16
1327	48	106	75	93.7	559.1	141	3.4	1	45	3	114	28.23	1.03	1	5.3	218	3.129	7.946	2	9.428	34.3	323.38	90194.90974	2	100	30064.96991	124	116	126	90	90	90	122	90	1	1	1	1	2	2	2	5.5	2	9
1328	45	18	24	70.72	416.4	138	3.8	1	57	3	97	59.27	1.01	1	5.35	138	3.62	14.196	2	8.809	23.5	207.012	25538.53349	3	90	8512.844497	110	106	100	78	78	74	105.333	76.667	2	2	2	2	2	2	2	5.7	2	12
1329	45	16	19	57.46	327.1	130	3.5	2	77	3	96	10.76	1.37	1	5.3	113	3.336	2.551	1	8.599	24.2	208.096	86779.33792	1	101	28926.44597	122	126	122	56	56	56	123.333	56	1	1	1	1	2	2	2	5.4	2	14
1330	38	18	21	64.53	285.5	138	4.3	2	42	3	88	7.96	1.34	1	3.57	50	1.965	1.73	2	7.696	37.9	291.678	36144.2486	3	92	12048.08287	106	104	108	82	82	80	106	81.333	2	2	2	1	2	2	2	5.7	2	11
1331	46	20	21	61	285.5	140	3.8	1	44	1	201	6.16	1.16	1	4.5	208	2.25	3.057	2	9.948	27.9	277.549	31855.80776	2	96	10618.60259	130	134	126	78	74	72	130	74.667	2	2	2	1	1	2	2	9.1	1	13
1332	44	19	28	53.92	220.1	138	4.2	2	46	5	70	4.14	1.47	1	7.32	144	5.094	0.716	2	8.525	21.5	183.288	19251.87166	3	91	6417.290553	120	118	120	60	64	62	119.333	62	2	2	2	2	2	2	2	5.1	2	12
1333	39	18	21	220.12	267.7	138	3.9	1	77	3	88	4.12	2.15	1	4.89	106	2.198	0.895	1	8.448	23.8	201.062	18119.90227	2	98	6039.967423	116	110	112	50	50	56	112.667	52	2	2	2	2	2	2	2	5.5	2	13
1334	44	29	27	67.18	190.3	142	3.8	2	32	4	99	10.8	1.42	1	3.75	46	2.095	2.64	2	7.731	19.8	153.074	22790.09199	2	90	7596.69733	96	94	96	52	60	68	95.333	60	2	2	2	2	2	2	2	5.2	2	15
1335	45	31	28	68.95	380.7	139	4	1	27	1	89	10.28	1.53	1	4.99	69	3.103	2.259	2	8.03	28.6	229.658	38428.19956	2	103	12809.39985	104	102	104	58	66	62	103.333	62	2	2	2	2	2	2	2	4.9	2	9
1336	41	19	19	51.27	184.4	139	3.2	2	42	1	99	14.79	1.24	1	4.42	87	2.741	3.615	2	8.368	35.3	295.39	35013.57098	2	94	11671.19033	136	146	152	90	92	90	144.667	90.667	1	1	2	1	2	2	2	5.6	2	10
1337	42	17	18	53.92	309.3	143	4.3	2	56	5	103	21.62	1.03	1	4.14	111	2.534	5.498	2	8.651	27.4	237.037	12605.35483	1	96	4201.784943	112	114	116	74	70	66	114	70	2	2	2	2	2	2	2	5.8	2	11
1338	40	25	33	61	279.6	140	3.7	2	70	2	93	11.76	1.34	1	5.17	110	3.258	2.7	1	8.54	36.6	312.564	23916.21524	3	91	7972.071747	156	150	154	90	86	82	153.333	86	2	2	2	1	2	2	2	5.2	2	1
1339	49	22	39	87.52	422.3	139	4	1	53	3	93	4.5	1.91	1	4.4	62	2.172	1.033	2	7.967	22.1	176.071	137509.3659	2	91	45836.4553	114	114	104	62	60	64	110.667	62	2	2	2	2	2	2	2	5.1	2	14
1340	43	13	22	81.33	309.3	145	3.8	1	72	3	103	6.03	2.25	1	5.59	127	2.689	1.534	1	8.786	30	263.58	77299.00621	2	91	25766.3354	182	188	188	74	78	78	186	76.667	1	1	1	1	2	2	2	5.4	2	11
1341	44	18	19	64.53	368.8	139	4	1	51	4	93	12.24	1.09	1	4.58	75	3.103	2.811	2	8.157	26.8	218.608	20284.34946	2	97	6761.44982	122	134	134	88	84	86	130	86	1	1	1	1	2	2	2	5.1	2	12
1342	50	21	28	85.75	463.9	143	3.9	1	21	5	100	12.69	1.22	1	4.76	76	3.155	3.133	2	8.243	26.7	220.088	10407.57335	2	103	3469.191117	112	108	108	76	74	70	109.333	73.333	2	2	2	2	2	2	2	5.1	2	10
1343	44	46	38	83.1	416.4	139	3.4	1	46	2	107	7.72	1.24	1	6.47	307	3.646	2.04	2	9.707	31.9	309.653	48961.70392	1	92	16320.56797	162	164	160	78	82	84	162	81.333	1	2	2	1	2	2	2	5.5	2	11
1344	34	12	17	67.18	208.2	140	3.6	2	51	4	93	29.07	1.01	1	5.69	158	3.853	6.675	2	8.902	24.9	221.66	15890.45262	2	100	5296.81754	126	124	130	64	68	70	126.667	67.333	2	2	2	2	2	2	2	5.7	2	12
1345	50	16	20	76.91	339	140	3.5	1	26	4	89	6.62	1.14	1	5.15	85	3.569	1.455	2	8.238	25.3	208.421	12075.50931	1	96	4025.16977	126	124	126	64	72	64	125.333	66.667	2	2	2	2	2	2	2	5.3	2	11
1346	47	15	20	88.4	261.7	138	3.8	1	20	4	94	10.29	1.11	1	3.21	67	1.758	2.388	2	8.055	22.6	182.043	25155.89833	1	90	8385.299443	126	118	124	54	54	66	122.667	58	2	2	2	2	2	2	2	5.4	2	10
1347	41	29	23	97.24	404.5	137	4.4	1	75	3	111	9.18	1.47	1	4.16	130	2.017	2.516	1	8.884	27.4	243.422	62614.38313	2	94	20871.46104	124	124	124	56	62	60	124	59.333	1	1	1	1	2	2	2	6.1	2	13
1348	46	56	35	60.11	374.7	140	4	2	45	5	119	13.42	1.11	1	7.29	125	5.534	3.943	2	8.914	28.8	256.723	14311.06846	1	103	4770.356153	118	118	122	74	72	76	119.333	74	2	2	2	2	2	2	2	5.9	2	21
1349	45	22	21	114.04	380.7	141	3.6	1	24	4	99	15.9	0.98	1	5.53	115	3.957	3.887	2	8.647	31.7	274.11	15898.34334	2	96	5299.44778	124	116	118	74	56	62	119.333	64	1	2	2	1	2	2	2	6.1	2	12
1350	43	23	23	106.08	214.1	140	4.2	1	70	3	126	4.38	1.06	1	4.42	90	2.896	1.363	1	8.643	25.9	223.854	91501.12458	2	102	30500.37486	116	120	122	64	66	66	119.333	65.333	1	1	1	1	1	2	1	6.6	1	12
1351	42	19	31	83.98	261.7	142	3.7	1	74	1	96	9.61	1.14	1	3.21	109	1.5	2.278	1	8.563	25.3	216.644	14665.21766	1	98	4888.405887	120	118	126	68	62	68	121.333	66	2	2	2	2	2	2	2	5.8	2	11
1352	41	14	19	88.4	339	139	4.1	1	58	4	91	2.79	1.24	1	4.37	96	2.638	0.627	2	8.382	22.7	190.271	29807.96477	1	95	9935.988257	120	122	128	74	72	74	123.333	73.333	2	2	2	2	2	2	2	6.2	2	11
1353	44	11	16	76.02	380.7	138	4.3	1	60	2	142	23.15	1.53	1	4.11	75	2.198	8.117	1	8.58	25.4	217.932	9847.238527	1	93	3282.412842	116	114	112	64	64	62	114	63.333	2	2	2	2	1	2	2	6.5	1	10
1354	44	28	26	105.2	374.7	139	4.2	1	80	3	118	21.95	1.5	1	4.5	271	1.603	6.395	1	9.68	34.1	330.088	45390.97864	2	101	15130.32621	148	148	144	58	58	50	146.667	55.333	1	1	1	1	2	2	2	6.4	2	15
1355	44	25	24	40.66	226	138	4	2	22	1	88	9.86	1.11	1	3.13	80	1.603	2.142	2	8.166	27.4	223.748	32314.3359	1	103	10771.4453	124	118	116	50	58	60	119.333	56	2	2	2	2	2	2	2	5.1	2	12
1356	42	31	21	41.55	356.9	140	3.5	2	47	5	108	17.12	1.24	1	6.59	139	4.629	4.565	2	8.923	27.9	248.952	13289.65852	2	92	4429.886173	142	148	156	106	104	108	148.667	106	2	2	2	1	2	2	2	5.8	2	12
1357	45	43	34	61	226	138	4	2	32	1	99	17.02	1.55	1	5.33	152	3	4.16	2	8.926	24.9	222.257	41544.40126	2	96	13848.13375	108	108	108	66	66	68	108	66.667	2	2	2	2	2	2	2	4.8	2	15
1358	47	12	18	142.32	523.4	140	3.6	2	64	2	129	14.5	1.53	1	5.66	66	3.801	4.619	1	8.356	33.6	280.762	11542.92161	2	100	3847.640537	174	162	158	78	76	72	164.667	75.333	1	1	1	1	2	2	2	5.5	2	11
1359	42	18	18	57.46	321.2	138	3.5	2	45	4	111	25.47	1.37	1	3.72	50	2.095	6.981	2	7.928	37.3	295.714	18318.63676	2	100	6106.212253	116	112	114	58	58	56	114	57.333	1	1	1	1	2	2	2	5.5	2	10
1360	45	47	34	81.33	321.2	142	4	1	47	5	95	6.33	1.55	1	5.2	66	3.31	1.485	2	8.05	23.6	189.98	18405.98458	2	90	6135.328193	110	114	114	62	60	60	112.667	60.667	2	2	2	2	2	2	2	5.3	2	12
1361	36	30	61	68.95	232	148	3	2	56	3	95	36.45	2.17	1	5.02	95	2.353	8.55	2	8.415	18.2	153.153	122574.3855	2	95	40858.1285	100	94	96	68	68	66	96.667	67.333	1	1	1	1	2	2	2	5.1	2	1
1362	43	25	26	92.82	410.4	139	3.8	1	41	2	100	12.32	1.42	1	4.78	113	2.767	3.042	2	8.639	31.2	269.537	32544.61918	2	93	10848.20639	124	124	124	86	78	86	124	83.333	2	2	2	1	2	2	2	5.4	2	12
1363	38	19	25	69.84	321.2	140	4.2	2	55	4	54	9.34	1.5	1	6	83	4.06	1.245	2	7.715	29.9	230.679	16850.23371	2	95	5616.74457	122	122	120	68	74	76	121.333	72.667	2	2	2	2	1	1	1	9.7	1	12
1364	45	23	24	77.79	273.6	139	3.8	1	20	4	83	6.78	1.24	1	3.36	55	1.836	1.389	2	7.733	23	177.859	12075.50931	1	96	4025.16977	102	100	102	60	60	60	101.333	60	2	2	2	2	2	2	2	5.3	2	33
1365	45	15	18	74.26	398.5	138	3.8	1	61	5	194	11.49	1.34	1	3.57	90	1.758	5.504	1	9.075	27.6	250.47	9645.104203	2	100	3215.034734	128	128	130	76	78	74	128.667	76	2	2	2	2	1	2	1	7.6	1	12
1366	43	18	24	84.86	321.2	139	3.9	1	64	3	87	4.75	1.45	1	4.63	85	2.741	1.02	1	8.215	23.3	191.41	166235.0272	1	97	55411.67573	120	122	124	62	66	70	122	66	2	2	2	2	2	2	2	5.7	2	14
1367	41	14	22	83.98	321.2	137	3.9	2	77	4	103	11.77	1.78	1	4.94	65	2.819	2.993	1	8.116	36.5	296.234	13445.3215	1	99	4481.773833	128	128	124	74	72	68	126.667	71.333	1	1	1	1	1	2	2	6.2	1	12
1368	44	18	19	68.07	321.2	144	3.8	2	58	5	99	4.97	1.53	1	4.94	149	2.638	1.215	2	8.906	20.5	182.573	19798.34656	2	97	6599.448853	98	90	92	64	66	66	93.333	65.333	2	2	2	2	2	2	2	5.5	2	10
1369	46	19	20	83.1	327.1	139	4	1	22	2	90	5.37	1.68	1	4.34	91	2.198	1.193	2	8.318	20.9	173.846	52356.23516	2	91	17452.07839	110	104	104	58	50	54	106	54	2	2	2	2	2	2	2	5.1	2	11
1370	38	14	16	98.12	404.5	141	3.7	2	32	4	101	30.6	1.32	1	3	67	1.345	7.631	2	8.127	54.4	442.109	46720.90093	2	101	15573.63364	128	128	130	70	66	66	128.667	67.333	1	1	1	1	2	2	2	5.7	2	13
1371	40	13	16	55.69	273.6	137	4	1	65	1	103	24.9	1.29	1	5.69	106	3.853	6.333	1	8.605	47	404.435	13736.5302	2	98	4578.8434	148	154	152	92	94	92	151.333	92.667	2	2	2	1	2	2	2	6.4	2	12
1372	45	14	19	56.58	255.8	140	3.6	2	23	4	80	9.25	1.84	1	5.2	64	3.026	1.827	2	7.848	20.3	159.314	19410.18918	2	92	6470.06306	116	118	116	76	86	78	116.667	80	2	2	2	1	2	2	2	5.3	2	13
1373	42	24	26	64.53	422.3	141	3.6	1	61	4	108	21.62	1.37	1	4.65	146	2.534	5.765	1	8.973	30.5	273.677	7268.809657	2	92	2422.936552	136	132	128	64	64	64	132	64	1	1	1	1	2	2	2	5.7	2	12
1374	41	17	21	65.42	190.3	138	4.1	2	36	5	97	13.57	1.55	1	4.24	68	2.327	3.25	2	8.101	30	243.03	21663.42781	2	102	7221.142603	106	106	114	60	60	72	108.667	64	2	2	2	2	2	2	2	5.2	2	2
1375	41	11	18	68.95	202.2	139	4.3	2	39	4	79	11.18	1.86	1	4.89	38	2.819	2.181	2	7.314	28.8	210.643	29187.28099	1	99	9729.093663	118	130	116	74	66	64	121.333	68	1	1	1	1	2	2	2	5.9	2	9
1376	45	15	21	56.58	243.9	140	3.5	2	38	1	89	10.73	1.58	1	4.99	137	2.715	2.358	2	8.715	24.7	215.261	33203.6204	2	100	11067.87347	104	104	102	66	60	60	103.333	62	2	2	2	2	2	2	2	4.8	2	15
1377	40	24	25	65.42	517.5	140	4.7	1	55	3	110	9.43	1.94	1	5.72	74	3.388	2.561	2	8.311	33.6	279.25	166693.6938	2	91	55564.5646	142	134	138	86	84	94	138	88	2	2	2	1	2	2	2	5.4	2	1
1378	47	29	27	67.18	249.8	142	4.3	2	76	3	106	8.75	2.02	1	5.9	168	3	2.29	1	9.094	24.2	220.075	56432.29308	2	92	18810.76436	150	142	146	74	58	56	146	62.667	2	2	2	1	2	2	2	5.8	2	14
1379	45	16	19	92.82	368.8	140	4.1	1	70	3	107	25.65	1.01	1	5.51	181	3.569	6.777	1	9.178	27.6	253.313	95057.09717	1	101	31685.69906	120	120	122	74	74	74	120.667	74	2	2	2	2	2	2	2	5.6	2	11
1380	38	38	43	46.85	303.3	136	4	2	38	1	193	54.75	1.03	1	4.86	330	2.121	26.091	2	10.369	38	394.022	46825.56251	2	96	15608.52084	112	104	102	60	70	62	106	64	2	2	2	2	2	2	2	9.8	1	12
1381	45	105	49	87.52	422.3	140	4.1	1	28	3	102	35.4	0.85	1	3.65	139	2.069	8.916	2	8.866	32.5	288.145	131797.6246	1	95	43932.54153	132	138	140	74	74	70	136.667	72.667	2	2	2	1	2	2	2	5.2	2	9
1382	44	29	24	78.68	297.4	139	4.4	1	55	2	93	7.32	1.19	1	4.6	81	3	1.681	2	8.234	22.8	187.735	24302.34466	2	93	8100.781553	158	158	158	96	96	96	158	96	2	2	2	1	2	2	2	5.5	2	14
1383	35	15	25	69.84	255.8	140	3.6	2	79	2	99	10.63	1.78	1	6.13	203	3.284	2.598	1	9.215	30.2	278.293	31446.34406	3	92	10482.11469	162	166	168	72	68	70	165.333	70	1	1	1	1	2	2	2	6	2	1
1384	42	24	18	114.04	392.6	139	3.9	1	38	4	108	13.28	1.84	1	6.65	68	4.448	3.541	2	8.208	34.6	283.997	18161.23855	1	96	6053.746183	144	132	130	78	78	78	135.333	78	1	2	2	1	2	2	2	5.5	2	10
1385	46	40	29	106.96	386.6	138	3.8	1	52	4	85	9.12	1.16	1	4.29	83	2.689	1.914	2	8.168	37.1	303.033	16793.05603	2	100	5597.685343	132	122	124	62	70	78	126	70	1	1	2	1	2	2	2	5.8	2	13
1386	47	11	17	61.88	291.5	140	3.2	2	62	4	105	13.39	1.97	1	5.64	76	3.284	3.471	1	8.292	33.1	274.465	6816.933235	2	95	2272.311078	132	134	128	68	70	70	131.333	69.333	1	1	1	1	2	2	2	5.7	2	10
1387	43	12	18	69.84	273.6	143	4	2	69	2	118	7.53	1.71	1	5.59	94	3.388	2.194	1	8.621	21.8	187.938	10662.23058	2	93	3554.07686	112	112	114	72	72	72	112.667	72	2	2	2	2	1	2	1	6.8	1	1
1388	38	14	13	79.56	321.2	139	4.3	2	23	4	84	5.43	1.45	1	4.63	71	2.819	1.126	2	8	24.9	199.2	13586.63463	2	99	4528.87821	134	130	140	0	46	0	134.667	15.333	2	2	2	1	2	2	2	5.2	2	3
1389	47	23	42	89.28	440.2	142	3.5	2	75	4	108	8.2	4.03	1	8.04	64	3.672	2.187	1	8.148	26.7	217.552	17728.00485	2	101	5909.33495	142	134	136	72	74	80	137.333	75.333	1	1	1	1	1	2	2	4.9	1	17
1390	46	20	26	87.52	297.4	138	3.9	1	29	5	91	6.52	1.6	1	4.94	92	2.87	1.465	2	8.34	22.8	190.152	12961.68001	2	96	4320.560003	118	114	112	70	76	70	114.667	72	2	2	2	2	2	2	2	5.5	2	17
1391	45	16	25	99.89	404.5	139	4	1	76	4	97	5.97	1.76	1	5.04	81	2.87	1.43	1	8.276	22.9	189.52	8684.171961	2	100	2894.723987	126	120	120	72	68	70	122	70	1	1	1	1	2	2	2	5.4	2	12
1392	48	30	24	61.88	321.2	139	4.5	1	34	3	103	13.93	1.42	1	6.36	124	4.293	3.543	2	8.762	23.3	204.155	21265.13716	1	94	7088.379053	124	122	116	58	72	62	120.667	64	2	2	2	2	2	2	2	6	2	10
1393	43	23	32	77.79	345	141	4	1	73	2	103	21.78	1.37	1	4.86	162	2.664	5.539	1	9.029	32.1	289.831	13314.23676	1	99	4438.07892	110	110	114	72	64	72	111.333	69.333	2	2	2	2	2	2	2	5.5	2	14
1394	44	23	28	60.11	392.6	139	4.5	2	62	5	177	25.08	0.72	1	3.98	357	1.422	10.961	1	10.361	31.8	329.48	163511.5747	1	95	54503.85823	112	114	110	62	60	60	112	60.667	1	1	1	1	1	2	1	8.7	1	10
1395	41	23	19	65.42	255.8	139	4.2	2	45	3	105	18.98	1.27	1	4.84	81	3.155	4.921	2	8.355	37.8	315.819	154977.4983	1	94	51659.1661	120	122	128	82	76	78	123.333	78.667	2	2	2	2	2	2	2	6.2	2	9
1396	37	8	16	68.07	303.3	141	3.9	2	47	4	91	12.55	1.45	1	5.56	66	3.776	2.82	2	8.007	33.4	267.434	20827.23454	2	93	6942.411513	130	126	126	82	84	78	127.333	81.333	1	2	2	1	2	2	2	5	2	11
1397	41	23	19	53.92	327.1	138	4.4	2	36	3	97	23.07	1.09	1	3.49	64	2.069	5.525	2	8.04	41.2	331.248	25318.18598	3	91	8439.395327	116	118	118	74	76	78	117.333	76	2	2	2	2	2	2	2	6	2	13
1398	43	8	23	106.96	333.1	138	3.1	1	63	4	100	7.5	2.09	1	6.7	64	4.267	1.852	1	8.071	26.7	215.496	6921.511029	2	99	2307.170343	178	174	178	100	106	104	176.667	103.333	1	1	2	1	2	2	2	4.8	2	11
1399	40	19	23	83.1	434.2	138	3.6	1	79	3	144	19.6	0.85	2	3.41	157	1.758	6.969	1	9.333	48.9	456.384	11855.4697	1	98	3951.823233	120	124	126	78	74	74	123.333	75.333	1	1	1	1	2	2	2	5.7	2	13
1400	47	66	46	80.44	398.5	137	3.9	1	33	1	95	5.54	0.88	1	8.2	564	4.396	1.3	2	10.196	32.7	333.409	36924.9566	2	94	12308.31887	134	140	140	76	86	84	138	82	2	2	2	1	2	2	2	5.6	2	13
1401	36	19	17	52.16	333.1	137	4.1	2	29	4	113	43.65	0.91	1	6.96	107	5.508	12.179	2	8.707	49.4	430.126	17053.30019	2	99	5684.433397	114	114	106	64	64	60	111.333	62.667	2	2	2	2	2	2	2	6.4	2	10
1402	43	22	24	68.07	350.9	140	3.9	1	52	1	109	6.52	1.37	1	4.99	117	3.026	1.755	2	8.76	30.2	264.552	22508.00501	2	94	7502.668337	142	136	132	74	80	76	136.667	76.667	1	1	2	1	2	2	2	5.5	2	13
1403	42	17	20	114.04	392.6	139	3.6	2	71	3	97	7.38	1.24	1	4.01	122	2.146	1.768	1	8.686	21.4	185.88	94489.54418	1	101	31496.51473	120	124	120	66	62	66	121.333	64.667	1	1	1	1	2	2	2	5.7	2	10
1404	44	22	25	62.76	237.9	142	4.2	2	56	3	92	8.15	2.07	1	5.92	99	3.336	1.851	2	8.424	25.9	218.182	31355.2136	1	102	10451.73787	120	118	122	82	76	72	120	76.667	2	2	2	2	2	2	2	5.1	2	10
1405	46	12	13	82.21	285.5	138	3.8	1	33	5	91	6.87	1.32	1	5.74	82	4.008	1.544	2	8.224	22.9	188.33	20390.67422	2	99	6796.891407	112	122	116	68	66	68	116.667	67.333	2	2	2	2	2	2	2	5.4	2	10
1406	44	19	21	78.68	297.4	140	3.9	1	25	4	75	6.94	1.84	1	4.86	59	2.715	1.285	2	7.702	23.6	181.767	25368.11921	1	92	8456.039737	110	112	112	54	54	50	111.333	52.667	2	2	2	2	2	2	2	5.4	2	1
1407	42	20	18	55.69	261.7	143	3.6	2	27	3	78	18.42	1.09	1	4.47	294	1.862	3.548	2	9.347	39.2	366.402	103775.3265	1	101	34591.7755	124	120	128	76	78	78	124	77.333	1	1	1	1	2	2	2	5.2	2	9
1408	45	13	14	53.92	226	139	3.9	2	22	3	91	4.81	1.63	1	3.9	56	1.991	1.081	2	7.843	20.7	162.35	125718.4905	1	92	41906.1635	94	92	90	66	60	64	92	63.333	2	2	2	2	2	2	2	5.1	2	4
1409	41	14	16	43.32	279.6	140	4	2	30	2	104	9.92	1.32	1	4.34	60	2.715	2.547	2	8.046	29.4	236.552	40301.50309	2	93	13433.83436	108	104	102	60	60	62	104.667	60.667	2	2	2	2	2	2	2	5.6	2	11
1410	45	47	40	55.69	374.7	139	3.8	1	25	1	98	7.51	1.19	1	4.55	114	2.767	1.817	2	8.628	30.8	265.742	41134.65076	1	103	13711.55025	128	128	126	86	76	82	127.333	81.333	2	2	2	1	2	2	2	5.1	2	10
1411	40	42	42	56.58	333.1	137	3.6	2	28	4	132	16.54	1.14	1	8.33	700	3.569	5.391	2	10.741	30.6	328.675	17328.06323	2	93	5776.021077	118	124	130	74	80	78	124	77.333	2	2	2	2	1	1	1	7.6	1	8
1412	43	15	15	62.76	345	138	4	2	43	1	91	11.41	1.32	1	5.46	125	3.491	2.564	2	8.646	31.3	270.62	39042.66924	1	92	13014.22308	128	132	130	80	76	76	130	77.333	1	2	2	1	2	2	2	5.4	2	11
1413	45	15	26	98.12	458	139	3.8	2	80	3	155	7.13	2.79	1	6	34	3.026	2.729	1	7.877	32.2	253.639	33729.16241	1	98	11243.05414	112	118	112	70	68	62	114	66.667	1	1	1	1	1	2	1	8.2	1	14
1414	41	20	25	52.16	226	135	3.8	2	60	3	103	6.33	2.22	1	5.2	93	2.483	1.61	1	8.474	30.1	255.067	118531.5148	1	91	39510.50493	126	126	120	72	70	74	124	72	1	1	1	1	2	2	2	5.7	2	12
1415	45	28	25	53.04	249.8	139	3.9	2	67	3	108	9.91	1.34	1	6.39	220	3.905	2.643	1	9.383	24.8	232.698	42910.88518	1	94	14303.62839	146	144	148	62	58	52	146	57.333	2	2	2	1	1	2	2	6.4	1	13
1416	38	16	22	76.02	232	139	3.7	2	80	3	103	12.87	2.07	1	4.91	116	2.25	3.273	1	8.695	23.6	205.202	37148.27652	2	94	12382.75884	140	134	132	60	64	60	135.333	61.333	2	2	2	1	1	2	2	5.5	1	12
1417	42	25	22	78.68	267.7	141	3.8	1	40	5	92	11.04	0.91	1	3.93	79	2.612	2.508	2	8.198	23	188.554	11678.10541	3	90	3892.701803	114	110	110	66	68	68	111.333	67.333	2	2	2	2	2	2	2	5.3	2	10
1418	44	30	27	78.68	368.8	140	4	1	49	3	107	7.59	1.16	1	5.09	142	3.207	2.005	2	8.936	29.6	264.506	25532.31182	2	94	8510.770607	120	114	126	72	72	74	120	72.667	1	2	2	1	2	2	2	6	2	10
1419	42	13	21	70.72	345	138	3.5	2	41	4	91	7.82	2.12	1	6.15	72	3.672	1.757	2	8.094	27	218.538	20500.25563	2	99	6833.418543	104	100	102	62	62	62	102	62	2	2	2	2	2	2	2	5.3	2	11
1420	45	24	27	48.62	166.5	140	3.6	2	62	5	81	5.33	1.45	1	4.24	58	2.483	1.066	1	7.762	26.6	206.469	17909.08603	1	92	5969.695343	120	118	122	74	72	76	120	74	2	2	2	2	2	2	2	5.4	2	11
1421	43	13	21	53.04	321.2	137	3.6	2	21	5	91	19.73	1.03	1	4.32	183	2.327	4.433	2	9.027	29	261.783	12617.50132	1	96	4205.833773	104	100	104	64	62	66	102.667	64	2	2	2	2	2	2	2	5.2	2	11
1422	43	18	17	63.65	458	137	3.7	1	53	1	138	11.43	0.98	1	5.02	240	2.793	3.895	2	9.715	29.7	288.536	26312.87582	2	98	8770.958607	116	116	122	78	78	80	118	78.667	1	1	1	1	1	2	1	6.9	1	10
1423	43	9	15	81.33	362.8	135	3.5	1	63	3	116	6.48	1.4	1	4.97	125	2.922	1.856	1	8.889	20.6	183.113	175827.981	1	101	58609.327	92	82	80	56	56	52	84.667	54.667	1	1	1	1	2	2	2	5.8	2	10
1424	41	47	25	121.99	481.8	138	4.3	1	54	4	79	19.02	0.93	1	4.11	73	2.819	3.71	2	7.967	23.8	189.615	32299.61481	2	102	10766.53827	156	154	154	78	82	82	154.667	80.667	1	1	1	1	1	2	1	5	1	11
1425	43	19	23	80.44	452	138	4	2	70	5	97	13.34	1.24	1	10.37	110	8.56	3.195	1	8.582	23.7	203.393	19635.33665	1	97	6545.112217	104	110	104	62	62	62	106	62	2	2	2	2	2	2	2	5.1	2	13
1426	39	24	25	72.49	243.9	135	3.8	2	51	1	87	10.14	1.47	1	5.4	84	3.491	2.178	2	8.204	26.4	216.586	25093.94121	1	102	8364.64707	94	100	98	58	54	54	97.333	55.333	2	2	2	2	2	2	2	5.3	2	12
1427	40	37	24	83.1	309.3	142	4	1	65	1	117	8.88	1.4	1	4.27	63	2.534	2.565	1	8.212	26.4	216.797	10551.51798	1	94	3517.17266	136	140	136	74	72	72	137.333	72.667	1	1	1	1	1	2	1	6.7	1	11
1428	46	22	22	68.07	237.9	137	3.2	2	24	1	92	39.95	0.88	1	3.7	191	1.836	9.075	2	9.081	31.3	284.235	43773.81769	2	94	14591.27256	108	106	104	62	58	64	106	61.333	1	2	2	1	2	2	2	5.4	2	10
1429	40	20	29	97.24	279.6	141	4	1	76	3	116	22.08	1.6	1	4.16	56	2.276	6.324	1	8.086	30.6	247.432	53424.85966	2	95	17808.28655	120	130	124	68	68	62	124.667	66	1	1	1	1	2	2	2	5.8	2	13
1430	45	36	34	73.37	273.6	139	4.1	1	48	5	89	6.42	1.22	1	5.38	111	3.595	1.411	2	8.505	25	212.625	11678.10541	3	90	3892.701803	130	132	130	76	76	76	130.667	76	1	1	2	1	2	2	2	5.5	2	10
1431	44	48	42	100.78	553.2	139	4	2	70	4	113	10.82	1.19	1	3.88	102	2.172	3.019	1	8.659	29.3	253.709	17598.14661	2	95	5866.04887	140	136	134	70	70	72	136.667	70.667	1	1	1	1	1	1	1	6.7	1	13
1432	50	11	16	59.23	327.1	139	3.8	2	41	5	96	11.14	0.91	1	4.27	135	2.664	2.641	2	8.776	22.4	196.582	17998.55577	2	96	5999.51859	100	102	96	64	66	64	99.333	64.667	2	2	2	2	2	2	2	5.3	2	13
1433	41	21	18	89.28	208.2	130	4.3	1	46	3	170	21.6	0.98	1	4.45	249	2.172	9.067	2	9.96	26.9	267.924	118202.8077	1	92	39400.9359	126	132	128	74	84	76	128.667	78	1	1	1	1	1	1	2	7.6	1	10
1434	47	38	29	76.91	166.5	142	4	1	53	4	93	8.43	1.01	1	5.43	135	3.724	1.936	2	8.745	32.3	282.464	16217.34334	1	99	5405.781113	112	114	106	64	60	66	110.667	63.333	1	1	1	1	2	2	2	5.3	2	10
1435	39	14	21	114.04	410.4	143	4.5	1	80	3	111	21.58	1.24	1	3.83	86	2.146	5.915	1	8.471	26.5	224.482	15005.80273	2	98	5001.934243	118	124	110	64	60	64	117.333	62.667	2	2	2	2	2	2	2	5.8	2	10
1436	38	23	21	45.97	416.4	138	3.9	2	33	3	111	42.75	0.98	1	4.6	81	3.207	11.717	2	8.411	59.2	497.931	19633.66181	2	97	6544.553937	126	134	130	82	92	90	130	88	2	2	2	1	2	2	2	7	1	13
1437	45	21	23	68.95	261.7	139	4	1	66	1	99	8.12	1.73	1	6.31	114	3.982	1.985	1	8.638	24.3	209.903	12067.15879	1	98	4022.386263	112	114	112	66	68	68	112.667	67.333	2	2	2	2	2	2	2	5.5	2	14
1438	38	31	24	74.26	303.3	137	3.5	2	40	4	99	17.13	2.33	1	7.78	95	4.965	4.187	2	8.456	35.6	301.034	19920.37768	2	93	6640.125893	110	112	108	68	72	72	110	70.667	1	1	1	1	2	2	2	5.3	2	0
1439	41	42	50	79.56	422.3	136	4.4	1	62	4	98	13.8	1.14	1	4.71	42	3.362	3.339	1	7.629	30.9	235.736	9238.69917	2	99	3079.56639	150	142	142	60	66	62	144.667	62.667	1	1	2	1	2	2	2	6.1	2	12
1440	40	47	34	60.11	404.5	136	4	2	67	5	85	16.78	1.37	1	5.46	128	3.414	3.522	1	8.602	23.5	202.147	19350.63704	2	102	6450.212347	138	116	130	58	42	44	128	48	2	2	2	2	1	2	1	7.1	1	12
1441	47	11	15	78.68	226	139	4.6	2	63	3	92	5.08	2.07	1	5.87	78	3.388	1.154	1	8.185	20.3	166.156	129559.2554	1	98	43186.41847	108	102	100	70	68	70	103.333	69.333	2	2	2	2	2	2	2	5.3	2	11
1442	47	47	38	95.47	404.5	138	4.1	1	32	4	88	23.32	1.03	1	6.05	306	3.439	5.067	2	9.508	26.6	252.913	20254.97131	2	100	6751.657103	146	140	146	64	62	62	144	62.667	2	2	2	1	2	2	2	5.6	2	11
1443	43	19	20	65.42	303.3	139	4.5	1	72	1	126	16.06	1.4	1	4.45	69	2.689	4.996	1	8.377	33.7	282.305	22272.02133	3	92	7424.00711	144	142	148	62	64	58	144.667	61.333	1	1	1	1	2	2	2	6.4	2	13
1444	46	29	33	102.54	440.2	140	3.7	1	46	3	111	24.88	1.34	1	5.38	92	3.569	6.819	2	8.538	32.2	274.924	32700.19825	2	91	10900.06608	112	116	112	78	78	74	113.333	76.667	1	1	2	1	2	2	2	6.1	2	9
1445	44	25	22	68.07	458	140	4.3	1	49	3	111	11.53	0.85	1	5.17	268	2.922	3.16	2	9.607	31.8	305.503	23047.56997	1	98	7682.523323	118	118	120	78	74	72	118.667	74.667	1	1	2	1	2	2	2	5.6	2	9
1446	45	33	44	70.72	267.7	142	4.6	1	75	3	131	12.01	1.73	1	4.27	42	2.327	3.885	1	7.92	27.6	218.592	46554.36669	2	91	15518.12223	142	136	134	48	38	46	137.333	44	1	1	1	1	2	2	2	5.7	2	2
1447	43	18	18	70.72	380.7	139	3.7	2	49	3	108	21.85	1.42	1	6.23	98	4.293	5.827	2	8.574	38.5	330.099	145546.9419	1	101	48515.6473	110	118	128	70	70	72	118.667	70.667	1	1	1	1	2	2	2	5.3	2	11
1448	39	29	37	96.36	422.3	141	3.4	1	35	4	39	9.34	1.78	1	5.79	113	3.414	0.899	2	7.698	24.6	189.371	20271.08279	3	90	6757.027597	136	132	132	74	76	76	133.333	75.333	1	2	2	1	1	1	2	9.9	1	2
1449	43	22	17	57.46	273.6	139	3.7	2	32	3	98	9.68	1.03	1	5.2	122	3.543	2.342	2	8.696	27.7	240.879	31414.97289	1	101	10471.65763	106	112	112	64	58	64	110	62	2	2	2	2	2	2	2	4.9	2	9
1450	33	11	18	56.58	267.7	136	2.9	2	28	3	83	29.07	1.68	1	5.97	194	3.284	5.958	2	8.994	23.3	209.56	105978.3792	1	90	35326.1264	106	102	102	68	58	64	103.333	63.333	2	2	2	2	2	2	2	4.6	2	1
1451	34	16	17	50.39	196.3	139	4	2	20	3	85	50.42	1.45	1	5.77	126	3.672	10.582	2	8.586	44.3	380.36	47373.10223	1	98	15791.03408	94	96	94	64	74	72	94.667	70	2	2	2	2	2	2	2	5.3	2	9
1452	50	17	18	44.2	273.6	140	4.1	2	36	5	90	5.7	1.99	1	8.25	113	5.663	1.267	2	8.534	23.2	197.989	14536.17083	2	103	4845.390277	90	86	82	62	56	62	86	60	2	2	2	2	2	2	2	6.3	2	11
1453	42	15	20	99.01	255.8	140	3.8	1	28	4	104	15.45	1.09	1	3.18	39	1.888	3.967	2	7.615	31.3	238.35	17958.02414	2	95	5986.008047	128	124	126	72	76	76	126	74.667	2	2	2	2	2	2	2	5.5	2	10
1454	30	22	35	61	386.6	136	3.7	2	37	3	80	8.09	2.15	1	8.4	215	5.146	1.598	2	9.06	29.4	266.364	99700.91085	1	95	33233.63695	106	100	106	78	76	78	104	77.333	1	1	1	1	2	2	2	5.3	2	13
1455	38	18	25	172.38	594.8	140	4.5	1	76	2	57	8.49	1.22	1	3.39	95	1.681	1.195	1	7.904	27.4	216.57	16930.79031	2	90	5643.59677	90	88	98	32	42	40	92	38	1	1	1	1	1	1	1	13.2	1	15
1456	43	20	28	84.86	315.2	141	3.9	2	62	3	101	9.7	2.17	1	5.02	70	2.483	2.419	1	8.17	34.3	280.231	38685.95986	1	94	12895.31995	152	154	146	82	84	84	150.667	83.333	1	1	2	1	1	2	2	5.7	1	9
1457	43	19	20	62.76	273.6	140	4.3	2	54	1	89	6.75	1.58	1	5.4	133	3.129	1.483	2	8.686	31.4	272.74	18390.89839	1	103	6130.299463	122	118	120	72	66	74	120	70.667	2	2	2	2	2	2	2	5.3	2	10
1458	42	12	19	84.86	374.7	141	4.3	2	73	3	100	11.83	0.98	1	6.15	333	3.439	2.921	1	9.72	27.6	268.272	54113.19401	1	99	18037.73134	154	156	148	90	84	82	152.667	85.333	1	1	1	1	2	2	2	6.1	2	9
1459	41	15	18	59.23	291.5	138	4	1	54	1	100	16.51	0.98	1	5.87	491	2.353	4.077	2	10.108	30.9	312.337	20829.11684	1	103	6943.038947	152	142	134	70	68	66	142.667	68	1	1	1	1	2	2	2	5.7	2	14
1460	48	25	23	76.02	392.6	139	3.7	1	31	3	82	8.33	1.55	1	5.46	148	3.129	1.687	2	8.711	27.1	236.068	18749.5395	1	102	6249.8465	140	146	142	100	110	98	142.667	102.667	1	2	2	1	2	2	2	4.9	2	14
1461	45	25	26	67.18	190.3	141	4.3	2	56	3	102	9.86	1.53	1	6.26	101	4.215	2.483	2	8.547	24.5	209.402	209788.6395	1	97	69929.5465	116	114	108	62	70	66	112.667	66	2	2	2	2	2	2	2	5.9	2	12
1462	41	25	23	57.46	220.1	140	4	2	41	2	98	5.64	1.37	1	3.62	31	2.095	1.365	2	7.326	22.1	161.905	32776.92216	2	93	10925.64072	134	132	120	80	80	76	128.667	78.667	2	2	2	2	2	2	2	5.3	2	13
1463	38	11	16	59.23	333.1	139	4.1	2	38	3	95	3.43	0.93	1	3.36	105	1.888	0.805	2	8.515	24.5	208.618	27240.25621	1	95	9080.085403	94	90	94	60	60	56	92.667	58.667	2	2	2	2	2	2	2	5.6	2	10
1464	43	15	21	75.14	362.8	140	3.3	1	45	3	99	11.29	1.58	1	4.32	102	2.224	2.76	2	8.527	28.6	243.872	153199.9369	1	95	51066.64563	100	106	104	56	50	62	103.333	56	1	1	1	1	2	2	2	5.1	2	10
1465	43	22	22	72.49	321.2	139	4.1	1	62	1	97	4.55	1.45	1	6.41	107	4.422	1.09	1	8.554	25.2	215.561	9834.888389	2	97	3278.29613	102	112	104	76	74	66	106	72	2	2	2	2	2	2	2	5.6	2	12
1466	43	26	27	83.1	374.7	142	4.1	1	39	1	96	3.89	1.16	1	5.46	45	4.06	0.922	2	7.678	30.8	236.482	41412.9155	1	100	13804.30517	106	110	102	70	74	72	106	72	2	2	2	2	2	2	2	5.5	2	14
1467	39	17	23	86.63	356.9	138	4.2	1	51	2	80	8.32	1.91	1	5.28	124	2.715	1.643	2	8.509	23.3	198.26	26335.17828	2	99	8778.39276	106	110	102	76	76	78	106	76.667	2	2	2	2	2	2	2	5.6	2	9
1468	44	27	15	70.72	350.9	139	4	1	45	2	101	8.72	0.96	1	6.21	553	2.379	2.175	2	10.237	28	286.636	29087.00407	3	90	9695.668023	116	124	120	72	72	74	120	72.667	2	2	2	2	2	2	2	5.6	2	10
1469	40	39	28	51.27	243.9	135	3.8	2	38	3	126	36.33	1.16	1	5.72	169	3.672	11.303	2	9.273	37.8	350.519	28031.65014	1	94	9343.88338	120	116	116	68	68	68	117.333	68	1	1	2	1	1	2	2	6.1	1	11
1470	36	11	17	50.39	214.1	139	3.4	2	80	3	98	19.82	1.5	1	4.34	62	2.534	4.796	1	8.019	29.7	238.164	45600.11101	1	98	15200.037	146	146	138	76	70	74	143.333	73.333	1	1	1	1	2	2	2	5.5	2	2
1471	45	21	25	75.14	226	138	3.8	2	21	4	84	5.86	1.53	1	4.86	66	3	1.215	2	7.927	22.3	176.772	15264.69326	2	90	5088.231087	90	92	86	56	56	56	89.333	56	2	2	2	2	2	2	2	5.6	2	11
1472	43	16	22	114.04	392.6	136	4	2	79	5	97	5.91	1.11	1	4.11	119	2.379	1.415	1	8.661	25.6	221.722	46390.55111	2	94	15463.51704	164	156	148	86	88	86	156	86.667	2	2	2	1	2	2	2	5.4	2	16
1473	37	16	18	76.02	249.8	142	3.4	2	47	4	91	9.15	1.22	1	3.7	66	2.146	2.056	2	8.007	29.4	235.406	19040.03186	2	95	6346.677287	124	120	122	66	66	70	122	67.333	1	1	1	1	2	2	2	5.9	2	13
1474	43	12	19	82.21	249.8	144	3.9	2	80	3	94	6.49	1.29	1	4.01	113	2.121	1.506	1	8.578	24.5	210.161	44511.26416	2	95	14837.08805	130	130	136	74	74	74	132	74	1	1	1	1	2	2	2	5.4	2	14
1475	38	15	25	92.82	392.6	141	4.3	1	67	4	100	2.97	1.29	1	3.78	48	2.224	0.733	1	7.783	24	186.792	11136.55286	2	101	3712.184287	170	168	170	86	82	80	169.333	82.667	1	1	1	1	2	2	2	6.3	2	13
1476	43	23	30	90.17	327.1	139	4	1	80	3	104	7.21	1.14	2	3.34	97	1.707	1.851	1	8.526	26.3	224.234	13442.16192	2	95	4480.72064	106	104	98	50	46	54	102.667	50	2	2	2	2	2	2	2	6.1	2	14
1477	42	18	20	76.91	267.7	137	3.7	2	33	3	90	14.92	1.5	1	4.6	59	2.793	3.316	2	7.884	28.2	222.329	94092.28771	3	91	31364.0959	98	100	104	74	66	76	100.667	72	2	2	2	2	2	2	2	5.2	2	10
1478	40	21	26	98.12	505.6	139	4.4	1	52	4	136	28.92	0.72	1	5.59	138	4.138	9.711	2	9.147	25.3	231.419	11613.29819	2	99	3871.099397	130	126	124	68	68	66	126.667	67.333	1	1	1	1	1	2	1	7.9	1	13
1479	44	31	26	101.66	339	138	3.5	1	28	3	105	10.87	0.98	1	4.06	104	2.534	2.818	2	8.605	29.3	252.127	120569.2791	1	92	40189.7597	122	116	116	78	74	78	118	76.667	2	2	2	2	2	2	2	5.2	2	11
1480	46	19	22	85.75	458	139	3.8	1	58	5	91	11.53	1.24	1	5.84	187	3.646	2.591	2	9.049	25	226.225	11546.88291	1	96	3848.96097	146	140	136	74	76	74	140.667	74.667	2	2	2	1	2	2	2	5.5	2	10
1481	42	21	21	82.21	380.7	138	4.4	1	23	3	94	28.82	0.88	1	3.59	120	2.095	6.689	2	8.638	48.7	420.671	114467.0517	3	91	38155.6839	120	122	114	70	72	74	118.667	72	2	2	2	2	2	2	2	5.3	2	11
1482	36	14	17	50.39	196.3	139	3.6	2	43	4	99	6.11	1.58	1	5.22	38	3.439	1.494	2	7.54	48.6	366.444	15743.48536	2	99	5247.828453	120	114	114	48	58	58	116	54.667	2	2	2	2	2	2	2	4.4	2	13
1483	43	21	25	81.33	333.1	136	4	1	37	4	116	9.97	2.92	1	5.2	62	1.965	2.856	2	8.188	25.3	207.156	23644.21685	2	95	7881.405617	122	122	124	58	60	52	122.667	56.667	2	2	2	2	2	2	2	5.3	2	26
1484	45	22	31	71.6	374.7	139	3.7	1	80	5	118	9.25	1.76	1	4.45	70	2.327	2.695	1	8.326	25.7	213.978	13370.14406	1	93	4456.714687	136	134	136	60	54	54	135.333	56	1	1	1	1	2	2	2	6.1	2	12
1485	42	21	21	78.68	333.1	140	5	1	58	5	113	13.45	1.37	1	5.95	109	4.008	3.753	2	8.726	25.5	222.513	11546.88291	2	100	3848.96097	136	142	144	78	82	78	140.667	79.333	2	2	2	1	2	2	2	6.1	2	10
1486	44	31	26	91.94	404.5	139	3.9	1	60	3	105	33.08	1.14	1	5.4	151	3.491	8.576	1	8.978	33.2	298.07	86591.45549	2	96	28863.8185	122	122	116	74	82	78	120	78	2	2	2	2	2	2	2	5.5	2	12
1487	45	40	39	57.46	273.6	141	4.1	2	50	3	96	4.03	2.09	1	8.48	140	5.663	0.955	2	8.813	21.1	185.954	202246.928	1	91	67415.64267	116	124	116	84	86	82	118.667	84	2	2	2	1	2	2	2	5.4	2	9
1488	42	19	17	48.62	309.3	139	3.9	2	20	5	90	10.49	2.22	1	4.78	45	2.327	2.331	2	7.613	23	175.099	11593.94024	3	90	3864.646747	108	114	108	86	86	88	110	86.667	2	2	2	1	2	2	2	4.5	2	9
1489	41	18	27	53.04	220.1	141	4	2	78	2	108	5.69	1.4	1	5.46	71	3.698	1.517	1	8.252	28	231.056	23572.88736	1	90	7857.62912	174	162	154	78	78	82	163.333	79.333	1	1	1	1	2	2	2	6.2	2	12
1490	42	43	36	79.56	327.1	139	4.1	1	69	3	110	6.48	1.66	1	5.59	87	3.491	1.76	1	8.473	27.2	230.466	141933.3395	2	94	47311.11317	116	118	120	78	78	78	118	78	2	2	2	2	2	2	2	5.5	2	0
1491	41	20	25	63.65	333.1	142	4	2	79	3	87	7.14	1.71	1	5.51	127	3.155	1.534	1	8.617	24.5	211.117	34751.83026	2	103	11583.94342	134	130	128	70	72	70	130.667	70.667	2	2	2	1	2	2	2	5	2	10
1492	39	13	19	61.88	505.6	144	3.8	2	80	4	111	9.33	1.19	1	5.77	161	3.75	2.557	1	9.098	27.4	249.285	13171.09769	1	93	4390.365897	208	206	202	60	66	66	205.333	64	1	1	1	1	2	2	2	6	2	13
1493	44	34	30	54.81	345	138	3.4	2	67	5	93	7.71	1.73	1	4.68	57	2.664	1.77	1	7.883	23	181.309	17909.08603	1	92	5969.695343	138	142	126	66	68	70	135.333	68	1	1	1	1	2	2	2	6	2	14
1494	45	14	23	66.3	243.9	136	4	2	42	3	90	11.14	1.55	1	6.57	85	4.577	2.476	2	8.249	30.7	253.244	31440.43568	1	101	10480.14523	94	94	96	58	60	58	94.667	58.667	2	2	2	2	2	2	2	5.1	2	11
1495	38	16	20	51.27	160.6	137	4	2	29	5	94	9.07	1.53	1	4.42	60	2.586	2.105	2	7.944	22.5	178.74	20747.6165	1	93	6915.872167	104	106	106	56	66	68	105.333	63.333	2	2	2	2	2	2	2	5.4	2	11
1496	42	20	24	79.56	285.5	136	3.5	1	34	3	88	4.5	1.22	1	4.34	86	2.689	0.978	2	8.239	26.7	219.981	99717.12579	1	99	33239.04193	122	120	124	80	80	86	122	82	2	2	2	1	2	2	2	5.1	2	11
1497	39	14	20	108.73	404.5	143	3.9	1	80	5	107	12.35	1.6	1	3.36	61	1.448	3.263	1	8.091	31.1	251.63	40864.82219	2	95	13621.6074	108	110	110	58	56	44	109.333	52.667	1	1	1	1	1	2	1	7.7	1	10
1498	41	136	71	62.76	291.5	136	4.1	2	73	4	219	184.83	0.83	1	4.58	528	1.009	99.945	1	10.965	31.7	347.591	13136.49984	2	95	4378.83328	130	124	134	78	74	80	129.333	77.333	1	1	1	1	1	2	1	11.3	1	0
1499	45	20	22	76.91	362.8	139	4.1	1	21	1	105	9.51	1.32	1	4.97	99	3.129	2.466	2	8.556	27.3	233.579	44831.64624	2	98	14943.88208	122	124	114	72	74	68	120	71.333	2	2	2	2	2	2	2	5.4	2	11
1500	41	31	36	87.52	291.5	137	3.9	1	65	2	104	26.82	0.8	1	3.85	236	1.836	6.887	1	9.415	29.7	279.626	14292.50898	2	102	4764.16966	120	122	126	78	78	82	122.667	79.333	2	2	2	2	2	2	2	5.9	2	11
1501	50	22	19	77.79	440.2	142	3.8	1	24	5	102	19.28	1.37	1	5.3	168	3.051	4.856	2	9.056	21.5	194.704	17286.19206	2	96	5762.06402	116	126	114	60	72	64	118.667	65.333	2	2	2	2	2	2	2	5.5	2	12
1502	40	16	19	53.04	243.9	139	3.9	2	39	2	87	4.9	1.84	1	5.07	100	2.715	1.053	2	8.378	27.4	229.557	39931.15333	2	91	13310.38444	108	112	106	64	68	60	108.667	64	2	2	2	2	2	2	2	5	2	10
1503	47	36	29	76.91	350.9	138	3.9	1	27	3	94	9.48	1.53	1	5.09	104	3.026	2.2	2	8.495	26.9	228.516	23281.74151	1	103	7760.580503	122	116	118	60	68	62	118.667	63.333	2	2	2	2	2	2	2	5.4	2	11
1504	45	17	18	52.16	261.7	142	3.7	2	59	3	90	17.78	1.42	1	6.15	122	4.112	3.951	2	8.611	26.6	229.053	211461.9304	1	97	70487.31013	134	128	134	84	82	84	132	83.333	1	1	1	1	2	2	2	5.2	2	12
1505	43	29	22	108.73	529.4	140	3.6	2	51	4	116	30.67	1.78	1	5.59	141	3.077	8.784	2	9.009	42.7	384.684	12144.77342	3	90	4048.257807	106	106	102	58	68	66	104.667	64	1	1	1	1	2	2	2	6	2	9
1506	46	25	24	89.28	410.4	140	3.8	1	59	1	79	14.03	1.14	1	3.03	201	0.853	2.737	2	8.98	31	278.38	28151.49288	1	98	9383.83096	122	126	128	84	84	86	125.333	84.667	2	2	2	1	1	2	1	5.2	1	1
1507	41	28	34	70.72	255.8	140	3.9	2	27	5	94	4.64	1.78	1	5.33	84	3.103	1.077	2	8.281	21.9	181.354	19326.47013	1	93	6442.15671	100	96	104	58	54	64	100	58.667	2	2	2	2	2	2	2	5.2	2	11
1508	41	26	26	80.44	273.6	140	3.9	1	72	3	118	11.3	2.38	1	5.97	105	3.051	3.292	1	8.731	24.7	215.656	54188.9614	2	98	18062.98713	112	110	102	66	62	66	108	64.667	2	2	2	2	2	2	2	5.4	2	12
1509	40	19	27	85.75	178.4	138	3.8	1	66	3	96	11.96	1.47	1	7.29	528	3.077	2.835	1	10.14	26.5	268.71	22468.58978	2	94	7489.529927	132	132	126	88	92	86	130	88.667	1	1	1	1	2	2	2	4.5	2	12
1510	37	39	53	53.04	327.1	147	3.9	2	26	3	60	13.88	1.78	1	6.93	67	4.81	2.056	2	7.606	31.5	239.589	35629.3762	2	95	11876.45873	110	114	114	58	0	56	112.667	38	2	2	2	2	2	2	2	4.6	2	9
1511	38	19	18	111.38	398.5	140	4.4	1	79	4	91	18.87	1.55	1	3.98	61	2.121	4.24	1	7.929	28.3	224.391	8488.510868	2	93	2829.503623	124	128	126	78	76	76	126	76.667	1	1	1	1	2	2	2	6	2	2
1512	36	26	35	63.65	481.8	141	3.8	2	65	2	118	22.88	1.01	1	6.9	186	4.939	6.666	1	9.303	30.1	280.02	12994.25217	2	90	4331.41739	122	118	116	58	52	46	118.667	52	2	2	2	2	2	2	2	6.4	2	24
1513	42	60	27	79.56	374.7	141	3.2	1	50	4	81	21.88	1.09	1	5.28	162	3.362	4.376	2	8.789	19.2	168.749	27521.74019	2	101	9173.913397	224	226	216	82	86	90	222	86	1	2	2	1	2	2	2	5.4	2	11
1514	44	14	16	59.23	202.2	141	3.8	2	40	4	91	5.96	1.63	1	4.68	74	2.664	1.339	2	8.122	29.2	237.162	15891.96128	2	95	5297.320427	128	120	120	68	64	62	122.667	64.667	2	2	2	2	2	2	2	5.2	2	13
1515	37	16	20	42.43	458	138	4	2	31	3	94	24.05	0.85	1	4.65	176	2.896	5.582	2	9.021	56.8	512.393	33684.15133	1	95	11228.05044	134	138	136	88	92	94	136	91.333	1	1	1	1	2	2	2	4.9	2	9
1516	49	16	13	90.17	374.7	141	3.7	1	20	3	86	10.14	1.24	1	4.16	84	2.483	2.153	2	8.192	19.8	162.202	103801.2287	1	100	34600.40957	114	114	114	56	56	56	114	56	2	2	2	2	2	2	2	4.9	2	9
1517	43	20	22	121.99	380.7	141	4	1	72	3	172	7.03	1.37	2	4.81	118	2.819	2.986	1	9.225	32.7	301.658	51076.63496	2	100	17025.54499	158	154	148	64	46	0	153.333	36.667	1	1	1	1	1	2	1	5.6	1	1
1518	46	36	28	104.31	493.7	139	3.8	1	30	3	102	8.07	1.14	1	4.27	100	2.612	2.032	2	8.537	30.5	260.379	90031.49383	2	96	30010.49794	136	128	122	68	70	76	128.667	71.333	2	2	2	2	2	2	2	5.5	2	13
1519	40	17	21	51.27	226	141	4.1	2	76	3	108	11.28	1.47	1	4.71	102	2.715	3.008	1	8.614	23.4	201.568	36109.76661	2	98	12036.58887	136	132	132	14	0	4	133.333	6	2	2	2	1	2	2	2	5.2	2	11
1520	37	16	23	57.46	166.5	141	3.9	2	60	3	110	4.8	0.98	1	4.03	81	2.638	1.304	1	8.402	24.6	206.689	50236.06131	1	101	16745.35377	134	114	124	68	68	70	124	68.667	2	2	2	2	1	1	2	8.3	1	12
1521	36	23	29	50.39	202.2	140	3.5	2	63	4	102	21.6	1.24	1	5.46	108	3.646	5.44	1	8.614	24.1	207.597	8787.544319	1	96	2929.18144	114	108	102	60	62	64	108	62	2	2	2	2	2	2	2	5.7	2	11
1522	42	12	19	88.4	345	140	4.1	1	65	3	90	4.08	2.07	1	4.34	69	1.914	0.907	1	8.041	22.9	184.139	21717.57353	1	99	7239.191177	128	122	118	58	50	52	122.667	53.333	1	1	1	1	2	2	2	5.6	2	10
1523	43	13	19	88.4	410.4	143	4.4	1	79	4	98	19.13	0.88	1	4.76	135	3.181	4.629	1	8.797	24	211.128	11769.85345	2	90	3923.284483	112	114	106	64	64	64	110.667	64	1	1	1	1	2	2	2	5.5	2	9
1524	48	13	20	64.53	196.3	139	3.8	2	33	1	88	6.97	1.66	1	4.55	77	2.508	1.514	2	8.128	21.6	175.565	36147.94356	1	103	12049.31452	98	100	102	66	64	66	100	65.333	2	2	2	2	2	2	2	5.2	2	9
1525	40	13	16	72.49	309.3	136	3.9	2	27	3	93	19.85	1.06	1	3.44	106	1.836	4.558	2	8.503	43.6	370.731	48741.666	1	95	16247.222	120	118	108	66	66	66	115.333	66	2	2	2	2	2	2	2	4.7	2	11
1526	38	18	18	144.98	547.2	140	3.9	2	70	4	98	38.45	1.53	2	6.08	209	3.465	9.304	1	9.234	41.6	384.134	13376.02664	2	98	4458.675547	138	134	134	64	64	66	135.333	64.667	1	1	1	1	1	1	2	8.8	1	11
1527	46	25	25	75.14	327.1	142	3.5	2	60	2	80	64.98	2.25	1	5.69	77	3.051	12.836	1	8.033	28.2	226.531	14924.32642	2	91	4974.775473	98	102	104	62	50	52	101.333	54.667	1	2	2	1	2	2	2	5.8	2	0
1528	46	26	24	58.34	232	140	3.9	2	68	1	111	12.73	1.84	1	6.31	115	3.879	3.489	1	8.761	29.5	258.45	18960.41286	3	92	6320.13762	152	140	144	48	0	32	145.333	26.667	1	1	1	1	2	2	2	6	2	13
1529	40	87	89	61	398.5	141	3.5	1	58	1	103	31.9	0.7	1	3.72	158	2.198	8.113	2	9.004	31.7	285.427	36877.14126	3	92	12292.38042	136	130	128	84	88	90	131.333	87.333	1	1	1	1	2	2	2	5.4	2	12
1530	42	21	27	70.72	315.2	138	3.6	2	41	4	90	15.36	1.45	1	5.25	103	3.258	3.413	2	8.441	33.1	279.397	18604.84968	2	100	6201.61656	112	112	116	56	42	60	113.333	52.667	1	1	1	1	2	2	2	6	2	9
1531	44	17	25	173.26	624.5	141	4.2	2	66	4	88	42.62	1.32	1	5.04	163	2.87	9.261	1	8.878	30.5	270.779	16150.13007	1	100	5383.37669	120	114	124	50	0	0	119.333	16.667	1	1	1	1	2	2	2	5.9	2	14
1532	41	21	22	61.88	333.1	140	3.1	2	80	3	108	12.78	1.55	1	6.08	137	3.827	3.408	1	8.909	33.1	294.888	40656.5592	2	100	13552.1864	114	118	120	60	52	68	117.333	60	1	1	1	1	2	2	2	5.4	2	15
1533	40	10	23	106.08	458	140	3.8	1	68	4	104	124.15	1.14	1	5.28	100	3.62	31.88	1	8.556	29.5	252.402	7295.298127	1	96	2431.766042	132	128	130	72	82	80	130	78	1	1	1	1	2	2	2	6.3	2	9
1534	41	13	24	82.21	404.5	138	4.2	2	65	5	116	28.85	1.89	1	4.76	155	2.069	8.263	1	9.104	23.9	217.586	151406.8736	1	95	50468.95787	140	138	132	64	58	60	136.667	60.667	2	2	2	1	1	2	1	6.1	1	11
1535	44	26	19	69.84	267.7	140	4	1	39	3	108	7.19	1.19	1	4.47	143	2.534	1.917	2	8.952	32.3	289.15	22792.16692	1	101	7597.388973	132	128	134	78	78	78	131.333	78	1	1	1	1	2	2	2	5.3	2	13
1536	41	21	17	75.14	285.5	139	4.3	1	50	3	108	10.57	1.34	1	5.35	108	3.439	2.819	2	8.671	30.6	265.333	129271.8621	2	98	43090.6207	112	114	106	64	66	58	110.667	62.667	1	1	1	1	2	2	2	5.4	2	10
1537	45	13	17	45.97	261.7	139	3.8	2	35	5	96	8.83	1.84	1	5.22	78	2.974	2.093	2	8.228	20.5	168.674	21815.3204	2	102	7271.773467	94	94	90	68	66	56	92.667	63.333	2	2	2	2	2	2	2	5.5	2	11
1538	41	19	19	84.86	237.9	142	4	1	51	3	97	2.86	1.71	1	4.84	92	2.664	0.685	2	8.403	20.7	173.942	28128.07977	1	101	9376.02659	128	124	120	70	70	70	124	70	2	2	2	2	2	2	2	5.3	2	0
1539	36	14	18	91.05	339	136	4.7	2	80	1	270	24	1.27	1	4.6	121	2.715	16	1	9.701	39.3	381.249	18910.50483	2	98	6303.50161	110	104	104	44	46	48	106	46	1	1	1	1	1	1	2	9.4	1	12
1540	47	12	15	76.02	267.7	139	3.9	2	20	3	92	51.15	1.06	1	5.09	128	3.362	11.619	2	8.681	25.3	219.629	116714.0795	1	98	38904.69317	118	122	118	82	76	78	119.333	78.667	2	2	2	2	2	2	2	5.2	2	11
1541	36	20	34	83.1	505.6	140	3.5	2	63	4	120	35.42	0.85	1	4.32	97	2.974	10.495	1	8.669	38.8	336.357	9943.806181	2	100	3314.60206	130	126	126	58	58	56	127.333	57.333	1	1	1	1	2	2	2	5.3	2	10
1542	42	17	24	74.26	267.7	133	4.6	2	79	3	105	5.83	2.77	1	7.6	95	4.344	1.511	1	8.515	22.5	191.588	78666.94445	2	91	26222.31482	180	184	166	104	102	94	176.667	100	1	1	1	1	2	2	2	5.9	2	10
1543	40	34	32	78.68	285.5	141	4.3	2	66	2	95	16.06	0.91	1	4.99	190	3.103	3.767	1	9.108	41.8	380.714	11753.31778	2	94	3917.772593	130	136	126	62	64	64	130.667	63.333	1	1	1	1	2	2	2	5.4	2	10
1544	39	25	27	77.79	416.4	137	3.2	1	58	4	250	184.83	0.57	1	2.9	332	0.621	114.093	2	10.633	26.6	282.838	26375.92232	1	94	8791.974107	120	124	124	76	70	78	122.667	74.667	1	1	1	1	1	1	2	5.9	1	1
1545	44	28	29	72.49	327.1	139	3.7	1	20	5	81	12.21	1.19	1	4.4	223	2.043	2.442	2	9.108	25.7	234.076	26556.73573	2	101	8852.245243	126	116	112	72	80	74	118	75.333	2	2	2	2	2	2	2	6	2	10
1546	44	20	23	76.02	327.1	139	4.9	2	74	1	191	17.77	1.06	1	4.32	281	1.81	8.38	1	10.197	37.7	384.427	19050.04708	2	98	6350.015693	140	142	140	34	52	50	140.667	45.333	2	2	2	1	1	2	1	7.1	1	14
1547	51	13	21	70.72	249.8	139	3.8	2	41	3	79	8.03	2.02	1	5.48	84	3.026	1.566	2	8.107	25.9	209.971	35295.51927	1	92	11765.17309	110	114	114	76	76	78	112.667	76.667	2	2	2	2	2	2	2	5.1	2	11
1548	46	13	20	83.98	327.1	136	4	1	80	3	99	1.76	2.51	1	5.77	63	2.922	0.43	1	8.045	22.2	178.599	29879.97639	1	99	9959.99213	124	114	118	76	72	72	118.667	73.333	1	1	1	1	2	2	2	4.9	2	9
1549	40	22	21	58.34	285.5	140	4.1	2	65	4	114	647.5	0.54	1	4.97	181	3.491	182.259	1	9.242	35	323.47	11818.77251	1	93	3939.590837	142	130	128	62	62	64	133.333	62.667	1	1	1	1	2	2	2	5.4	2	15
1550	45	64	33	126.41	196.3	139	4	1	80	3	85	9.58	3.57	1	6.05	30	2.327	2.011	1	7.151	21.9	156.607	12693.22331	3	91	4231.074437	148	148	146	64	66	72	147.333	67.333	2	2	2	1	2	2	2	5.9	2	15
1551	36	28	37	77.79	315.2	138	3.7	1	75	2	126	24.98	1.34	1	3.52	73	1.784	7.772	1	8.434	33.5	282.539	16930.79031	2	90	5643.59677	136	144	138	68	64	60	139.333	64	1	1	1	1	1	2	1	7.6	1	12
1552	46	125	71	99.89	392.6	142	4	1	45	4	85	21.95	1.11	1	4.06	95	2.457	4.607	2	8.303	27.1	225.011	20754.74374	2	100	6918.247913	144	132	148	78	78	80	141.333	78.667	2	2	2	1	2	2	2	4.4	2	11
1553	43	21	26	76.91	243.9	139	4.2	1	60	3	108	4.62	1.11	1	4.86	37	3.569	1.232	1	7.6	22.6	171.76	120347.6305	1	91	40115.87683	106	112	106	72	70	72	108	71.333	2	2	2	2	2	2	2	4.6	2	18
1554	43	19	31	84.86	428.3	138	4.1	2	80	3	128	15.7	1.42	2	5.22	119	3.181	4.962	1	8.938	25.7	229.707	48262.00069	2	97	16087.33356	142	144	142	64	64	68	142.667	65.333	1	2	2	1	2	2	2	5.9	2	9
1555	44	25	27	86.63	392.6	139	4.6	1	28	5	127	32.12	0.7	1	5.61	139	4.189	10.072	2	9.086	31.5	286.209	27069.82749	2	102	9023.27583	120	120	122	70	64	60	120.667	64.667	2	2	2	2	2	2	2	6.4	2	11
1556	46	16	25	61	398.5	144	4.5	1	70	3	91	4.91	2.22	1	7.96	145	4.991	1.103	1	8.794	24.8	218.091	66168.76909	2	95	22056.25636	150	150	152	66	70	58	150.667	64.667	2	2	2	1	2	2	2	5.4	2	13
1557	44	28	28	99.01	309.3	142	3.4	1	70	3	91	14.34	0.91	1	3.57	304	1.086	3.222	1	9.535	28	266.98	72055.15948	1	101	24018.38649	106	108	108	68	68	66	107.333	67.333	1	1	1	1	2	2	2	5.2	2	2
1558	42	8	20	70.72	160.6	142	3.5	2	50	5	85	6.53	1.76	1	5.4	100	3.129	1.37	2	8.355	23.3	194.672	11862.96744	2	92	3954.32248	100	100	100	68	66	70	100	68	2	2	2	2	2	2	2	5.5	2	12
1559	45	19	38	61.88	267.7	140	3.8	1	58	3	108	22.07	1.84	1	3.8	51	1.707	5.885	2	7.921	26.1	206.738	27127.57028	1	93	9042.523427	126	120	116	68	62	64	120.667	64.667	2	2	2	2	2	2	2	4.8	2	11
1560	39	40	34	85.75	481.8	141	4.8	2	78	4	131	5.83	1.22	2	4.58	238	2.121	1.886	1	9.654	65.1	628.475	17728.00485	2	97	5909.33495	128	128	128	80	72	72	128	74.667	1	1	1	1	1	2	2	6.9	1	16
1561	44	22	18	78.68	345	141	3.9	1	44	2	107	13.91	1.01	1	6.28	159	4.448	3.675	2	9.049	28	253.372	33302.55693	2	93	11100.85231	118	132	120	78	78	82	123.333	79.333	1	2	2	1	2	2	2	5.6	2	10
1562	45	20	25	113.15	356.9	141	3.8	1	30	4	111	6.67	1.16	1	3.8	169	1.758	1.828	2	9.146	24.9	227.735	18737.13825	2	97	6245.71275	118	114	118	70	68	68	116.667	68.667	2	2	2	2	2	2	2	5.5	2	9
1563	42	23	18	77.79	350.9	140	4.8	2	80	2	110	39.85	1.4	1	6.1	147	3.957	10.823	1	8.998	29.7	267.241	17874.48475	2	93	5958.161583	128	130	130	68	68	66	129.333	67.333	1	1	1	1	2	2	2	6.3	2	2
1564	40	51	41	99.01	350.9	133	3.7	1	56	4	110	7.15	1.37	1	6	84	4.189	1.942	2	8.438	30.6	258.203	15843.64706	1	99	5281.215687	130	118	118	68	70	60	122	66	2	2	2	2	2	2	2	6	2	12
1565	41	12	15	69.84	220.1	141	4.4	2	40	4	115	11.49	1.29	1	5.12	42	3.62	3.263	2	7.789	28.4	221.208	24499.67811	1	100	8166.55937	140	142	138	94	98	100	140	97.333	1	1	1	1	2	2	2	6.4	2	13
1566	43	29	27	99.89	446.1	139	4	1	66	5	110	19.02	0.88	1	4.76	325	2.198	5.166	1	9.791	33.3	326.04	13271.13363	1	92	4423.71121	118	126	122	70	68	74	122	70.667	2	2	2	2	2	2	2	5.8	2	12
1567	39	21	19	110.5	505.6	141	4	2	23	3	90	32.6	0.98	1	4.97	73	3.595	7.244	2	8.097	26.4	213.761	59946.10392	1	92	19982.03464	116	114	118	66	64	66	116	65.333	2	2	2	2	2	2	2	5.3	2	14
1568	45	33	24	111.38	463.9	138	4.1	1	37	4	96	21.18	1.6	1	5.35	86	3.31	5.02	2	8.326	37.8	314.723	22931.99236	2	98	7643.997453	120	126	124	82	74	78	123.333	78	1	1	1	1	2	2	2	6	2	24
1569	40	37	29	50.39	202.2	139	4.3	2	58	1	139	19.75	0.91	1	2.4	111	0.931	6.778	2	8.951	40.5	362.516	29490.47809	1	102	9830.159363	116	112	104	84	82	74	110.667	80	1	1	1	1	1	1	1	7.6	1	13
1570	43	32	21	69.84	345	139	4.2	1	38	3	100	24.27	0.75	1	5.09	481	1.836	5.993	2	10.088	31.3	315.754	22824.33643	1	95	7608.112143	114	110	116	66	66	78	113.333	70	1	2	2	1	2	2	2	5.4	2	11
1571	41	14	18	76.02	255.8	142	3.4	2	58	4	94	6.07	1.68	1	5.51	98	3.31	1.409	2	8.435	32.4	273.294	17267.43446	2	99	5755.811487	132	132	132	76	76	76	132	76	1	1	1	1	2	2	2	5.7	2	16
1572	46	20	22	91.05	333.1	139	3.9	1	31	4	100	5.65	1.22	1	4.53	66	2.974	1.395	2	8.102	25.3	204.981	19517.33815	1	90	6505.779383	124	120	122	82	80	66	122	76	2	2	2	2	2	2	2	5.8	2	9
1573	37	17	18	61.88	226	139	3.9	2	28	4	98	20.08	1.03	1	5.15	126	3.465	4.859	2	8.728	38.8	338.646	24697.89793	1	92	8232.632643	114	118	114	78	78	74	115.333	76.667	2	2	2	2	2	2	2	5.3	2	11
1574	45	28	26	68.07	255.8	141	3.8	2	56	3	94	10.47	1.45	1	6.26	86	4.37	2.43	2	8.304	27.5	228.36	34820.12411	1	98	11606.70804	116	118	124	74	70	70	119.333	71.333	2	2	2	2	2	2	2	5.7	2	11
1575	44	21	21	80.44	356.9	140	4.3	1	59	3	103	7.35	1.27	1	5.15	195	2.87	1.869	2	9.215	31.9	293.959	199712.0763	1	98	66570.6921	130	132	130	74	76	78	130.667	76	2	2	2	1	2	2	2	5.9	2	14
1576	42	14	13	211.28	392.6	139	4.9	2	30	2	88	10.7	1.45	1	3.96	87	2.069	2.325	2	8.25	39.1	322.575	29365.98241	2	92	9788.660803	106	104	104	72	70	76	104.667	72.667	2	2	2	2	2	2	2	5.2	2	9
1577	41	16	23	94.59	243.9	136	4.3	2	78	5	110	5.63	1.4	2	5.43	134	3.336	1.529	1	8.905	31.7	282.289	73326.07605	1	95	24442.02535	140	138	146	56	52	48	141.333	52	1	2	2	1	2	2	2	6.1	2	15
1578	40	15	18	48.62	148.7	137	4	2	35	5	83	6.86	1.34	1	4.76	99	2.896	1.406	2	8.321	33.3	277.089	18308.05359	1	91	6102.68453	110	112	106	68	62	70	109.333	66.667	1	1	2	1	2	2	2	5.3	2	7
1579	44	19	23	52.16	208.2	136	3.5	2	41	1	96	8.28	1.19	1	4.16	124	2.327	1.963	2	8.691	23.2	201.631	41857.64177	1	101	13952.54726	120	106	108	78	76	74	111.333	76	2	2	2	2	2	2	2	6	2	10
1580	43	17	22	68.07	166.5	138	4.3	2	38	5	96	8.46	1.4	1	4.47	114	2.483	2.005	2	8.607	24.4	210.011	21581.35906	1	97	7193.786353	96	106	98	74	74	74	100	74	2	2	2	2	2	2	2	5.6	2	9
1581	39	20	20	61.88	196.3	140	4.2	2	56	4	93	8.49	1.78	1	5.28	86	3.051	1.95	2	8.294	31.8	263.749	26248.27034	2	101	8749.423447	130	128	130	84	86	82	129.333	84	1	1	2	1	2	2	2	5.5	2	10
1582	36	22	21	55.69	321.2	138	4	2	41	5	94	22.48	1.53	1	4.14	104	2.069	5.218	2	8.495	47.2	400.964	26621.51387	1	94	8873.837957	126	138	126	90	92	82	130	88	1	1	1	1	2	2	2	5.5	2	9
1583	44	21	24	76.91	398.5	142	4	1	63	3	101	10.6	1.19	1	4.6	80	3	2.643	1	8.304	29.6	245.798	122283.7081	1	94	40761.23603	116	114	118	60	64	72	116	65.333	2	2	2	2	2	2	2	5.2	2	9
1584	46	22	26	53.92	226	140	3.7	2	80	5	110	6.51	2.35	1	5.22	101	2.353	1.768	1	8.622	13.4	115.535	13278.89774	2	92	4426.299247	118	118	120	74	22	20	118.667	38.667	2	2	2	2	2	2	2	5.7	2	13
1585	40	17	21	73.37	315.2	141	4.2	1	60	3	109	10.53	1.24	1	4.45	79	2.793	2.834	1	8.368	27.6	230.957	118577.5826	1	94	39525.86087	116	110	112	74	72	72	112.667	72.667	1	1	1	1	2	2	2	5.5	2	11
1586	38	19	21	59.23	481.8	141	4	2	46	4	103	8.83	1.55	2	5.56	101	3.491	2.246	2	8.557	62.8	537.38	22849.33224	2	98	7616.44408	148	148	148	92	90	84	148	88.667	1	1	1	1	2	2	2	5.7	2	10
1587	42	21	21	66.3	291.5	139	4.1	2	63	3	173	9.24	1.94	1	5.38	94	2.948	3.947	1	9.003	24.1	216.972	118209.8095	1	91	39403.26983	160	142	140	82	76	80	147.333	79.333	1	2	2	1	2	2	2	7.5	1	10
1588	42	20	23	62.76	255.8	140	4	2	48	2	98	22.35	0.98	1	5.74	157	3.957	5.408	2	8.948	34	304.232	31802.12101	2	94	10600.707	124	114	122	88	92	82	120	87.333	1	2	2	1	2	2	2	5.5	2	14
1589	45	20	24	82.21	368.8	140	3.9	1	31	3	94	4.92	1.27	1	5.15	87	3.439	1.142	2	8.316	27.8	231.185	64021.42959	1	99	21340.47653	120	118	114	78	74	78	117.333	76.667	2	2	2	2	2	2	2	5.2	2	12
1590	46	32	22	122.88	398.5	143	3	1	71	4	127	20.18	1.37	1	2.87	83	1.06	6.328	1	8.57	32.5	278.525	7606.53553	1	99	2535.511843	128	126	124	78	78	76	126	77.333	1	1	1	1	1	1	2	5	1	13
1591	45	22	20	73.37	303.3	139	4	2	49	3	124	18.77	1.29	1	4.99	62	3.388	5.747	2	8.254	41	338.414	114327.6035	1	94	38109.20117	116	98	106	72	72	74	106.667	72.667	2	2	2	2	1	2	2	6.1	1	15
1592	33	69	92	94.59	362.8	140	4.4	1	54	3	98	24.72	0.88	1	3.57	163	1.836	5.982	2	8.986	28.2	253.405	199776.6186	1	98	66592.2062	112	120	120	68	68	74	117.333	70	2	2	2	2	2	2	2	5.1	2	11
1593	38	22	24	86.63	315.2	137	4.2	2	69	3	166	47.6	1.14	2	5.35	161	3.388	19.51	1	9.5	36.4	345.8	48577.34305	2	98	16192.44768	116	110	106	60	56	62	110.667	59.333	1	1	1	1	1	1	2	9.1	1	13
1594	46	34	31	53.04	362.8	138	4.1	1	59	3	114	14.94	1.09	1	7.4	167	5.456	4.205	2	9.161	32.6	298.649	169896.2362	2	91	56632.07873	202	204	200	108	100	98	202	102	1	1	2	1	2	2	2	6.5	1	9
1595	43	22	23	89.28	380.7	135	4.1	1	57	5	105	7.58	1.16	1	6.41	203	4.189	1.965	2	9.274	23.4	217.012	16747.30895	3	91	5582.436317	124	118	126	84	88	80	122.667	84	2	2	2	1	2	2	2	5.4	2	14
1596	47	38	27	99.01	463.9	141	4.2	1	31	4	99	12.69	1.4	1	6.1	115	4.112	3.102	2	8.647	36.6	316.48	18681.88637	2	103	6227.295457	158	152	154	90	104	106	154.667	100	1	1	2	1	2	2	2	5.9	2	11
1597	45	33	25	68.95	327.1	138	4.1	2	43	3	120	15.96	0.98	1	5.04	273	2.638	4.729	2	9.704	30.6	296.942	91145.94787	2	100	30381.98262	110	114	114	78	84	82	112.667	81.333	2	2	2	1	2	2	2	5.8	2	10
1598	45	18	19	61	196.3	143	4.2	2	27	3	91	11.37	1.97	1	5.12	53	2.87	2.555	2	7.788	29.8	232.082	91826.28284	2	95	30608.76095	104	106	102	62	68	68	104	66	2	2	2	2	2	2	2	4.7	2	13
1599	35	15	24	120.22	350.9	141	3.9	1	80	3	102	6.14	1.01	1	3.34	41	2.121	1.546	1	7.645	25.3	193.419	28034.87117	2	100	9344.957057	170	162	156	54	50	52	162.667	52	1	2	2	1	2	2	2	5.4	2	12
1600	40	14	19	66.3	285.5	141	3.9	2	69	3	160	10.99	1.16	1	3.47	103	1.758	4.342	1	9.017	29.6	266.903	133041.0682	1	95	44347.02273	122	126	124	74	70	68	124	70.667	2	2	2	2	1	2	1	5.8	1	11
1601	45	28	28	86.63	416.4	141	4.1	1	66	1	118	19.15	1.03	1	5.61	197	3.569	5.58	1	9.361	32.9	307.977	14771.33607	3	92	4923.77869	140	140	136	84	84	82	138.667	83.333	2	2	2	1	2	2	2	6.1	2	11
1602	39	25	29	82.21	368.8	139	3.6	2	38	4	115	24.8	1.19	1	4.5	276	1.888	7.042	2	9.672	32.5	314.34	27885.90842	2	99	9295.302807	106	110	104	66	68	70	106.667	68	1	1	2	1	2	2	2	5.7	2	10
1603	39	39	25	69.84	392.6	137	3.7	1	36	1	101	29.88	0.91	1	4.63	108	3.155	7.452	2	8.604	37.6	323.51	42341.92755	2	102	14113.97585	118	122	120	72	78	70	120	73.333	2	2	2	2	2	2	2	5.8	2	11
1604	44	21	24	53.92	190.3	139	3.5	2	64	2	93	9.17	1.27	1	5.22	105	3.414	2.106	1	8.493	24	203.832	10993.25867	2	93	3664.419557	122	134	128	54	56	64	128	58	1	1	1	1	2	2	2	5.6	2	12
1605	41	23	29	83.98	315.2	135	3.8	1	59	5	98	4.2	1.06	1	6.1	120	4.422	1.016	2	8.679	21.3	184.863	16440.05599	3	91	5480.018663	130	134	126	78	80	76	130	78	2	2	2	1	2	2	2	4.8	2	15
1606	49	22	25	94.59	356.9	138	3.9	1	36	3	93	7.04	1.55	1	5.17	87	3.181	1.617	2	8.305	26.8	222.574	100770.6547	1	101	33590.21823	124	122	122	68	60	68	122.667	65.333	2	2	2	2	2	2	2	4.8	2	11
1607	45	44	26	72.49	339	138	4.3	1	45	5	93	7.73	0.8	1	6.13	385	3.336	1.775	2	9.793	25.5	249.722	14825.91412	3	91	4941.971373	114	114	108	72	76	80	112	76	2	2	2	2	2	2	2	5	2	5
1608	45	17	21	44.2	380.7	142	3.5	2	73	4	97	6.17	2.69	1	6.03	97	2.845	1.478	1	8.456	27.8	235.077	15846.62785	2	97	5282.209283	146	152	148	82	80	78	148.667	80	1	1	1	1	2	2	2	5.6	2	16
1609	39	13	17	114.04	410.4	142	3.6	1	78	4	95	8.43	1.11	1	3.1	89	1.526	1.977	1	8.349	31.7	264.663	10681.30448	1	96	3560.434827	176	176	180	92	86	80	177.333	86	1	1	1	1	1	2	1	5.8	1	13
1610	42	17	19	91.05	291.5	142	3.4	2	80	3	95	8.05	0.67	1	5.74	78	4.681	1.888	1	8.217	28.2	231.719	43332.3564	1	99	14444.1188	148	138	142	76	74	74	142.667	74.667	1	1	1	1	2	2	2	5.8	2	11
1611	42	15	21	99.89	350.9	139	5	1	74	3	124	5.61	1.11	1	4.5	132	2.715	1.718	1	9.01	23.6	212.636	8877.414759	1	93	2959.138253	118	116	110	56	52	46	114.667	51.333	2	2	2	2	1	2	1	6.9	1	11
1612	45	18	22	71.6	350.9	138	3.6	2	23	3	98	19.95	1.37	1	3.88	53	2.224	4.827	2	7.862	34.3	269.667	62261.83812	1	98	20753.94604	118	116	120	76	78	74	118	76	2	2	2	2	2	2	2	5.1	2	12
1613	39	13	20	63.65	267.7	139	3.9	2	20	4	88	9.92	1.91	1	5.3	45	3.155	2.155	2	7.591	28.7	217.862	22808.13483	1	98	7602.71161	114	112	112	64	66	58	112.667	62.667	2	2	2	2	2	2	2	5.1	2	11
1614	45	17	18	71.6	297.4	138	3.8	2	58	3	94	16.05	1.99	1	5.04	92	2.586	3.725	2	8.372	27.7	231.904	138175.1571	2	98	46058.3857	126	124	120	76	74	72	123.333	74	1	1	1	1	2	2	2	5.3	2	10
1615	49	25	25	58.34	267.7	140	4	1	43	1	103	9.06	1.03	1	4.86	175	2.922	2.304	2	9.106	23.9	217.633	35248.66815	2	90	11749.55605	110	112	108	62	60	60	110	60.667	2	2	2	2	2	2	2	3.8	2	10
1616	42	19	18	65.42	202.2	140	3.9	2	65	4	113	10.79	1.78	1	7.09	108	4.732	3.011	1	8.716	32.5	283.27	12409.68861	2	96	4136.56287	122	112	116	76	72	64	116.667	70.667	2	2	2	2	2	2	2	5.9	2	9
1617	43	13	15	105.2	315.2	138	4.2	1	32	3	84	2.56	0.83	1	4.19	124	2.715	0.531	2	8.558	18.8	160.89	24073.71767	1	101	8024.572557	114	110	116	66	74	66	113.333	68.667	2	2	2	2	2	2	2	5.6	2	11
1618	44	29	27	91.05	410.4	142	4.1	1	63	5	169	13.42	1.24	1	4.73	199	2.457	5.6	1	9.73	22.3	216.979	10090.42584	2	103	3363.47528	158	156	150	82	94	88	154.667	88	1	1	1	1	2	2	2	8.5	1	12
1619	40	12	19	70.72	303.3	141	3.7	2	70	3	102	19.02	1.22	1	5.17	132	3.258	4.79	1	8.815	32.6	287.369	85457.00848	1	97	28485.66949	134	134	134	82	76	76	134	78	1	1	1	1	2	2	2	5.9	2	14
1620	44	15	18	94.59	356.9	140	3.9	1	22	4	94	13.4	1.22	1	4.97	60	3.439	3.11	2	7.944	33.5	266.124	18391.45834	2	93	6130.486113	132	130	124	92	84	84	128.667	86.667	2	2	2	1	2	2	2	4.9	2	8
1621	45	17	23	75.14	232	137	3.7	2	42	3	85	3.19	2.3	1	5.2	46	2.664	0.67	2	7.578	22.3	168.989	157902.1063	1	91	52634.03543	110	124	122	70	66	64	118.667	66.667	2	2	2	2	2	2	2	5	2	12
1622	46	15	14	99.01	374.7	139	4.1	1	72	5	98	20.62	1.24	1	3.21	101	1.448	4.99	1	8.507	26.8	227.988	23148.45603	1	97	7716.15201	136	128	114	68	70	70	126	69.333	1	1	1	1	2	2	2	5.5	2	14
1623	42	17	22	54.81	297.4	139	3.7	2	44	3	81	7.49	1.11	1	4.16	92	2.586	1.498	2	8.223	41.1	337.965	24866.44911	2	95	8288.81637	126	124	118	72	72	66	122.667	70	1	2	2	1	2	2	2	4.2	2	11
1624	43	13	22	178.57	350.9	139	4	1	80	2	162	4.3	1.58	1	6.05	120	3.853	1.72	1	9.182	23.3	213.941	12827.22981	3	90	4275.74327	172	170	174	60	58	62	172	60	2	2	2	1	1	2	1	8.5	1	13
1625	44	34	31	73.37	392.6	137	4.1	1	46	3	96	3.08	1.37	1	6	114	4.034	0.73	2	8.607	25.5	219.479	116165.7005	2	94	38721.90017	92	96	90	70	66	66	92.667	67.333	2	2	2	2	2	2	2	6	2	11
1626	47	25	25	78.68	541.3	141	4	1	70	2	107	14.44	1.06	2	4.97	131	3.233	3.815	1	8.855	30.4	269.192	9879.67408	2	93	3293.224693	174	170	154	70	68	60	166	66	1	1	1	1	2	2	2	5.3	2	9
1627	41	137	35	90.17	202.2	140	5.2	2	68	5	97	10.08	0.91	1	5.79	356	3.051	2.414	1	9.756	18.9	184.388	12295.35266	2	92	4098.450887	144	152	152	80	84	82	149.333	82	1	1	1	1	2	2	2	5.6	2	1
1628	41	43	48	69.84	493.7	143	4	2	68	3	125	24.8	1.55	2	5.59	135	3.336	7.654	1	9.04	41.2	372.448	49400.50944	1	95	16466.83648	144	144	142	72	66	68	143.333	68.667	1	1	1	1	2	2	2	6.1	2	15
1629	45	25	27	60.11	273.6	139	3.8	2	47	5	99	4.68	1.99	1	5.25	70	2.896	1.144	2	8.15	20.4	166.26	21698.61399	2	91	7232.87133	114	108	116	82	80	74	112.667	78.667	2	2	2	2	2	2	2	5.3	2	10
1630	42	18	19	93.7	237.9	136	3.8	1	24	4	102	5.48	1.27	1	3.88	73	2.224	1.38	2	8.222	24.4	200.617	16715.02668	2	100	5571.67556	110	110	110	66	72	72	110	70	2	2	2	2	2	2	2	4.6	2	13
1631	40	14	20	68.95	279.6	140	3.9	2	69	2	94	5.33	2.04	1	4.53	42	2.276	1.237	1	7.588	31.9	242.057	12994.25217	2	90	4331.41739	128	120	118	60	58	62	122	60	2	2	2	2	2	2	2	5.4	2	13
1632	46	25	25	77.79	309.3	141	4.1	2	79	3	122	10.34	1.76	1	5.4	131	2.974	3.115	1	8.986	32	287.552	58123.26891	2	93	19374.42297	164	150	146	76	76	70	153.333	74	1	1	1	1	2	2	2	5.8	2	14
1633	48	17	20	87.52	386.6	136	4.3	1	49	3	96	5.23	1.76	1	6.59	112	4.267	1.24	2	8.59	22.4	192.416	29407.37266	1	94	9802.457553	120	128	128	82	80	78	125.333	80	2	2	2	1	2	2	2	5.6	2	11
1634	43	16	19	86.63	374.7	141	3.9	1	61	2	105	7.17	0.96	1	4.84	147	3.129	1.859	1	8.951	22.8	204.083	11889.42796	2	90	3963.142653	114	118	110	68	66	66	114	66.667	2	2	2	2	2	2	2	5.6	2	11
1635	45	87	33	88.4	559.1	141	4	1	25	3	99	18.98	1.03	1	4.86	106	3.284	4.64	2	8.565	32.3	276.65	30201.1333	2	94	10067.04443	110	114	108	78	72	74	110.667	74.667	2	2	2	2	2	2	2	5.3	2	12
1636	46	28	18	88.4	386.6	140	4.2	1	35	3	98	8.14	1.06	1	5.28	143	3.465	1.97	2	8.855	26.5	234.658	114941.2355	2	94	38313.74517	114	116	112	78	78	78	114	78	2	2	2	2	2	2	2	5.5	2	13
1637	45	25	19	86.63	493.7	138	4.1	1	41	3	101	13.87	1.09	1	5.64	197	3.543	3.459	2	9.205	30.5	280.753	120278.382	2	94	40092.794	128	130	126	74	74	68	128	72	2	2	2	2	2	2	2	5.4	2	11
1638	42	21	23	86.63	321.2	136	4.1	2	64	3	102	5.45	1.86	1	6.18	64	3.982	1.373	1	8.091	30.3	245.157	124909.6803	3	91	41636.5601	126	124	122	70	64	66	124	66.667	2	2	2	2	2	2	2	5.5	2	13
1639	43	22	28	78.68	463.9	138	3.5	2	58	4	117	33.38	1.55	1	5.95	139	3.672	9.643	2	9.004	29.4	264.718	16282.87255	2	95	5427.624183	128	122	120	64	66	60	123.333	63.333	1	1	1	1	2	2	2	5.6	2	12
1640	39	22	27	110.5	350.9	134	4	1	80	3	105	10.34	1.53	1	2.87	66	1.009	2.681	1	8.15	29.2	237.98	42165.7662	3	91	14055.2554	136	132	134	68	66	70	134	68	1	1	1	1	2	2	2	5.9	2	1
1641	43	19	24	81.33	285.5	133	3.7	1	29	5	94	4.8	0.91	1	3.54	92	2.172	1.114	2	8.372	21.7	181.672	12287.30733	3	91	4095.76911	102	102	104	70	72	74	102.667	72	2	2	2	2	2	2	2	5.3	2	11
1642	52	24	27	93.7	440.2	139	3.5	2	78	3	130	31.65	1.19	2	5.77	209	3.491	10.159	1	9.517	33.3	316.916	28985.22285	2	96	9661.74095	138	136	132	66	66	66	135.333	66	1	1	1	1	1	2	1	6.8	1	13
1643	43	17	17	85.75	285.5	136	4.1	1	58	3	107	5.62	1.16	1	5.28	105	3.569	1.485	2	8.634	24.1	208.079	182852.8947	1	91	60950.9649	126	116	104	78	82	76	115.333	78.667	2	2	2	2	2	2	2	5.8	2	13
1644	41	44	38	106.08	255.8	138	4.1	1	52	3	89	4.09	0.78	1	5.77	90	4.526	0.899	2	8.295	29.2	242.214	152865.0876	1	94	50955.0292	124	130	128	50	54	44	127.333	49.333	2	2	2	2	2	2	2	5.3	2	11
1645	49	19	28	88.4	374.7	139	3.6	1	27	4	84	11.25	1.11	1	3.03	81	1.5	2.333	2	8.132	28.9	235.015	21362.81692	2	99	7120.938973	126	124	122	66	66	68	124	66.667	2	2	2	2	2	2	2	4.7	2	9
1646	41	26	35	191.83	588.9	137	4.5	2	77	3	110	47.77	1.09	1	5.66	145	3.827	12.975	1	8.984	36.9	331.51	32533.2159	1	101	10844.4053	102	98	96	58	60	54	98.667	57.333	1	1	1	1	2	2	2	6.2	2	15
1647	42	40	38	87.52	582.9	138	3.9	1	65	4	97	17.42	0.67	1	6.62	97	5.431	4.172	1	8.456	27.4	231.694	8956.231711	2	101	2985.41057	128	124	126	54	50	42	126	48.667	1	1	1	1	2	2	2	6.3	2	11
1648	42	16	19	53.04	321.2	139	4.1	2	57	2	113	10.77	1.5	1	4.32	127	2.172	3.005	2	8.878	23.3	206.857	22158.85695	2	99	7386.28565	112	114	108	50	70	62	111.333	60.667	2	2	2	2	2	2	2	6.3	2	12
1649	45	19	26	61	327.1	140	3.7	2	69	3	95	4.73	1.5	1	4.84	54	3.051	1.11	1	7.85	24.7	193.895	54186.58479	1	95	18062.19493	128	128	124	78	80	80	126.667	79.333	2	2	2	2	2	2	2	5.4	2	14
1650	44	20	17	121.11	315.2	140	4.3	1	30	4	99	9.42	1.32	1	5.2	46	3.646	2.303	2	7.731	25.5	197.141	32164.78665	1	100	10721.59555	118	124	124	58	52	52	122	54	2	2	2	2	2	2	2	5.6	2	9
1651	47	10	20	92.82	243.9	141	4.1	2	62	4	84	6.45	2.46	1	5.28	82	2.405	1.338	1	8.144	48.1	391.726	12889.38486	2	96	4296.46162	146	136	142	80	82	66	141.333	76	2	2	2	1	2	2	2	5.2	2	13
1652	41	34	27	53.92	249.8	137	3.8	2	39	1	127	13.36	1.03	1	4.65	146	2.87	4.189	2	9.135	34.4	314.244	35470.24545	1	102	11823.41515	158	160	160	84	72	78	159.333	78	2	2	2	1	2	2	2	6.4	2	10
1653	42	15	20	75.14	297.4	143	4.6	2	80	3	98	10.05	2.33	1	6.49	78	3.75	2.432	1	8.249	18.9	155.906	48017.66612	2	95	16005.88871	154	148	138	64	62	60	146.667	62	1	1	1	1	2	2	2	5.2	2	14
1654	41	27	25	127.3	493.7	141	3.2	1	60	4	125	6.61	1.68	1	5.43	86	3.31	2.04	1	8.59	27.3	234.507	6085.921613	1	96	2028.640538	168	166	162	110	106	106	165.333	107.333	1	1	1	1	2	2	2	5.9	2	10
1655	47	25	25	214.81	172.5	141	4.2	1	72	4	123	33.43	2.12	1	5.02	62	2.586	10.153	1	8.246	28	230.888	9657.569347	2	93	3219.189782	150	142	140	90	88	86	144	88	1	1	1	1	2	2	2	6.3	2	10
1656	43	24	26	76.02	273.6	137	3.8	1	67	2	116	16.51	1.19	1	5.9	105	4.163	4.729	1	8.714	24.9	216.979	9952.400706	1	92	3317.466902	122	116	114	66	66	62	117.333	64.667	2	2	2	2	2	2	2	5.5	2	11
1657	36	22	29	375.7	481.8	141	4.8	2	80	4	120	19.77	1.55	2	8.64	169	6.206	5.858	1	9.224	42.2	389.253	12394.66697	2	99	4131.555657	176	184	184	68	68	68	181.333	68	1	1	1	1	1	1	2	6.7	1	16
1658	41	17	22	57.46	309.3	141	3.8	2	61	3	118	19.78	1.37	1	4.97	131	2.922	5.763	1	8.953	35.2	315.146	131590.9088	1	98	43863.63627	108	108	108	62	62	64	108	62.667	1	1	1	1	2	2	2	5.7	2	10
1659	37	22	28	91.05	505.6	139	3.7	1	71	3	99	15.9	0.75	1	4.53	206	2.715	3.887	1	9.23	34.1	314.743	16562.85947	1	101	5520.953157	116	112	114	66	72	68	114	68.667	1	1	1	1	2	2	2	5.4	2	2
1660	42	17	18	61	362.8	139	4	2	28	1	93	24.07	0.93	1	4.24	112	2.741	5.527	2	8.558	48.8	417.63	53882.63848	1	95	17960.87949	126	130	134	82	84	78	130	81.333	1	1	1	1	2	2	2	5.3	2	15
1661	43	13	25	63.65	267.7	138	3.7	2	65	3	105	1.79	2.79	1	6.52	115	3.155	0.464	1	8.706	40.6	353.464	148196.224	1	100	49398.74133	128	120	118	0	38	0	122	12.667	1	1	1	1	2	2	2	6	2	12
1662	44	18	29	55.69	285.5	135	4.2	2	65	5	81	13.89	1.76	1	6.28	78	4.112	2.778	1	8.058	22	177.276	14646.65486	3	91	4882.218287	166	176	180	84	86	78	174	82.667	2	2	2	1	2	2	2	5.5	2	1
1663	46	18	25	75.14	356.9	140	3.3	2	56	4	169	20.2	1.16	2	5.09	371	2.017	8.429	2	10.353	37.6	389.273	20728.03127	1	92	6909.343757	132	134	136	84	82	84	134	83.333	1	1	1	1	1	2	2	7.4	1	10
1664	43	23	22	76.02	297.4	136	4.2	1	49	3	124	4.33	1.6	1	5.04	75	3.051	1.326	2	8.445	23.2	195.924	23669.64066	2	98	7889.88022	116	110	114	72	74	70	113.333	72	1	1	1	1	2	2	2	5.1	2	0
1665	46	28	26	68.07	285.5	138	3.6	1	53	5	112	14.81	1.34	1	5.59	123	3.595	4.096	2	8.838	25.3	223.601	10524.38344	1	103	3508.127813	114	106	116	74	70	70	112	71.333	2	2	2	2	1	2	1	8.5	1	21
1666	48	20	23	64.53	458	140	3.8	1	42	3	100	7.6	1.4	1	5.02	217	2.508	1.877	2	9.292	26.7	248.096	123317.3669	2	93	41105.78897	116	114	112	64	66	64	114	64.667	1	1	1	1	2	2	2	5.2	2	10
1667	43	24	28	74.26	249.8	140	4.2	1	64	5	90	3.38	1.45	1	6.62	142	4.448	0.751	1	8.762	21	184.002	10853.58089	3	91	3617.860297	124	114	122	82	78	76	120	78.667	2	2	2	2	2	2	2	5.4	2	12
1668	45	19	30	91.94	404.5	139	3.6	1	20	1	99	7.72	1.5	1	5.22	112	3.155	1.887	2	8.62	23.9	206.018	40776.10219	2	98	13592.03406	114	114	114	68	70	74	114	70.667	2	2	2	2	2	2	2	4.9	2	11
1669	42	12	16	61.88	261.7	140	4.2	2	42	2	85	4.78	1.91	1	4.37	66	2.121	1.003	2	7.939	26.5	210.384	33977.52311	2	93	11325.84104	116	114	116	72	74	70	115.333	72	2	2	2	2	2	2	2	4.8	2	11
1670	43	40	45	89.28	428.3	140	3.3	1	43	4	92	19.02	1.01	1	4.34	88	2.87	4.321	2	8.306	27	224.262	18862.03779	2	100	6287.34593	120	126	122	72	70	64	122.667	68.667	2	2	2	2	2	2	2	4.8	2	12
1671	44	17	17	61	237.9	134	3.7	2	42	4	336	4.01	1.11	1	7.19	103	5.534	3.327	2	9.759	32	312.288	20146.47261	1	96	6715.49087	112	110	110	64	62	66	110.667	64	2	2	2	2	1	2	1	16.5	1	10
1672	41	22	22	73.37	368.8	137	4.2	1	67	4	124	23.05	0.98	1	4.84	96	3.362	7.057	1	8.691	32	278.112	7993.317874	1	99	2664.439291	142	144	140	70	68	72	142	70	1	2	2	1	1	2	1	6.9	1	10
1673	44	19	20	65.42	285.5	139	3.7	2	63	5	103	6.32	2.38	1	5.51	101	2.612	1.607	1	8.557	21.8	186.543	14965.94975	1	98	4988.649917	122	122	122	72	68	74	122	71.333	2	2	2	2	2	2	2	5.5	2	10
1674	43	64	32	69.84	362.8	140	3.5	1	26	5	95	12.52	1.01	1	4.71	311	2.095	2.937	2	9.601	22	211.222	10266.88898	1	95	3422.296327	116	118	114	66	76	76	116	72.667	2	2	2	2	2	2	2	5.4	2	12
1675	46	30	19	91.05	273.6	139	3.9	1	36	1	110	14.16	0.93	1	5.17	115	3.646	3.846	2	8.752	29.3	256.434	35379.10224	2	96	11793.03408	114	112	106	66	60	66	110.667	64	2	2	2	2	2	2	2	5.1	2	11
1676	44	22	22	99.89	303.3	140	3.9	1	73	2	156	8.75	1.06	1	4.63	124	2.948	3.37	1	9.177	29.8	273.475	16695.60853	1	90	5565.202843	144	132	132	64	64	64	136	64	1	1	1	1	1	1	1	7.4	1	11
1677	48	16	21	98.12	362.8	140	4.1	1	36	4	94	4.12	2.07	1	4.71	58	2.327	0.956	2	7.911	31.9	252.361	16319.49377	2	96	5439.831257	102	94	94	60	66	62	96.667	62.667	2	2	2	2	2	2	2	5.8	2	10
1678	40	18	25	55.69	350.9	142	4	2	70	3	94	7.56	2.02	1	6.36	77	3.957	1.755	1	8.194	24.6	201.572	65151.77308	1	91	21717.25769	128	124	124	80	80	74	125.333	78	2	2	2	2	2	2	2	5.7	2	12
1679	45	125	116	83.1	541.3	137	3.8	1	28	5	117	17.18	1.34	1	7.96	286	5.146	4.963	2	9.725	24.5	238.263	11667.93006	1	93	3889.31002	134	132	128	42	70	40	131.333	50.667	2	2	2	1	2	2	2	5.4	2	11
1680	44	18	17	129.06	303.3	143	4.8	2	70	3	92	8.17	1.84	2	4.65	114	2.224	1.856	1	8.565	32.6	279.219	56462.60409	2	93	18820.86803	134	132	132	58	56	58	132.667	57.333	1	1	1	1	1	1	2	6.2	1	2
1681	45	16	21	73.37	208.2	136	4.4	2	70	3	84	4.95	2.12	1	5.51	68	3.026	1.027	1	7.957	23.7	188.581	78374.23024	2	91	26124.74341	94	92	96	74	68	64	94	68.667	2	2	2	2	2	2	2	5	2	13
1682	48	33	29	70.72	345	137	4.1	1	32	3	93	6.1	1.45	1	4.78	92	2.845	1.401	2	8.361	28.3	236.616	75761.92829	1	92	25253.9761	116	120	122	78	78	80	119.333	78.667	1	1	2	1	2	2	2	5.3	2	9
1683	42	17	23	160.89	458	136	4.1	2	75	3	107	18.05	1.32	1	5.84	107	3.982	4.769	1	8.653	25.4	219.786	50226.11733	2	93	16742.03911	110	116	116	64	62	60	114	62	1	1	1	1	1	2	2	5.8	1	13
1684	40	16	26	59.23	291.5	136	3.8	2	45	1	88	3.24	1.94	1	4.01	34	1.888	0.704	2	7.311	22.7	165.96	34404.64601	1	97	11468.21534	98	102	102	58	58	58	100.667	58	2	2	2	2	2	2	2	4.9	2	12
1685	48	20	20	69.84	297.4	140	3.8	2	30	3	91	5.65	1.97	1	4.97	51	2.741	1.27	2	7.75	20.4	158.1	86011.35365	1	91	28670.45122	106	104	102	64	58	60	104	60.667	2	2	2	2	2	2	2	5.1	2	10
1686	39	21	28	56.58	368.8	141	3.9	2	32	3	95	10.21	1.55	1	5.51	88	3.491	2.395	2	8.338	27.9	232.63	88078.96822	1	93	29359.65607	106	106	104	50	56	52	105.333	52.667	2	2	2	2	2	2	2	5.4	2	10
1687	45	21	22	82.21	392.6	138	3.8	1	34	3	105	9.04	0.93	1	3.54	102	2.095	2.344	2	8.586	35.3	303.086	86568.04773	1	98	28856.01591	120	120	120	82	80	80	120	80.667	1	2	2	1	2	2	2	5.5	2	10
1688	42	20	24	89.28	273.6	142	3.9	2	64	4	82	15.76	2.04	1	5.4	84	2.922	3.191	1	8.144	32.6	265.494	11482.21496	2	99	3827.404987	128	126	124	66	66	68	126	66.667	1	1	1	1	2	2	2	5.5	2	12
1689	38	17	23	70.72	237.9	134	4.1	2	73	5	90	5.77	2.12	1	4.6	75	2.095	1.282	1	8.124	24	194.976	19056.86307	1	100	6352.28769	124	140	138	80	74	94	134	82.667	2	2	2	1	2	2	2	5.4	2	11
1690	43	13	16	33.59	297.4	138	4.2	2	51	4	136	13.84	1.71	1	4.97	88	2.793	4.648	2	8.697	35	304.395	19514.3528	2	97	6504.784267	116	104	106	72	76	70	108.667	72.667	2	2	2	2	2	2	2	6.2	2	12
1691	40	13	19	66.3	291.5	140	4.2	2	22	3	91	9.55	1.42	1	3.8	59	2.069	2.146	2	7.895	28.8	227.376	54437.11373	1	98	18145.70458	112	116	116	70	72	72	114.667	71.333	2	2	2	2	2	2	2	4.7	2	14
1692	39	30	14	152.93	356.9	144	4.9	1	66	4	151	8.18	1.03	2	4.53	79	3.077	3.05	1	8.694	22.6	196.484	8285.757609	1	100	2761.919203	118	112	104	72	60	62	111.333	64.667	1	1	1	1	1	2	2	7.6	1	11
1693	44	19	27	221	654.3	139	3.6	2	79	3	147	15.5	0.88	2	4.32	539	0.621	5.626	1	10.587	25.4	268.91	105956.2265	2	101	35318.74217	162	154	150	68	60	60	155.333	62.667	1	1	1	1	1	1	1	6.5	1	15
1694	44	20	22	69.84	178.4	141	4.1	2	25	5	92	7.25	1.27	1	4.37	54	2.819	1.647	2	7.818	19.1	149.324	20608.53714	2	96	6869.51238	112	108	104	64	60	58	108	60.667	2	2	2	2	2	2	2	5.4	2	12
1695	44	21	25	72.49	321.2	137	4.8	2	70	2	191	19.12	1.11	1	3.57	85	2.017	9.017	1	9.002	33.7	303.367	20176.87329	2	92	6725.62443	154	154	144	64	64	64	150.667	64	1	1	1	1	1	2	1	8.9	1	13
1696	48	20	19	79.56	356.9	140	3.8	1	28	3	100	4.65	1.84	1	4.55	41	2.508	1.148	2	7.626	25.8	196.751	126020.4735	1	95	42006.8245	134	130	134	72	72	76	132.667	73.333	2	2	2	1	2	2	2	5.1	2	10
1697	40	26	29	87.52	392.6	138	4.1	1	57	4	116	21.3	1.11	1	5.04	74	3.543	6.101	2	8.365	30.5	255.133	16584.966	2	90	5528.322	114	122	124	70	72	74	120	72	1	1	1	1	2	2	2	5.9	2	10
1698	43	29	28	90.17	261.7	138	3.7	1	20	4	83	3.15	2.95	1	5.07	39	1.914	0.646	2	7.389	23.4	172.903	26556.73573	2	101	8852.245243	124	124	120	66	66	68	122.667	66.667	2	2	2	2	2	2	2	4.7	2	11
1699	52	48	29	88.4	345	139	4	1	44	2	173	25.38	0.65	2	5.77	610	1.965	10.841	2	10.874	30.1	327.307	36467.92959	2	93	12155.97653	114	124	120	66	66	68	119.333	66.667	1	1	1	1	2	2	2	7.6	1	10
1700	43	14	16	40.66	214.1	140	4	2	27	1	85	13.6	1.01	1	4.5	106	2.948	2.854	2	8.413	32.9	276.788	36034.78534	1	103	12011.59511	96	104	98	64	62	68	99.333	64.667	2	2	2	2	2	2	2	5.2	2	15
1701	45	12	19	83.1	303.3	141	4.4	1	56	4	95	8.43	1.47	1	4.89	83	2.974	1.977	2	8.28	23.3	192.924	20688.84721	1	96	6896.282403	116	114	110	70	68	68	113.333	68.667	2	2	2	2	2	2	2	5.4	2	10
1702	42	21	21	76.91	243.9	139	3.6	1	63	1	113	12.94	1.29	1	5.77	85	4.034	3.61	1	8.477	28.2	239.051	9415.956027	1	103	3138.652009	140	138	130	72	68	64	136	68	1	1	1	1	2	2	2	5	2	14
1703	48	50	46	93.7	327.1	140	3.7	1	26	4	95	6.98	1.5	1	4.65	114	2.56	1.637	2	8.597	23.6	202.889	20897.3615	1	100	6965.787167	104	102	98	74	68	60	101.333	67.333	2	2	2	2	2	2	2	4.4	2	10
1704	44	34	26	77.79	356.9	137	3.6	1	54	3	113	23.88	0.72	1	3.15	349	0.621	6.663	2	9.889	39.7	392.593	167183.2969	2	91	55727.76563	124	116	120	74	76	78	120	76	1	1	1	1	2	2	2	5.5	2	14
1705	40	40	38	94.59	339	138	3.9	1	26	5	92	4	1.32	1	3.54	70	1.862	0.909	2	8.077	26.7	215.656	12472.76077	1	99	4157.586923	110	110	116	58	64	66	112	62.667	2	2	2	2	2	2	2	5.1	2	12
1706	43	33	22	69.84	345	140	3.9	2	55	4	93	6.88	2.04	1	5.35	39	3.103	1.58	2	7.503	21.5	161.315	18102.80788	1	96	6034.269293	100	108	104	64	64	64	104	64	2	2	2	2	2	2	2	6.1	2	10
1707	41	16	27	107.85	487.7	139	4.5	1	80	4	154	17.47	1.24	1	4.55	148	2.534	6.643	1	9.341	33.9	316.66	10027.70241	2	99	3342.56747	136	140	140	72	70	72	138.667	71.333	1	1	1	1	1	2	1	6.6	1	11
1708	45	16	17	61	208.2	140	3.9	2	53	3	103	8.98	1.29	1	5.79	136	3.801	2.284	2	8.854	24	212.496	222579.7834	1	98	74193.26113	124	124	122	78	80	78	123.333	78.667	2	2	2	2	2	2	2	5.8	2	13
1709	43	14	18	76.91	273.6	139	3.9	2	39	4	102	6.42	1.5	1	5.35	56	3.569	1.617	2	7.957	25.9	206.086	37679.12524	1	100	12559.70841	106	102	100	66	60	58	102.667	61.333	2	2	2	2	2	2	2	5.3	2	21
1710	49	19	22	54.81	208.2	144	3.6	2	27	1	87	4.81	2.22	1	4.63	58	2.095	1.033	2	7.833	17.4	136.294	35576.95757	1	103	11858.98586	118	118	122	96	100	100	119.333	98.667	2	2	2	1	2	2	2	4.9	2	13
1711	43	26	24	61.88	297.4	139	4.2	1	54	1	127	15.99	2.02	1	6.15	148	3.362	5.014	2	9.148	45.9	419.893	44552.87202	2	102	14850.95734	144	146	142	66	64	50	144	60	1	1	1	1	1	2	1	6.7	1	9
1712	32	21	24	124.64	428.3	140	3.9	2	45	3	81	20.4	2.92	2	5.97	167	2.198	4.08	2	8.819	30.5	268.98	31184.43814	2	98	10394.81271	146	144	146	90	98	84	145.333	90.667	1	1	1	1	1	2	2	5.5	1	24
1713	47	14	18	91.05	333.1	140	3.5	1	22	3	89	6.43	1.58	1	4.27	79	2.276	1.413	2	8.165	22.9	186.979	126279.549	1	98	42093.183	110	102	106	70	72	74	106	72	2	2	2	2	2	2	2	5	2	10
1714	40	79	45	81.33	463.9	137	4	1	33	3	99	40.03	1.16	1	4.37	119	2.586	9.785	2	8.681	37.6	326.406	22235.85388	1	94	7411.951293	130	128	124	88	82	80	127.333	83.333	2	2	2	1	2	2	2	5.6	2	11
1715	44	16	21	58.34	327.1	139	4.1	2	60	5	123	31.27	1.78	1	5.33	151	2.767	9.497	1	9.136	24.7	225.659	17909.08603	1	92	5969.695343	122	126	126	66	68	70	124.667	68	1	1	1	1	2	2	2	5.8	2	12
1716	40	16	23	92.82	327.1	135	4.2	1	70	5	113	7.64	1.16	1	4.34	134	2.483	2.132	1	8.932	26.7	238.484	19545.29106	2	102	6515.09702	134	130	132	64	70	66	132	66.667	1	1	1	1	1	2	1	6.4	1	11
1717	37	15	15	54.81	273.6	138	4	2	21	4	85	16.87	1.14	1	4.03	38	2.689	3.541	2	7.387	37.6	277.751	15352.8437	2	99	5117.614567	102	102	100	54	54	56	101.333	54.667	2	2	2	2	2	2	2	5	2	12
1718	39	40	26	75.14	416.4	144	4.1	1	39	3	121	18.93	1.06	1	4.6	144	2.793	5.656	2	9.072	32.1	291.211	86401.77744	2	95	28800.59248	116	118	108	78	78	82	114	79.333	2	2	2	2	2	2	2	5.3	2	13
1719	38	35	32	90.17	392.6	139	3.8	1	45	1	108	17.3	0.93	1	3.85	114	2.327	4.613	2	8.725	30.3	264.368	51362.78262	2	98	17120.92754	100	102	104	62	60	58	102	60	2	2	2	2	2	2	2	6	2	11
1720	42	14	22	73.37	237.9	139	3.9	2	43	3	88	3.45	1.99	1	5.02	67	2.689	0.75	2	7.989	19.2	153.389	133282.5962	1	94	44427.53207	98	98	96	66	64	68	97.333	66	2	2	2	2	2	2	2	5.4	2	14
1721	33	13	20	111.38	410.4	139	3.8	1	78	3	112	9.79	1.14	1	3.88	144	1.991	2.707	1	8.995	28.5	256.358	19320.39727	1	101	6440.132423	132	130	132	68	66	70	131.333	68	1	1	1	1	1	2	1	6.2	1	12
1722	47	11	15	80.44	267.7	142	4	1	24	3	86	10.95	1.5	1	3.49	233	0.776	2.325	2	9.212	22.3	205.428	39362.95244	2	91	13120.98415	120	122	124	54	50	56	122	53.333	2	2	2	2	2	2	2	5.1	2	9
1723	40	78	110	59.23	350.9	144	4.2	2	34	3	92	9.75	2.46	1	5.92	113	2.87	2.215	2	8.556	24.4	208.766	63005.62796	1	102	21001.87599	100	104	104	74	76	76	102.667	75.333	2	2	2	2	2	2	2	5.5	2	3
1724	44	32	22	71.6	285.5	141	4.1	1	25	1	98	3.29	1.01	1	3.18	30	2.017	0.796	2	7.293	20.1	146.589	42207.13552	2	99	14069.04517	108	108	104	64	68	66	106.667	66	2	2	2	2	2	2	2	5.3	2	11
1725	40	15	26	76.02	226	140	3.3	2	68	4	89	12.49	1.42	1	5.12	70	3.336	2.745	1	8.044	27.5	221.21	10112.42821	1	96	3370.809403	124	126	120	78	78	82	123.333	79.333	1	1	1	1	2	2	2	5.5	2	11
1726	44	21	27	71.6	267.7	141	4.1	2	77	2	112	7.02	1.5	1	7.55	120	5.431	1.941	1	8.813	41.8	368.383	23904.94556	2	90	7968.315187	138	146	126	56	54	50	136.667	53.333	1	1	1	1	2	2	2	6.4	2	11
1727	42	22	37	53.92	226	140	4.2	2	56	5	100	6.59	1.22	1	5.95	101	4.215	1.627	2	8.527	23	196.121	15280.64157	3	91	5093.54719	128	126	118	72	76	70	124	72.667	2	2	2	2	2	2	2	6.1	2	13
1728	45	22	20	68.95	255.8	139	4	2	24	5	93	10.89	1.19	1	5.22	61	3.724	2.501	2	7.95	24.9	197.955	23474.12861	1	98	7824.709537	114	114	118	78	78	78	115.333	78	1	2	2	1	2	2	2	5	2	11
1729	40	20	20	83.98	279.6	140	4.5	1	78	5	107	10.52	1.71	1	4.5	60	2.483	2.779	1	8.074	27.5	222.035	17822.85409	1	100	5940.951363	166	168	170	72	76	68	168	72	2	2	2	1	2	2	2	5.5	2	11
1730	40	29	18	86.63	356.9	137	4.6	1	65	3	126	12.3	1.27	1	3.96	143	1.94	3.827	1	9.106	27.5	250.415	150876.3484	1	100	50292.11613	118	106	104	52	30	56	109.333	46	2	2	2	2	1	2	1	6	1	11
1731	44	16	18	85.75	362.8	141	3.8	1	74	3	117	36.32	0.91	1	4.01	316	1.474	10.492	1	9.825	39.4	387.105	92194.74577	1	101	30731.58192	170	178	174	84	80	86	174	83.333	1	1	1	1	2	2	2	5.4	2	10
1732	44	28	33	110.5	315.2	141	3.8	1	27	4	63	20.12	1.5	1	4.34	71	2.483	3.13	2	7.713	20.1	155.031	20070.70569	1	90	6690.23523	120	120	126	72	78	76	122	75.333	1	2	2	1	2	2	2	5.4	2	0
1733	40	22	27	79.56	511.5	139	4.7	1	70	3	88	32.92	1.22	2	7.01	273	4.37	7.153	1	9.394	27.2	255.517	48519.01579	1	91	16173.00526	106	106	110	46	46	50	107.333	47.333	1	1	2	1	2	2	2	5.3	2	2
1734	42	59	46	93.7	469.9	140	3.7	1	58	4	91	6.01	1.27	1	4.99	340	1.965	1.35	2	9.647	24.5	236.352	17974.76724	2	99	5991.58908	124	122	122	76	74	74	122.667	74.667	2	2	2	2	2	2	2	5.1	2	9
1735	42	14	23	86.63	475.8	140	3.9	1	80	3	104	23.45	0.85	1	4.53	260	2.327	6.022	1	9.512	47.8	454.674	13189.87501	1	95	4396.625003	126	134	126	64	60	58	128.667	60.667	2	2	2	2	2	2	2	6.1	2	18
1736	42	18	22	114.92	255.8	140	3.7	1	62	4	153	12.41	1.37	1	3.23	49	1.603	4.688	1	8.229	34.9	287.192	7700.344649	2	96	2566.78155	106	100	98	64	64	62	101.333	63.333	1	1	1	1	1	2	1	7.1	1	13
1737	40	8	19	128.18	321.2	141	3.9	2	80	2	100	30.98	1.63	2	6.7	192	4.086	7.649	1	9.17	23.3	213.661	20613.04218	2	90	6871.01406	150	140	142	42	42	48	144	44	1	1	1	1	2	2	2	5.6	2	1
1738	43	13	24	84.86	374.7	141	4.2	1	51	5	101	2.87	1.71	1	4.6	56	2.612	0.716	2	7.947	19.5	154.967	17628.59376	1	92	5876.19792	122	116	128	74	72	72	122	72.667	2	2	2	2	2	2	2	5.7	2	11
1739	48	22	22	68.95	440.2	141	4.7	1	43	5	108	6.32	1.42	1	4.42	126	2.353	1.685	2	8.825	24.6	217.095	17889.98974	1	96	5963.329913	128	122	124	80	76	78	124.667	78	2	2	2	2	2	2	2	5.5	2	11
1740	43	26	26	71.6	261.7	138	3.9	2	39	5	97	5.12	1.84	1	4.71	70	2.508	1.226	2	8.13	26	211.38	13103.98714	2	103	4367.995713	96	102	98	74	70	66	98.667	70	2	2	2	2	2	2	2	5.4	2	13
1741	45	50	31	66.3	404.5	139	4.1	1	41	2	103	8.97	1.37	1	3.88	173	1.603	2.281	2	9.095	25.5	231.923	25142.41835	2	99	8380.806117	114	114	118	68	76	76	115.333	73.333	2	2	2	2	2	2	2	5.7	2	1
1742	41	21	29	70.72	190.3	139	4.2	2	35	4	86	4.7	1.5	1	3.41	26	1.784	0.998	2	7.019	21.1	148.101	22166.69669	1	99	7388.898897	102	104	96	74	78	80	100.667	77.333	2	2	2	2	2	2	2	5.4	2	11
1743	45	15	18	98.12	285.5	139	4.1	1	31	4	89	7.03	1.37	1	3.47	96	1.603	1.545	2	8.36	26.5	221.54	19018.95588	2	95	6339.65196	116	116	118	68	70	66	116.667	68	2	2	2	2	2	2	2	4.1	2	10
1744	43	22	21	56.58	261.7	140	4.3	2	75	3	99	18.05	1.29	1	6.57	154	4.474	4.412	1	8.939	37.2	332.531	37024.30066	1	95	12341.43355	144	138	142	68	70	66	141.333	68	1	1	1	1	2	2	2	5.6	2	13
1745	39	17	22	70.72	440.2	138	3.8	1	21	1	100	30.1	0.96	1	5.07	173	3.207	7.432	2	9.065	35	317.275	63262.11097	2	102	21087.37032	110	106	106	52	48	50	107.333	50	2	2	2	2	2	2	2	5.6	2	9
1746	39	15	15	68.95	291.5	139	4	2	37	3	112	27.7	1.34	1	4.84	158	2.664	7.66	2	9.088	44	399.872	29015.29728	2	91	9671.76576	130	128	128	90	94	96	128.667	93.333	2	2	2	1	2	2	2	5.6	2	13
1747	38	19	26	68.95	237.9	139	4.4	1	70	3	98	6.62	1.37	1	5.28	111	3.336	1.602	1	8.601	26.6	228.787	73766.51033	1	95	24588.83678	100	96	94	54	66	58	96.667	59.333	2	2	2	2	2	2	2	5.2	2	11
1748	40	17	24	63.65	315.2	138	3.9	2	39	3	92	7.13	2.09	1	4.37	75	1.888	1.62	2	8.146	27.9	227.273	86035.6999	1	94	28678.56663	102	106	110	62	54	54	106	56.667	2	2	2	2	2	2	2	5.6	2	10
1749	49	32	51	86.63	315.2	138	3.3	1	34	3	70	1.03	1.76	1	5.56	167	2.948	0.178	2	8.673	23.5	203.816	23248.47164	1	95	7749.490547	126	128	130	64	52	44	128	53.333	1	2	2	1	2	2	2	5.6	2	15
1750	42	17	15	70.72	350.9	139	4	2	57	2	133	15.09	1.71	1	7.09	180	4.448	4.955	2	9.39	41.1	385.929	37858.74248	2	91	12619.58083	142	136	132	74	66	66	136.667	68.667	1	1	1	1	1	2	1	7.1	1	12
1751	43	27	35	112.27	356.9	140	4.3	1	62	4	97	3.97	3.23	1	6.34	52	2.845	0.951	1	7.833	22.7	177.809	8526.287371	1	93	2842.09579	118	118	120	64	66	66	118.667	65.333	1	1	1	1	2	2	2	5.4	2	15
1752	44	22	20	86.63	368.8	139	4	1	22	2	107	41.4	0.91	1	4.06	148	2.379	10.938	2	8.977	27.8	249.561	31739.68933	2	90	10579.89644	118	118	114	68	72	76	116.667	72	2	2	2	2	2	2	2	4.6	2	1
1753	41	15	25	60.11	309.3	141	4	2	80	3	106	4.27	1.84	1	5.72	182	2.948	1.118	1	9.174	16.9	155.041	52669.7673	2	95	17556.5891	122	130	114	52	60	44	122	52	2	2	2	2	2	2	2	5.6	2	13
1754	36	18	21	61	410.4	139	4.1	2	24	5	128	50.37	0.88	1	5.48	267	3.233	15.919	2	9.746	47.5	462.935	16820.57907	1	99	5606.85969	106	108	102	78	82	76	105.333	78.667	2	2	2	2	1	1	1	6.9	1	10
1755	44	32	18	82.21	440.2	139	4.2	1	55	2	115	12.57	1.03	1	5.46	201	3.388	3.569	2	9.355	27.7	259.134	33534.70115	2	91	11178.23372	138	136	140	84	86	88	138	86	1	1	2	1	2	2	2	6.2	2	11
1756	45	18	21	68.95	428.3	138	4.5	2	78	3	104	16	1.11	2	4.73	196	2.612	4.109	1	9.229	27.1	250.106	89993.51898	1	97	29997.83966	144	144	148	76	78	74	145.333	76	1	1	1	1	2	2	2	5.7	2	11
1757	44	21	26	85.75	380.7	135	3.9	2	54	4	114	12.67	1.81	1	6.23	129	3.75	3.566	2	8.903	34.5	307.154	26841.7075	2	101	8947.235833	140	132	126	78	74	74	132.667	75.333	1	2	2	1	2	2	2	6.5	1	15
1758	43	16	23	122.88	327.1	140	4.4	1	75	3	111	31.27	0.96	1	3.85	202	1.862	8.57	1	9.325	40.9	381.393	9201.488687	1	96	3067.162896	118	122	124	30	38	50	121.333	39.333	1	1	1	1	2	2	2	5.9	2	9
1759	45	31	21	88.4	392.6	140	4.2	1	48	4	93	9.15	1.09	1	6.15	145	4.319	2.101	2	8.816	28.6	252.138	22550.06923	2	100	7516.689743	116	118	116	76	78	70	116.667	74.667	2	2	2	2	2	2	2	5.7	2	11
1760	41	21	32	140.56	350.9	140	3.5	2	78	4	69	27.63	1.68	1	3.83	67	1.81	4.707	1	7.746	26.7	206.818	12927.83085	2	99	4309.27695	146	144	140	72	70	70	143.333	70.667	1	1	1	1	1	1	2	6.8	1	10
1761	43	40	29	67.18	350.9	137	4	2	26	3	100	21.07	0.65	1	4.81	473	1.707	5.202	2	10.071	32	322.272	122441.0983	1	92	40813.69943	118	114	116	66	68	68	116	67.333	2	2	2	2	2	2	2	5.7	2	11
1762	39	40	42	80.44	291.5	138	3.8	2	59	4	95	22.05	2.17	1	5.2	50	2.767	5.172	2	7.773	32.8	254.954	16727.64658	2	100	5575.882193	136	130	128	48	0	40	131.333	29.333	1	1	1	1	2	2	2	5.9	2	10
1763	40	18	30	74.26	350.9	139	3.7	2	80	5	115	7.22	1.14	1	4.06	120	2.302	2.05	1	8.839	17.6	155.566	9839.130289	3	91	3279.710096	132	146	136	66	64	58	138	62.667	2	2	2	1	1	2	2	5.2	1	13
1764	44	51	39	76.91	410.4	139	4	2	52	3	107	27.98	1.09	1	4.03	138	2.224	7.392	2	8.907	35	311.745	47908.27893	2	91	15969.42631	122	114	116	72	74	78	117.333	74.667	1	1	1	1	2	2	2	6	2	13
1765	50	21	22	65.42	392.6	141	4	1	56	1	92	6.28	1.45	2	5.84	89	3.931	1.427	2	8.317	23.4	194.618	38162.09008	3	92	12720.69669	136	134	126	76	68	74	132	72.667	2	2	2	1	2	2	2	5.6	2	16
1766	45	32	25	76.91	404.5	136	4	1	33	3	94	8.48	0.8	1	3.41	136	1.914	1.968	2	8.763	35.7	312.839	67202.68961	1	91	22400.89654	120	124	122	84	86	84	122	84.667	2	2	2	1	2	2	2	5.4	2	11
1767	45	26	27	76.02	237.9	137	3.7	2	37	3	85	6.36	1.66	1	4.73	52	2.819	1.335	2	7.701	27	207.927	71525.77346	1	98	23841.92449	124	126	134	70	66	64	128	66.667	2	2	2	2	2	2	2	5.2	2	12
1768	40	19	25	124.64	511.5	138	4	2	74	3	123	25.9	1.27	1	6	171	3.853	7.866	1	9.261	35.1	325.061	91644.28289	1	101	30548.0943	120	122	120	72	68	68	120.667	69.333	1	1	1	1	2	2	2	6.1	2	12
1769	43	16	23	90.17	422.3	140	3.6	1	72	4	101	5.52	1.32	1	3.88	66	2.224	1.377	1	8.112	28.3	229.57	8684.171961	2	100	2894.723987	126	118	122	56	58	58	122	57.333	1	1	1	1	2	2	2	5.2	2	10
1770	42	42	38	57.46	309.3	142	4.4	1	46	1	113	7.88	1.06	1	5.4	213	3.233	2.199	2	9.396	25.8	242.417	31366.48052	1	100	10455.49351	112	110	112	64	68	68	111.333	66.667	2	2	2	2	2	2	2	5.9	2	11
1771	47	10	20	87.52	392.6	140	4.4	1	31	4	106	4.09	1.53	1	3.98	65	2.121	1.07	2	8.145	24.2	197.109	22768.50512	2	95	7589.501707	130	134	134	78	80	78	132.667	78.667	2	2	2	1	2	2	2	5	2	9
1772	41	20	25	66.3	202.2	142	4	2	79	2	94	14.71	1.42	1	4.5	102	2.56	3.414	1	8.475	25.5	216.113	21872.03475	1	93	7290.67825	122	120	116	46	50	50	119.333	48.667	2	2	2	2	2	2	2	5.7	2	11
1773	44	11	17	63.65	226	138	4.1	2	64	3	100	8.09	1.76	1	6.26	91	4.034	1.998	1	8.423	24.3	204.679	85642.05487	2	91	28547.35162	114	116	114	60	60	60	114.667	60	1	1	1	1	2	2	2	5.6	2	13
1774	44	20	22	111.38	309.3	137	4	2	65	4	176	16.31	1.53	1	4.63	44	2.87	7.088	1	8.262	24.7	204.071	10806.84762	2	95	3602.28254	144	148	144	78	78	76	145.333	77.333	1	1	1	1	1	2	1	7.5	1	10
1775	42	19	19	67.18	243.9	136	3.9	2	36	3	91	4.55	1.91	1	5.69	130	3.103	1.022	2	8.685	26.8	232.758	89037.77559	2	101	29679.25853	106	104	104	66	66	66	104.667	66	2	2	2	2	2	2	2	5.2	2	13
1776	39	23	25	76.91	261.7	136	4	1	63	1	144	11.54	1.24	1	3.65	104	1.862	4.103	1	8.921	26.9	239.975	9651.644596	1	101	3217.214865	124	122	128	68	70	72	124.667	70	1	2	2	1	2	2	2	6.5	1	14
1777	41	16	21	90.17	493.7	139	3.9	2	80	3	102	7.14	2.53	1	6.93	91	3.931	1.798	1	8.443	23.2	195.878	64147.60946	2	91	21382.53649	164	166	156	68	70	68	162	68.667	1	1	1	1	2	2	2	5.7	2	11
1778	43	18	25	65.42	303.3	146	3.9	2	64	3	83	9.44	2.46	1	6.03	65	3.233	1.935	1	7.9	24.2	191.18	119338.2157	2	95	39779.40523	120	122	124	72	70	70	122	70.667	1	1	1	1	2	2	2	5.2	2	10
1779	45	25	20	91.05	541.3	143	4.1	1	20	4	97	29.03	1.34	1	5.33	58	3.672	6.953	2	7.942	35.5	281.941	19325.23563	2	99	6441.74521	124	130	124	62	68	66	126	65.333	1	2	2	1	2	2	2	5.5	2	10
1780	38	15	26	105.2	392.6	139	3.8	2	63	4	120	15.45	1.19	1	4.94	165	2.896	4.578	1	9.2	29.5	271.4	11982.12546	2	97	3994.04182	174	186	186	70	74	84	182	76	1	1	1	1	2	2	2	7.5	1	10
1781	44	11	14	66.3	184.4	140	3.9	2	21	2	90	17.62	1.22	1	3.54	98	1.81	3.916	2	8.392	22.3	187.142	50840.19033	2	91	16946.73011	98	96	98	46	36	50	97.333	44	2	2	2	2	2	2	2	5.4	2	2
1782	37	21	25	87.52	261.7	138	4.6	2	60	2	113	18.1	1.14	1	5.69	202	3.517	5.05	1	9.343	28.9	270.013	12488.02543	1	90	4162.675143	144	142	140	96	88	92	142	92	1	1	2	1	2	2	2	6.4	2	15
1783	44	23	17	83.98	339	137	4	1	39	3	101	12.14	1.06	1	4.47	137	2.715	3.028	2	8.842	36.1	319.196	120841.4243	2	102	40280.47477	114	96	104	70	66	70	104.667	68.667	2	2	2	2	2	2	2	5.1	2	14
1784	40	35	25	66.3	196.3	136	3.9	2	36	3	94	8.59	1.47	1	4.4	78	2.508	1.994	2	8.207	24.3	199.43	74518.98851	1	98	24839.66284	112	116	116	70	78	76	114.667	74.667	2	2	2	2	2	2	2	5.2	2	12
1785	44	15	24	77.79	243.9	135	4.3	2	80	3	112	8.53	1.97	1	4.89	50	2.664	2.359	1	7.937	24.7	196.044	45647.40001	2	99	15215.8	134	130	130	68	66	64	131.333	66	1	1	1	1	2	2	2	5.5	2	11
1786	37	14	15	30.06	178.4	137	3.4	2	27	5	79	6.8	1.94	1	7.32	177	4.474	1.326	2	8.852	24.1	213.333	18621.55098	1	97	6207.18366	106	104	108	58	56	58	106	57.333	2	2	2	2	2	2	2	5	2	13
1787	45	15	25	63.65	345	140	3.8	1	67	2	97	13.07	1.5	1	6.41	98	4.396	3.13	1	8.467	24.7	209.135	11794.34788	1	102	3931.449293	116	116	118	74	80	70	116.667	74.667	2	2	2	2	2	2	2	4.8	2	14
1788	39	32	27	111.38	606.7	138	4.1	2	53	4	112	10.47	1.99	1	10.06	535	5.224	2.895	2	10.308	33.2	342.226	17053.3967	2	99	5684.465567	136	148	134	72	78	76	139.333	75.333	1	1	1	1	1	1	1	9.2	1	9
1789	40	47	37	43.32	160.6	138	4	2	34	5	88	13.87	1.53	1	5.56	81	3.62	3.014	2	8.179	26	212.654	19043.81677	1	92	6347.938923	104	98	104	66	66	70	102	67.333	2	2	2	2	2	2	2	5.4	2	14
1790	43	15	25	76.02	309.3	140	4.1	2	43	4	85	8.86	1.84	1	5.53	51	3.439	1.86	2	7.681	30.9	237.343	15895.99243	2	90	5298.664143	136	142	138	94	88	88	138.667	90	2	2	2	1	2	2	2	5.1	2	10
1791	41	13	15	45.97	249.8	142	3.8	2	77	3	92	13.36	2.04	1	5.35	59	3	3.035	1	7.906	31.1	245.877	62586.32143	1	96	20862.10714	106	106	102	52	52	52	104.667	52	2	2	2	2	2	2	2	5.5	2	12
1792	38	17	19	70.72	380.7	140	4.3	1	55	2	132	30.4	0.54	1	3.96	215	2.302	9.908	2	9.56	48.4	462.704	26078.92612	2	93	8692.975373	144	158	154	76	76	78	152	76.667	1	1	2	1	2	2	2	6.4	2	10
1793	40	17	19	60.11	345	141	3.5	2	59	3	92	8.05	1.4	1	6.72	60	5.017	1.829	2	7.923	31.4	248.782	172039.8745	1	94	57346.62483	126	124	128	82	74	72	126	76	1	1	1	1	2	2	2	5.5	2	12
1794	43	30	24	108.73	481.8	138	3.9	1	78	3	165	10.91	0.75	2	3.52	305	1.19	4.445	1	10.133	36.2	366.815	64726.72211	1	91	21575.57404	124	120	116	52	48	54	120	51.333	1	1	1	1	1	2	1	6.8	1	14
1795	42	80	145	76.02	309.3	140	4.3	1	39	4	108	1.87	2.3	1	3.7	35	1.215	0.499	2	7.544	19.4	146.354	16964.61034	2	97	5654.870113	124	124	120	82	66	68	122.667	72	1	1	2	1	2	2	2	4.8	2	9
1796	40	13	19	75.14	303.3	137	3.9	2	44	3	93	6.41	0.98	1	4.06	112	2.508	1.472	2	8.558	27.3	233.633	151356.7951	1	101	50452.26503	126	122	118	62	68	68	122	66	2	2	2	2	2	2	2	5.7	2	11
1797	41	37	30	73.37	404.5	138	4.1	2	48	3	93	16.77	0.96	1	4.78	128	3.155	3.851	2	8.691	35.2	305.923	44729.77464	2	102	14909.92488	116	114	102	68	70	66	110.667	68	1	1	2	1	1	2	2	5.5	1	16
1798	40	28	24	85.75	428.3	139	4.1	1	60	1	115	32.57	1.01	1	3.39	134	1.681	9.248	1	8.95	32.2	288.19	12597.63378	2	96	4199.21126	130	134	136	84	80	80	133.333	81.333	2	2	2	1	2	2	2	6.1	2	11
1799	47	21	25	98.12	440.2	140	3.6	1	37	3	77	5.73	1.47	1	6.78	94	4.81	1.089	2	8.194	28.4	232.71	99301.79931	2	91	33100.59977	126	128	132	94	94	96	128.667	94.667	1	1	1	1	2	2	2	5.2	2	18
1800	47	12	19	85.75	410.4	141	4	1	22	5	88	5.23	1.45	1	5.87	87	3.982	1.136	2	8.25	19.8	163.35	17064.88875	2	101	5688.29625	116	118	118	62	64	60	117.333	62	2	2	2	2	2	2	2	5.2	2	9
1801	43	20	19	76.02	374.7	138	3.8	1	33	2	100	6.53	1.01	1	7.11	383	4.112	1.612	2	9.86	27.8	274.108	36838.50253	2	93	12279.50084	112	114	112	72	72	72	112.667	72	2	2	2	2	2	2	2	5.4	2	12
1802	42	15	13	116.69	446.1	136	4.2	1	76	4	122	12.97	1.27	1	4.22	88	2.483	3.907	1	8.588	35.1	301.439	9213.337166	2	98	3071.112389	134	126	146	52	52	36	135.333	46.667	1	1	1	1	2	2	2	5.8	2	15
1803	44	16	15	58.34	345	139	3.6	1	41	1	91	2.77	1.19	1	5.46	139	3.543	0.622	2	8.752	27.7	242.43	39181.23658	2	102	13060.41219	118	118	118	60	64	64	118	62.667	1	2	2	1	2	2	2	5.2	2	15
1804	42	14	20	70.72	321.2	140	3.8	1	71	4	90	4.06	1.03	1	3.65	57	2.327	0.902	1	7.85	28.3	222.155	10987.52871	1	96	3662.50957	130	126	128	62	64	64	128	63.333	1	1	1	1	2	2	2	5.8	2	12
1805	42	98	54	79.56	285.5	143	4.5	1	43	3	110	16.25	0.93	1	4.11	113	2.586	4.414	2	8.735	32.1	280.394	21699.35847	2	95	7233.11949	122	120	114	78	72	76	118.667	75.333	2	2	2	2	2	2	2	5.7	2	12
1806	46	17	21	66.3	220.1	141	3.7	2	28	2	90	3.64	1.6	1	5.22	216	2.508	0.809	2	9.182	19.6	179.967	56251.20654	2	96	18750.40218	110	108	102	62	64	68	106.667	64.667	2	2	2	2	2	2	2	5.2	2	10
1807	48	22	32	88.4	350.9	138	4.1	1	74	3	102	7.77	1.6	1	5.09	53	3.207	1.957	1	7.902	22.6	178.585	64726.72211	1	94	21575.57404	128	132	124	66	68	66	128	66.667	2	2	2	2	2	2	2	5.5	2	15
1808	40	11	13	48.62	208.2	135	3.9	2	39	5	86	4.74	0.78	1	3.49	119	2.095	1.007	2	8.54	21.4	182.756	17238.21833	3	91	5746.072777	98	100	84	68	64	68	94	66.667	2	2	2	2	2	2	2	5.4	2	15
1809	35	18	34	64.53	368.8	139	4.2	2	58	1	148	23.63	1.4	1	4.84	134	2.741	8.635	2	9.202	52.6	484.025	37045.26903	2	102	12348.42301	128	126	132	72	74	70	128.667	72	2	2	2	2	1	2	1	8.3	1	11
1810	48	8	14	90.17	321.2	141	3.7	1	32	3	87	3.97	0.85	1	3.15	72	1.94	0.853	2	8.049	20.7	166.614	19333.38941	1	98	6444.463137	110	118	116	66	70	70	114.667	68.667	2	2	2	2	2	2	2	4.7	2	11
1811	48	11	17	66.3	273.6	140	4.1	2	23	4	77	7.74	1.73	1	4.14	47	2.172	1.472	2	7.501	20.2	151.52	15205.50522	2	95	5068.50174	120	120	114	86	82	84	118	84	2	2	2	1	2	2	2	4.3	2	12
1812	40	19	24	77.79	255.8	137	3.7	2	25	3	97	8.44	1.53	1	4.14	113	2.017	2.021	2	8.609	28.7	247.078	111516.1317	2	98	37172.0439	110	114	110	70	74	70	111.333	71.333	2	2	2	2	2	2	2	4.6	2	12
1813	37	13	19	63.65	339	143	4.2	2	67	2	114	17.45	1.09	1	4.09	189	2.017	4.912	1	9.285	38.2	354.687	11057.12801	2	93	3685.709337	120	118	120	68	78	72	119.333	72.667	2	2	2	2	2	2	2	5.9	2	9
1814	47	43	34	91.94	368.8	139	4.1	1	52	3	107	4.92	1.42	1	6.8	167	4.526	1.3	2	9.098	28.9	262.932	135979.4035	2	94	45326.46783	134	138	142	78	78	82	138	79.333	1	2	2	1	2	2	2	5.5	2	1
1815	41	24	19	84.86	356.9	139	4.2	1	31	2	100	11.77	1.5	1	6.15	86	4.215	2.906	2	8.366	28.7	240.104	39295.80345	1	98	13098.60115	114	112	112	72	80	72	112.667	74.667	2	2	2	2	2	2	2	5.5	2	10
1816	43	15	19	66.3	279.6	140	4.1	1	58	2	98	10.9	1.29	1	5.59	73	3.905	2.638	2	8.182	27	220.914	24675.38114	1	93	8225.127047	134	126	126	50	58	56	128.667	54.667	2	2	2	2	2	2	2	5.6	2	12
1817	41	28	22	72.49	297.4	138	3.9	1	55	2	87	5.09	1.09	1	4.99	149	3.129	1.093	2	8.777	26.5	232.591	37006.84123	2	102	12335.61374	124	120	112	82	84	74	118.667	80	2	2	2	1	2	2	2	5.7	2	9
1818	47	25	29	106.08	333.1	139	4.4	1	69	4	126	13.5	2.53	1	5.87	54	3.051	4.2	1	8.132	28.4	230.949	7380.991723	2	100	2460.330574	156	162	154	84	82	78	157.333	81.333	1	1	1	1	2	2	2	5	2	13
1819	40	14	17	44.2	261.7	137	4.1	2	37	3	190	16.88	0.85	1	4.63	364	1.888	7.919	2	10.451	32	334.432	91116.0135	1	95	30372.0045	156	150	152	70	74	70	152.667	71.333	2	2	2	1	1	2	2	8.7	1	5
1820	41	30	25	79.56	333.1	138	3.9	1	56	4	87	11.77	1.19	1	5.07	119	3.258	2.528	2	8.552	28.1	240.311	15756.79582	3	90	5252.265273	124	120	122	68	82	78	122	76	2	2	2	2	2	2	2	5.8	2	13
1821	46	27	26	95.47	273.6	140	3.6	1	80	3	105	13.2	1.24	1	5.48	211	3.155	3.422	1	9.313	28.7	267.283	53799.51702	1	92	17933.17234	144	154	146	44	48	40	148	44	1	1	1	1	2	2	2	5.4	2	11
1822	38	21	24	112.27	309.3	142	4.3	1	80	4	142	14.26	1.81	1	4.24	83	1.991	5	1	8.682	28.3	245.701	8999.288803	1	96	2999.762934	128	134	134	48	42	44	132	44.667	2	2	2	1	1	1	2	6	1	13
1823	46	35	34	105.2	285.5	140	4.3	1	57	3	116	8.78	1.63	1	4.24	74	2.224	2.515	2	8.365	26.3	220	123574.2673	1	93	41191.42243	108	116	94	66	66	70	106	67.333	2	2	2	2	2	2	2	5.4	2	10
1824	47	29	32	91.94	255.8	142	4	1	21	4	102	5.08	1.24	1	3.36	104	1.577	1.279	2	8.576	22	188.672	17743.99053	2	97	5914.66351	98	106	94	74	68	68	99.333	70	1	2	2	1	2	2	2	3.7	2	10
1825	42	15	20	53.04	208.2	136	3.6	2	21	3	97	4.07	2.51	1	4.11	44	1.371	0.975	2	7.666	34.3	262.944	113970.5039	1	94	37990.16797	102	98	100	64	62	60	100	62	2	2	2	2	2	2	2	5.4	2	16
1826	44	15	15	61.88	261.7	137	3.6	2	22	2	98	5.45	1.55	1	5.15	57	3.31	1.319	2	7.935	27	214.245	36356.5568	2	93	12118.85227	112	112	106	60	62	62	110	61.333	2	2	2	2	2	2	2	4.9	2	10
1827	48	14	15	68.95	422.3	136	3.7	1	20	3	83	6.55	1.19	1	4.14	115	2.353	1.342	2	8.471	19.4	164.337	25178.83809	1	102	8392.94603	118	124	122	72	80	80	121.333	77.333	2	2	2	2	2	2	2	5.5	2	9
1828	36	15	17	81.33	202.2	137	3.4	2	80	3	87	8.67	1.97	1	4.94	50	2.715	1.862	1	7.685	26.1	200.579	56330.52402	1	98	18776.84134	142	140	142	64	68	64	141.333	65.333	1	1	1	1	2	2	2	5.7	2	10
1829	37	15	32	197.13	511.5	139	3.9	1	75	4	100	7.09	2.35	1	6.57	81	3.801	1.751	1	8.306	22	182.732	9243.371936	1	97	3081.123979	132	132	130	72	72	74	131.333	72.667	1	1	1	1	2	2	2	5.3	2	15
1830	43	20	18	45.08	237.9	139	3.9	2	40	2	97	10.54	1.37	1	5.02	152	2.87	2.524	2	8.905	26.8	238.654	32750.12883	2	93	10916.70961	114	120	116	72	74	74	116.667	73.333	2	2	2	2	2	2	2	5	2	9
1831	39	18	18	69.84	220.1	141	3.9	2	57	4	100	12.15	1.32	1	4.42	55	2.819	3	2	7.919	31.4	248.657	26828.83851	2	102	8942.94617	134	134	140	92	94	92	136	92.667	1	1	1	1	2	2	2	6	2	11
1832	41	27	25	74.26	345	139	3.6	1	66	3	74	15.58	1.03	1	4.63	156	2.793	2.847	1	8.661	30.7	265.893	120347.6305	1	91	40115.87683	108	108	106	64	74	74	107.333	70.667	1	1	1	1	2	2	2	5.1	2	12
1833	43	17	21	87.52	404.5	139	4.2	1	56	3	104	9.47	0.93	1	5.79	188	3.879	2.432	2	9.188	31.2	286.666	34082.89655	1	92	11360.96552	106	106	104	66	66	66	105.333	66	2	2	2	2	2	2	2	5.7	2	10
1834	44	14	27	60.11	208.2	135	4.3	2	22	2	145	0.2	2.79	1	5.77	64	2.664	0.072	2	8.442	25.4	214.427	31060.57243	2	99	10353.52414	102	102	102	64	60	60	102	61.333	2	2	2	2	2	2	2	5.6	2	7
1835	45	47	36	75.14	463.9	139	3.9	1	34	5	108	9.6	1.42	1	5.48	161	3.233	2.56	2	9.07	26.1	236.727	23425.4286	2	102	7808.4762	144	146	144	86	82	90	144.667	86	2	2	2	1	2	2	2	5.5	2	12
1836	43	20	17	61.88	315.2	139	4.1	2	44	5	112	19.08	1.03	1	5.17	325	2.457	5.276	2	9.809	31.3	307.022	21091.81152	2	94	7030.60384	124	128	126	80	86	90	126	85.333	2	2	2	1	2	2	2	5.6	2	13
1837	42	25	29	48.62	362.8	136	3.7	2	47	5	144	22.65	1.24	1	6.05	208	3.724	8.053	2	9.614	29.5	283.613	15689.84585	2	92	5229.948617	158	152	154	100	96	98	154.667	98	2	2	2	1	2	2	2	7.9	1	14
1838	43	36	33	59.23	374.7	135	2.8	1	35	4	107	6.15	1.94	1	4.81	64	2.534	1.625	2	8.139	28.2	229.52	23137.5429	1	100	7712.5143	134	128	130	64	66	70	130.667	66.667	1	1	2	1	2	2	2	5.4	2	9
1839	44	15	16	38.9	196.3	138	3.4	2	21	5	88	7.27	1.22	1	2.77	56	1.267	1.58	2	7.81	18.2	142.142	52747.82902	1	92	17582.60967	96	92	102	50	46	50	96.667	48.667	2	2	2	2	2	2	2	5	2	9
1840	43	13	19	56.58	303.3	143	5.3	2	62	4	96	5.39	1.73	1	4.76	83	2.586	1.278	1	8.29	25.2	208.908	15663.8187	1	100	5221.2729	136	136	136	80	82	84	136	82	2	2	2	1	2	2	2	4.8	2	12
1841	44	54	38	85.75	475.8	139	4.2	1	43	3	103	16.85	0.91	1	3.44	223	1.371	4.285	2	9.349	35.5	331.89	96130.59991	2	95	32043.5333	120	124	126	90	84	86	123.333	86.667	2	2	2	1	2	2	2	5	2	15
1842	46	38	28	83.1	321.2	141	3.7	1	33	3	92	23.2	0.83	1	5.28	198	3.414	5.27	2	9.117	31.9	290.832	18945.07705	2	97	6315.025683	126	134	128	82	74	80	129.333	78.667	1	2	2	1	2	2	2	5.5	2	9
1843	38	36	24	53.92	160.6	138	3.8	2	49	2	89	12.15	1.32	1	4.97	139	2.922	2.67	2	8.73	33.3	290.709	46883.79408	1	97	15627.93136	122	118	122	88	0	0	120.667	29.333	2	2	2	2	2	2	2	5.4	2	10
1844	42	15	23	63.65	237.9	140	4.1	2	45	3	75	1.36	1.5	1	3.96	61	2.146	0.252	2	7.735	22.5	174.038	109229.1816	1	93	36409.7272	118	112	116	78	70	68	115.333	72	2	2	2	2	2	2	2	4.9	2	11
1845	36	15	25	68.07	261.7	136	4.1	2	29	4	77	36.35	1.09	1	4.81	145	2.974	6.911	2	8.627	31.2	269.162	20994.79718	1	103	6998.265727	104	106	108	58	60	56	106	58	2	2	2	2	2	2	2	5.4	2	1
1846	42	20	27	57.46	226	135	3.8	2	43	5	93	21.48	0.93	1	4.97	98	3.517	4.932	2	8.424	28.9	243.454	22006.51346	2	91	7335.504487	152	144	148	88	86	84	148	86	1	2	2	1	2	2	2	5.8	2	12
1847	40	23	22	89.28	380.7	140	4.6	1	56	5	92	18.12	1.24	1	7.11	169	4.991	4.116	2	8.959	40	358.36	34082.89655	1	101	11360.96552	124	124	122	84	82	80	123.333	82	2	2	2	1	2	2	2	6.1	2	15
1848	38	22	27	101.66	469.9	138	3.7	1	30	5	110	12.79	1.84	1	5.69	171	2.974	3.474	2	9.149	22.6	206.767	90031.49383	2	96	30010.49794	114	116	118	84	80	88	116	84	2	2	2	1	2	2	2	5.4	2	9
1849	40	18	20	99.01	553.2	139	4.1	2	51	3	94	10.28	1.24	1	6.23	289	3.491	2.386	2	9.517	37	352.129	28050.8453	1	94	9350.281767	138	118	130	78	70	76	128.667	74.667	1	1	1	1	2	2	2	5.8	2	9
1850	47	26	30	99.89	404.5	141	3.7	1	27	4	103	7.21	1.09	1	5.87	130	4.112	1.834	2	8.809	27.4	241.367	17186.02852	2	93	5728.676173	126	124	118	76	72	74	122.667	74	2	2	2	2	2	2	2	5.5	2	11
1851	39	12	18	53.04	297.4	132	3.7	2	43	2	318	6.5	0.83	2	7.71	688	3.31	5.104	2	11.603	28.1	326.044	32776.92216	2	93	10925.64072	134	134	136	88	90	90	134.667	89.333	1	2	2	1	1	1	1	11.2	1	12
1852	41	13	17	60.11	267.7	140	4.3	2	21	4	96	21.82	1.97	1	5.97	111	3.439	5.172	2	8.581	26.1	223.964	17539.32774	1	90	5846.44258	106	104	106	74	76	76	105.333	75.333	2	2	2	2	2	2	2	5.5	2	12
1853	50	23	25	81.33	434.2	140	4	1	24	5	96	14.55	1.11	1	3.78	256	1.345	3.449	2	9.416	24.8	233.517	15171.9498	3	91	5057.3166	112	108	116	72	66	70	112	69.333	2	2	2	2	2	2	2	4.9	2	9
1854	41	10	18	82.21	333.1	142	3.8	2	78	4	103	17.25	1.42	1	6.03	67	4.267	4.387	1	8.146	28.4	231.346	14020.96792	2	93	4673.655973	126	122	118	72	74	72	122	72.667	2	2	2	2	2	2	2	5	2	13
1855	41	17	20	75.14	362.8	142	3.9	2	58	3	115	11.25	1.66	1	4.84	67	2.845	3.194	2	8.256	27.7	228.691	126413.2977	2	95	42137.7659	140	134	130	84	76	70	134.667	76.667	1	1	1	1	2	2	2	6	2	9
1856	45	25	24	79.56	350.9	139	3.6	1	53	2	129	12.32	0.91	1	3.75	84	2.405	3.924	2	8.597	28.4	244.155	26887.92229	2	92	8962.640763	116	116	114	68	68	62	115.333	66	2	2	2	2	1	2	1	6.7	1	12
1857	44	17	18	47.74	285.5	139	3.9	2	26	3	88	6.1	1.6	1	6.47	150	4.086	1.325	2	8.795	25.6	225.152	38018.47635	2	97	12672.82545	114	114	116	62	62	64	114.667	62.667	2	2	2	2	2	2	2	5	2	15
1858	46	17	18	74.26	285.5	137	3.8	1	39	5	106	16.68	1.24	1	5.72	151	3.698	4.366	2	8.988	25.9	232.789	22378.69499	1	93	7459.564997	122	116	124	80	84	74	120.667	79.333	1	2	2	1	2	2	2	5.6	2	11
1859	43	28	35	71.6	339	141	3.6	2	69	4	101	4.27	1.89	1	5.53	163	2.793	1.065	1	9.016	22.6	203.762	10252.5295	2	100	3417.509833	166	162	154	78	72	72	160.667	74	1	1	1	1	2	2	1	6.1	1	13
1860	42	24	34	109.62	511.5	137	3.3	2	64	3	107	13.38	1.22	1	5.95	153	3.931	3.535	1	9.01	26.2	236.062	101809.0756	2	94	33936.35853	130	116	128	76	74	74	124.667	74.667	1	1	1	1	2	2	2	5.8	2	15
1861	43	13	19	79.56	261.7	144	3.5	1	58	4	102	4.6	1.78	1	4.84	68	2.689	1.159	2	8.151	17.9	145.903	21825.00909	2	99	7275.00303	154	154	148	92	90	90	152	90.667	2	2	2	1	2	2	2	6	2	13
1862	35	15	20	84.86	463.9	138	3.9	1	50	4	100	10.26	0.88	1	4.16	105	2.741	2.533	2	8.566	28.6	244.988	17081.20354	1	96	5693.734513	102	100	100	58	56	62	100.667	58.667	2	2	2	2	2	2	2	6.1	2	33
1863	45	46	28	62.76	315.2	140	4.1	2	58	1	105	26.23	0.98	1	5.4	167	3.569	6.8	2	9.079	30.5	276.91	29444.12533	1	101	9814.708443	102	110	118	64	64	64	110	64	1	1	1	1	2	2	2	6.3	2	12
1864	43	116	113	64.53	446.1	138	4.1	1	42	3	99	14.52	1.37	1	8.28	226	5.741	3.549	2	9.323	25.5	237.737	158780.1377	1	91	52926.71257	130	132	130	94	102	100	130.667	98.667	1	2	2	1	2	2	2	5.8	2	9
1865	35	16	15	71.6	214.1	139	3.9	2	36	5	86	11.18	1.29	1	4.29	119	2.379	2.374	2	8.54	31.7	270.718	21176.85174	1	97	7058.95058	112	122	116	76	68	74	116.667	72.667	2	2	2	2	2	2	2	5.6	2	10
1866	37	14	12	72.49	321.2	141	4.5	2	50	3	108	7.97	1.86	1	5.43	75	3.181	2.125	2	8.306	31.1	258.317	42202.62673	1	98	14067.54224	102	98	102	78	74	72	100.667	74.667	2	2	2	2	2	2	2	6.1	2	10
1867	43	131	68	78.68	553.2	138	3.9	1	30	3	97	51.4	1.11	1	5.12	85	3.569	12.311	2	8.324	45.8	381.239	22254.97987	1	92	7418.326623	128	136	136	86	88	92	133.333	88.667	2	2	2	1	2	2	2	5.3	2	11
1868	43	18	19	68.07	303.3	139	3.9	1	22	1	98	21.7	0.83	1	4.45	128	2.948	5.251	2	8.744	24.6	215.102	39812.43256	2	102	13270.81085	100	100	104	52	56	56	101.333	54.667	2	2	2	2	2	2	2	5.3	2	13
1869	50	25	23	79.56	309.3	141	4	1	20	3	111	22.15	1.01	1	4.06	239	1.81	6.071	2	9.493	27.2	258.21	120869.4977	2	91	40289.83257	120	120	126	58	64	62	122	61.333	2	2	2	2	2	2	2	5.6	2	9
1870	43	21	22	87.52	410.4	144	4.5	1	49	3	112	35.37	0.8	2	4.97	309	2.56	9.781	2	9.759	30.1	293.746	20085.33567	2	95	6695.11189	128	132	136	70	70	74	132	71.333	1	1	1	1	1	1	2	6	1	12
1871	46	46	66	86.63	166.5	141	4.9	1	74	3	125	20.03	1.63	1	3.98	134	1.655	6.182	1	9.033	25.2	227.632	62962.24719	1	96	20987.41573	158	154	152	56	52	44	154.667	50.667	1	1	1	1	1	2	1	5.3	1	12
1872	44	18	17	60.11	202.2	140	4.3	2	31	3	83	6.34	2.17	1	5.51	108	2.767	1.299	2	8.408	25.2	211.882	69008.73133	2	98	23002.91044	108	104	106	78	76	76	106	76.667	2	2	2	2	2	2	2	4.8	2	9
1873	40	47	36	122.88	368.8	137	3.9	1	66	4	101	14.03	1.06	1	5.04	128	3.31	3.499	1	8.774	31.2	273.749	10089.27421	1	98	3363.091403	128	124	126	78	74	74	126	75.333	1	1	1	1	2	2	2	5.3	2	14
1874	44	16	18	47.74	249.8	138	4.2	2	22	1	97	15.05	1.14	1	4.4	89	2.793	3.605	2	8.37	36.5	305.505	46238.16421	3	92	15412.7214	102	106	100	72	76	78	102.667	75.333	2	2	2	2	2	2	2	4.8	2	11
1875	43	18	20	64.53	249.8	140	3.9	2	59	3	95	5.47	1.53	1	4.78	133	2.56	1.283	2	8.751	34.6	302.785	190233.3195	1	95	63411.1065	110	124	104	68	62	60	112.667	63.333	2	2	2	2	2	2	2	5.6	2	16
1876	45	18	22	125.53	368.8	136	3.7	1	52	4	110	5.03	3.57	1	6.65	52	2.819	1.366	2	7.959	24.5	194.996	16952.83847	2	95	5650.946157	122	114	118	82	84	86	118	84	2	2	2	1	2	2	2	5.5	2	10
1877	43	16	18	80.44	321.2	141	3.7	1	30	3	92	6.48	1.14	1	4.4	63	2.922	1.472	2	7.972	25.6	204.083	22824.33643	1	92	7608.112143	120	116	118	70	64	70	118	68	2	2	2	2	2	2	2	4.9	2	9
1878	47	72	38	68.07	333.1	137	3.8	1	20	2	95	14.06	1.24	1	4.16	116	2.327	3.298	2	8.614	32.8	282.539	42587.88868	2	98	14195.96289	134	124	122	88	82	84	126.667	84.667	2	2	2	1	2	2	2	5	2	9
1879	41	15	15	77.79	255.8	143	4.3	1	52	5	105	12.97	1.14	1	4.34	75	2.819	3.363	2	8.278	31.2	258.274	19738.25307	2	95	6579.41769	136	140	142	66	66	70	139.333	67.333	2	2	2	1	2	2	2	5.5	2	9
1880	45	31	26	86.63	446.1	139	4.1	1	25	3	94	15.54	1.42	1	4.29	105	2.327	3.607	2	8.504	25.6	217.702	73567.29218	2	100	24522.43073	120	114	114	66	62	74	116	67.333	2	2	2	2	2	2	2	5.6	2	10
1881	32	29	30	106.08	339	138	4.3	1	61	1	129	12.22	1.06	1	3.96	103	2.353	3.892	1	8.801	37.4	329.157	13082.41826	1	102	4360.806087	102	94	84	84	80	80	93.333	81.333	1	1	2	1	1	1	2	6	1	14
1882	45	29	25	59.23	267.7	140	4.5	2	52	1	98	8.68	2.02	1	6.75	91	4.267	2.1	2	8.403	29.8	250.409	31427.85363	3	92	10475.95121	124	122	120	72	76	78	122	75.333	2	2	2	2	2	2	2	5.5	2	11
1883	44	21	27	106.08	398.5	137	4.3	1	33	4	100	13.5	1.11	1	4.5	93	2.896	3.333	2	8.445	29.6	249.972	23589.08603	1	100	7863.028677	110	110	110	72	72	74	110	72.667	2	2	2	2	2	2	2	5.3	2	10
1884	44	11	26	94.59	309.3	142	3.3	1	25	4	81	4.43	1.76	1	4.06	55	2.017	0.886	2	7.709	23.5	181.162	20953.35288	2	93	6984.45096	136	128	124	82	80	80	129.333	80.667	2	2	2	1	2	2	2	4.5	2	11
1885	43	33	27	75.14	202.2	140	3.7	1	46	4	113	21.95	0.8	1	6.08	161	4.448	6.124	2	9.116	29.5	268.922	30291.00573	2	101	10097.00191	146	140	136	82	82	78	140.667	80.667	1	1	1	1	2	2	2	5.4	2	11
1886	41	25	26	53.92	404.5	140	4.3	2	59	5	128	11.4	1.58	1	5.53	87	3.517	3.603	2	8.625	26.2	225.975	16582.23649	1	93	5527.412163	104	104	104	56	62	56	104	58	2	2	2	2	2	2	2	6.4	2	10
1887	41	22	25	91.05	362.8	140	4.4	1	61	3	97	18.23	1.63	1	6.15	79	4.112	4.366	1	8.251	39.7	327.565	119024.6471	1	90	39674.88237	122	122	116	70	74	68	120	70.667	1	1	1	1	2	2	2	5.2	2	15
1888	41	17	23	67.18	261.7	137	3.4	2	50	4	77	3.05	2.15	1	5.12	52	2.715	0.58	2	7.602	22.6	171.805	21013.95796	3	91	7004.652653	108	116	120	76	70	74	114.667	73.333	1	1	1	1	2	2	2	4.5	2	11
1889	42	13	17	61	303.3	138	3.7	2	46	4	116	14.79	1.76	1	4.53	113	2.172	4.236	2	8.788	30.3	266.276	23343.58134	2	96	7781.19378	114	122	120	68	72	62	118.667	67.333	1	1	1	1	2	2	2	5.7	2	10
1890	42	32	41	91.05	333.1	141	4.5	1	75	3	162	78.3	0.72	1	5.09	559	1.474	31.32	1	10.721	38.7	414.903	70856.7012	1	95	23618.9004	116	104	102	56	56	52	107.333	54.667	2	2	2	2	1	2	1	7.5	1	12
1891	42	28	27	67.18	309.3	140	4.1	2	50	4	107	13.03	1.81	1	5.43	58	3.31	3.442	2	8.04	35	281.4	15477.50054	2	100	5159.166847	114	104	108	64	62	60	108.667	62	2	2	2	2	2	2	2	5.9	2	9
1892	49	26	20	101.66	356.9	137	4.1	1	71	3	100	10.46	1.09	1	4.01	151	2.146	2.583	1	8.929	24.7	220.546	64579.11387	1	91	21526.37129	120	128	128	68	66	80	125.333	71.333	1	1	1	1	2	2	2	5.4	2	13
1893	38	19	16	59.23	303.3	136	3.3	2	37	4	99	19.17	1.24	1	4.86	72	3.258	4.686	2	8.179	31.4	256.821	38315.21358	1	97	12771.73786	112	110	110	68	68	68	110.667	68	1	1	1	1	2	2	2	5.8	2	10
1894	40	21	26	97.24	350.9	143	3.6	1	44	4	93	2.67	1.11	1	3.98	44	2.638	0.613	2	7.624	28	213.472	18774.6108	1	99	6258.2036	134	136	134	84	80	78	134.667	80.667	1	1	1	1	2	2	2	4.7	2	12
1895	41	37	30	68.95	350.9	143	3.5	2	42	3	120	30.23	1.32	1	4.47	128	2.483	8.957	2	8.946	47	420.462	35071.92783	1	101	11690.64261	106	108	102	72	72	70	105.333	71.333	1	1	1	1	1	2	1	5.6	1	10
1896	41	20	29	73.37	398.5	140	4.1	2	67	5	84	3.3	1.29	1	6.23	110	4.37	0.684	1	8.438	25.7	216.857	14719.64443	3	91	4906.548143	126	118	132	54	52	38	125.333	48	2	2	2	2	2	2	2	5.5	2	11
1897	40	24	22	75.14	273.6	138	4	2	79	4	109	3.63	1.66	1	4.55	109	2.327	0.977	1	8.69	22.3	193.787	12607.77863	2	100	4202.592877	176	174	178	56	58	52	176	55.333	1	1	1	1	1	2	1	6.7	1	13
1898	42	58	62	63.65	380.7	138	3.6	1	53	1	204	37.28	1.01	1	5.53	129	3.853	18.778	2	9.485	36.2	343.357	29823.44339	1	102	9941.147797	136	136	148	82	78	82	140	80.667	2	2	2	1	2	2	2	9.3	1	12
1899	42	26	27	56.58	345	136	3.6	2	43	1	98	19.3	1.03	1	5.53	164	3.646	4.67	2	8.992	37.7	338.998	42051.05489	1	101	14017.0183	114	114	106	64	64	62	111.333	63.333	2	2	2	2	2	2	2	5.4	2	12
1900	45	34	22	68.95	333.1	138	3.7	1	25	1	95	10.58	1.19	1	4.73	129	2.87	2.482	2	8.721	30.5	265.991	39812.43256	2	102	13270.81085	106	108	106	64	66	62	106.667	64	2	2	2	2	2	2	2	5.3	2	11
1901	48	22	24	67.18	243.9	139	3.6	2	39	3	86	8.93	1.53	1	4.27	95	2.25	1.896	2	8.315	21.2	176.278	96460.73965	1	100	32153.57988	126	120	120	72	74	74	122	73.333	2	2	2	2	2	2	2	4.5	2	12
1902	49	14	28	121.11	440.2	139	4.5	1	67	4	95	21.78	1.78	1	5.46	102	3.155	5.109	1	8.486	21.8	184.995	7765.677873	1	99	2588.559291	148	146	148	78	76	76	147.333	76.667	1	1	1	1	1	2	1	6.4	1	14
1903	41	41	24	80.44	345	141	3.7	2	56	3	91	17.18	1.22	1	4.14	134	2.224	3.86	2	8.716	38.4	334.694	177416.1206	3	91	59138.70687	118	122	132	80	76	78	124	78	2	2	2	2	2	2	2	5.7	2	11
1904	40	11	14	106.96	594.8	134	4.2	1	80	3	97	13.47	0.83	2	3.78	184	1.991	3.226	1	9.096	38.2	347.467	14895.88471	2	98	4965.294903	140	138	128	60	62	56	135.333	59.333	1	1	1	1	1	2	1	6.3	1	14
1905	43	21	19	54.81	315.2	137	4.3	1	50	2	100	6.8	0.93	1	5.28	186	3.388	1.679	2	9.138	29.4	268.657	22917.84812	1	90	7639.282707	130	132	134	76	72	78	132	75.333	2	2	2	1	2	2	2	5.5	2	10
1906	46	30	21	97.24	315.2	139	3.7	2	36	4	92	7.63	2.53	1	5.48	153	2.172	1.733	2	8.859	31.9	282.602	42460.23992	2	101	14153.41331	136	130	128	94	88	84	131.333	88.667	1	2	2	1	2	2	2	5.3	2	10
1907	44	39	26	68.95	452	135	4.3	1	20	3	105	8.58	1.06	1	5.64	119	3.957	2.224	2	8.74	29	253.46	29170.55968	3	92	9723.519893	120	118	118	66	62	58	118.667	62	2	2	2	2	2	2	2	5	2	12
1908	41	14	18	91.05	380.7	140	4.5	1	69	4	103	6.3	1.71	1	4.34	59	2.327	1.602	1	8.019	21	168.399	7645.782314	1	99	2548.594105	136	138	136	80	72	70	136.667	74	2	2	2	1	2	2	2	5	2	15
1909	42	26	36	87.52	291.5	141	3.9	1	38	4	102	13.35	1.94	1	4.01	51	1.81	3.362	2	7.864	23.4	184.018	19241.23996	2	100	6413.746653	110	106	116	66	62	62	110.667	63.333	2	2	2	2	2	2	2	4.5	2	11
1910	39	12	20	237.8	380.7	140	4.4	1	79	4	111	18.22	1.42	1	4.29	72	2.508	4.994	1	8.293	25.1	208.154	8955.478754	2	92	2985.159585	104	110	98	72	62	66	104	66.667	1	1	1	1	2	2	2	4.7	2	11
1911	45	24	25	54.81	184.4	141	4.1	2	66	2	93	6.36	1.84	1	5.43	74	3.207	1.46	1	8.144	22.4	182.426	12052.95631	2	93	4017.652103	126	122	128	58	58	60	125.333	58.667	1	1	1	1	2	2	2	5.8	2	14
1912	39	21	37	119.34	446.1	140	3.6	2	67	4	74	25.5	1.4	1	3.75	60	2.043	4.659	1	7.705	42.6	328.233	12242.90398	1	103	4080.967993	134	134	136	76	76	70	134.667	74	2	2	2	1	1	2	1	5.9	1	12
1913	42	13	17	76.91	273.6	143	3.7	2	65	3	94	7.48	1.29	1	4.58	72	2.922	1.736	1	8.127	29.1	236.496	34197.99208	1	95	11399.33069	108	100	104	62	60	60	104	60.667	2	2	2	2	2	2	2	5.9	2	9
1914	45	11	15	58.34	166.5	140	4	2	37	3	98	8.37	1.6	1	4.63	66	2.689	2.025	2	8.081	22	177.782	98104.21375	1	95	32701.40458	98	100	102	68	68	68	100	68	2	2	2	2	2	2	2	5.3	2	13
1915	45	10	14	53.04	261.7	139	3.3	2	22	5	88	4.43	1.24	1	3.96	54	2.431	0.963	2	7.773	20.1	156.237	18510.06254	2	101	6170.020847	104	104	98	74	72	66	102	70.667	2	2	2	2	2	2	2	5.1	2	10
1916	45	20	22	57.46	249.8	139	3.9	2	42	3	97	5.78	1.27	1	5.48	109	3.646	1.384	2	8.573	21.4	183.462	133683.4759	1	93	44561.15863	116	110	122	82	68	70	116	73.333	2	2	2	2	2	2	2	5.1	2	13
1917	45	30	21	67.18	202.2	134	4	2	50	3	104	23.03	1.63	1	8.22	173	5.689	5.914	2	9.105	28.9	263.135	143265.9669	1	99	47755.3223	118	122	120	88	88	88	120	88	2	2	2	1	2	2	2	5.8	2	10
1918	45	16	23	83.98	362.8	140	3.8	1	54	5	103	5.16	1.29	1	4.37	93	2.586	1.312	2	8.474	21.5	182.191	13402.47534	1	93	4467.49178	118	122	116	70	78	74	118.667	74	2	2	2	2	2	2	2	5.5	2	13
1919	43	22	20	80.44	362.8	139	4.4	1	80	3	150	11.68	1.06	1	4.06	167	2.146	4.326	1	9.435	39.9	376.457	13615.88167	1	95	4538.627223	146	152	148	68	66	64	148.667	66	1	1	1	1	1	2	1	7	1	13
1920	39	25	22	76.91	368.8	139	3	2	65	4	162	6.72	1.06	1	2.74	149	0.905	2.688	1	9.398	25.2	236.83	15077.52519	2	102	5025.84173	176	166	162	70	64	64	168	66	1	1	1	1	1	2	1	7.2	1	11
1921	46	25	20	99.89	285.5	139	3.9	1	46	4	89	16.11	1.19	1	6.83	97	5.146	3.54	2	8.37	24	200.88	19320.83778	1	99	6440.27926	124	126	126	74	74	76	125.333	74.667	2	2	2	2	2	2	2	6	2	10
1922	40	48	26	102.54	458	140	3.7	1	57	4	84	8	1.81	1	5.25	163	2.586	1.659	2	8.831	27.1	239.32	20475.67653	1	96	6825.22551	120	122	122	82	80	80	121.333	80.667	2	2	2	1	2	2	2	4.3	2	10
1923	41	18	20	63.65	362.8	131	4.9	1	74	3	90	10.47	1.22	2	5.43	252	2.922	2.327	1	9.336	28.4	265.142	54438.22579	1	99	18146.07526	126	132	136	64	70	66	131.333	66.667	1	1	1	1	2	2	2	5.5	2	9
1924	51	15	21	77.79	303.3	139	4.6	1	22	3	95	14.41	1.58	1	3.8	107	1.681	3.38	2	8.534	20.2	172.387	103801.2287	1	100	34600.40957	114	118	110	64	60	58	114	60.667	2	2	2	2	2	2	2	5.2	2	13
1925	45	17	18	114.04	434.2	139	4.4	1	56	3	135	13.76	0.91	2	3.39	133	1.784	4.587	2	9.102	34.1	310.378	128588.4548	1	99	42862.81827	94	94	88	70	76	70	92	72	2	2	2	2	2	2	2	5.5	2	18
1926	35	16	24	61	315.2	139	3.9	2	44	4	99	37.65	1.4	1	4.16	167	1.888	9.203	2	9.02	24.1	217.382	17957.47462	1	99	5985.824873	142	140	142	92	88	88	141.333	89.333	2	2	2	1	2	2	2	5.8	2	0
1927	39	66	38	136.14	463.9	140	4.4	1	80	1	118	3.03	1.11	1	3.36	72	1.888	0.883	1	8.354	32.5	271.505	14929.21371	2	98	4976.40457	208	196	202	56	64	66	202	62	1	1	1	1	1	1	1	6.9	1	12
1928	40	14	19	49.5	333.1	138	4	2	47	5	87	19.33	1.03	1	4.19	98	2.638	4.152	2	8.358	26	217.308	19847.19467	3	91	6615.731557	124	126	124	72	72	80	124.667	74.667	2	2	2	2	2	2	2	6	2	13
1929	41	14	21	69.84	362.8	138	4.4	2	29	4	98	12.23	1.78	1	4.47	61	2.379	2.959	2	8.003	31	248.093	20634.52819	1	96	6878.176063	106	114	108	64	60	64	109.333	62.667	2	2	2	2	2	2	2	4.8	2	11
1930	43	41	22	93.7	422.3	142	3.9	2	57	3	95	11.66	1.22	1	7.55	229	5.146	2.735	2	9.294	28.6	265.808	126413.2977	2	95	42137.7659	148	136	150	74	66	60	144.667	66.667	2	2	2	1	2	2	2	5.6	2	11
1931	44	19	22	85.75	362.8	142	3.7	1	49	3	99	4.81	1.24	1	4.5	59	2.948	1.176	2	7.98	29.8	237.804	151077.4724	1	97	50359.15747	116	124	124	76	80	72	121.333	76	2	2	2	2	2	2	2	5.1	2	14
1932	47	19	32	81.33	279.6	137	3.9	2	45	4	86	4.6	2.92	1	5.92	64	2.664	0.977	2	7.92	20.4	161.568	26182.57746	1	93	8727.52582	108	104	98	60	64	58	103.333	60.667	2	2	2	2	2	2	2	5	2	11
1933	38	16	16	93.7	303.3	140	4.2	2	40	3	106	26.5	0.91	1	5.77	296	3.336	6.936	2	9.661	31.9	308.186	36772.56837	1	95	12257.52279	112	106	102	70	76	74	106.667	73.333	2	2	2	2	2	2	2	5.8	2	11
1934	44	14	19	105.2	350.9	139	3.6	1	26	5	87	4.5	1.68	1	4.86	62	2.87	0.967	2	7.9	17.3	136.67	17286.19206	2	96	5762.06402	96	96	96	68	66	68	96	67.333	2	2	2	2	2	2	2	4.8	2	12
1935	41	23	21	85.75	261.7	138	4	1	73	4	321	14.53	1.03	1	5.38	147	3.595	11.516	1	10.069	30.2	304.084	9341.78969	3	90	3113.929897	152	142	150	90	90	92	148	90.667	2	2	2	1	2	2	2	11.5	1	1
1936	38	25	20	88.4	392.6	141	5	1	58	4	106	35.18	2.2	1	4.34	64	1.81	9.208	2	8.129	55.7	452.785	16385.89029	1	96	5461.96343	138	132	126	72	70	70	132	70.667	1	1	1	1	1	1	1	6	1	12
1937	46	20	25	53.92	291.5	139	4.2	2	70	2	124	17.4	1.34	1	3.47	87	1.681	5.327	1	8.593	27.3	234.589	21678.92259	3	90	7226.30753	126	132	126	78	76	78	128	77.333	1	1	1	1	1	2	1	6.2	1	14
1938	41	19	15	74.26	327.1	138	4.1	1	26	2	97	8.86	0.88	1	4.71	163	2.974	2.122	2	8.975	24.4	218.99	66132.07802	2	102	22044.02601	120	116	114	66	68	70	116.667	68	2	2	2	2	2	2	2	5.5	2	12
1939	41	17	15	104.31	487.7	145	4.3	1	80	3	134	9.61	0.93	2	4.29	73	2.974	3.18	1	8.495	33.2	282.034	29187.92327	1	98	9729.307757	126	122	120	70	68	60	122.667	66	1	1	1	1	1	1	1	7.8	1	14
1940	46	28	33	62.76	339	140	3.4	2	61	5	92	4.76	1.97	1	5.64	99	3.155	1.081	1	8.424	21.1	177.746	17909.08603	1	92	5969.695343	138	136	132	76	68	56	135.333	66.667	2	2	2	1	2	2	2	5.3	2	11
1941	46	18	26	49.5	261.7	135	4.1	2	48	3	90	8.52	1.66	1	5.46	91	3.336	1.893	2	8.318	23.2	192.978	166437.6381	1	97	55479.2127	118	128	112	78	84	82	119.333	81.333	1	2	2	1	2	2	2	5.4	2	14
1942	43	27	23	55.69	428.3	138	3.6	1	52	4	114	9.12	1.73	1	4.99	128	2.586	2.567	2	8.895	33.1	294.425	18207.06681	2	93	6069.02227	172	182	182	90	88	88	178.667	88.667	1	2	2	1	2	2	2	6	2	11
1943	46	36	54	102.54	434.2	137	3.8	1	23	4	79	1.95	1.76	1	4.14	42	2.172	0.38	2	7.414	27.5	203.885	16050.42899	2	90	5350.142997	114	112	110	64	68	58	112	63.333	2	2	2	2	2	2	2	4.5	2	10
1944	30	21	38	65.42	208.2	140	3.9	2	30	2	85	2.57	2.79	1	4.86	34	1.888	0.539	2	7.276	27.6	200.818	36684.97678	2	94	12228.32559	128	132	132	58	60	60	130.667	59.333	2	2	2	1	2	2	2	5.5	2	0
1945	48	23	28	71.6	321.2	139	3.8	1	31	3	89	2.69	1.24	1	4.81	66	3.233	0.591	2	7.985	20.3	162.096	22911.85477	1	95	7637.284923	106	104	114	74	70	70	108	71.333	2	2	2	2	2	2	2	5.8	2	9
1946	46	19	28	114.92	285.5	142	3.5	1	64	4	111	4.46	1.53	1	5.02	72	3.129	1.222	1	8.293	24.4	202.349	8283.488354	2	99	2761.162785	180	174	180	74	64	88	178	75.333	1	1	1	1	2	2	2	6.3	2	10
1947	47	15	20	72.49	297.4	137	3.9	1	21	1	100	7.09	1.37	1	3.8	43	2.198	1.751	2	7.673	30.1	230.957	44759.04879	1	102	14919.68293	118	120	120	64	78	72	119.333	71.333	2	2	2	2	2	2	2	5.3	2	19
1948	48	31	37	92.82	303.3	138	3.9	1	26	1	93	10.59	1.14	1	3.52	70	2.017	2.432	2	8.088	24.2	195.73	40318.09019	2	94	13439.3634	74	86	84	56	54	62	81.333	57.333	2	2	2	2	2	2	2	5.2	2	12
1949	44	19	25	88.4	339	140	4.5	1	40	5	96	6.06	0.75	1	2.79	73	1.655	1.436	2	8.162	24.4	199.153	34025.01199	1	95	11341.67066	106	112	112	72	72	68	110	70.667	2	2	2	2	2	2	2	5.5	2	10
1950	48	12	22	57.46	255.8	139	4	2	27	5	83	6.05	2.35	1	4.99	71	2.276	1.24	2	7.988	23.5	187.718	12336.32778	1	96	4112.10926	108	108	114	72	66	68	110	68.667	2	2	2	2	2	2	2	5.1	2	9
1951	43	15	21	74.26	178.4	139	3.8	2	25	3	85	4.78	1.42	1	5.2	39	3.569	1.003	2	7.413	26.3	194.962	100647.6027	1	91	33549.2009	110	110	114	72	60	64	111.333	65.333	2	2	2	2	2	2	2	5.2	2	13
1952	40	7	19	68.07	291.5	139	4.3	2	41	4	101	27.42	1.24	1	5.35	124	3.465	6.838	2	8.742	29.3	256.141	18884.31701	1	96	6294.772337	112	114	108	72	68	66	111.333	68.667	2	2	2	2	2	2	2	5.5	2	10
1953	40	21	24	56.58	345	138	4.3	1	58	3	128	647.5	0.75	1	5.09	145	3.595	204.642	2	9.136	51.5	470.504	28346.53309	1	95	9448.844363	112	116	108	68	60	66	112	64.667	2	2	2	2	1	1	1	8.5	1	11
1954	45	15	21	74.26	273.6	139	3.9	1	67	5	108	4.47	1.68	1	4.84	114	2.56	1.192	1	8.725	16.2	141.345	11717.86926	2	96	3905.95642	98	112	114	56	64	68	108	62.667	2	2	2	2	2	2	2	5.4	2	14
1955	37	37	29	69.84	333.1	139	4	1	53	3	171	13.29	1.19	1	3.34	85	1.707	5.611	2	8.891	34.1	303.183	165002.3044	2	101	55000.76813	116	120	118	76	76	80	118	77.333	1	1	1	1	1	1	1	6.2	1	15
1956	44	20	26	78.68	434.2	140	4.1	1	23	1	86	6.31	1.71	1	4.03	68	1.965	1.34	2	7.981	28	223.468	34050.14801	1	103	11350.04934	106	106	102	70	72	74	104.667	72	2	2	2	2	2	2	2	5.1	2	9
1957	45	23	19	84.86	297.4	140	3.8	1	38	1	88	4.83	1.34	1	4.14	154	1.991	1.049	2	8.821	30.8	271.687	44071.23725	1	98	14690.41242	130	128	128	90	90	88	128.667	89.333	1	1	1	1	2	2	2	5.3	2	10
1958	45	28	27	50.39	350.9	142	3.8	2	58	3	104	17.28	1.66	1	6.78	139	4.396	4.437	2	8.886	32.5	288.795	194603.3212	1	98	64867.77373	128	128	126	66	66	66	127.333	66	1	1	2	1	2	2	2	5.6	2	9
1959	39	13	18	53.04	356.9	141	3.9	2	23	4	98	19.58	1.03	1	5.09	77	3.672	4.738	2	8.236	38.5	317.086	16969.37176	2	90	5656.457253	108	104	106	66	62	58	106	62	2	2	2	2	2	2	2	5.4	2	10
1960	41	19	23	62.76	374.7	140	3.9	2	64	5	109	20.83	1.29	1	4.14	79	2.431	5.606	1	8.368	28.6	239.325	12295.35266	2	94	4098.450887	138	136	134	80	70	74	136	74.667	1	1	1	1	2	2	2	5.7	2	12
1961	42	11	20	60.11	285.5	140	4.2	2	71	3	99	9.47	1.94	1	5.69	109	3.181	2.315	1	8.593	23.8	204.513	50771.67407	2	100	16923.89136	146	138	140	80	72	74	141.333	75.333	2	2	2	1	2	2	2	5.4	2	1
1962	44	27	29	79.56	291.5	139	4.1	1	36	3	106	10.84	1.24	1	5.61	102	3.853	2.837	2	8.595	29.4	252.693	116811.7617	2	102	38937.2539	134	126	124	84	82	84	128	83.333	1	1	2	1	2	2	2	5.2	2	9
1963	44	19	20	84.86	339	138	3.6	1	27	5	92	14.15	0.98	1	4.55	319	1.914	3.214	2	9.594	35.2	337.709	15533.82953	2	101	5177.943177	118	112	116	80	74	78	115.333	77.333	2	2	2	2	2	2	2	5.2	2	12
1964	43	20	20	81.33	279.6	140	4	1	48	3	99	5.35	1.16	1	5.43	144	3.517	1.308	2	8.872	20.8	184.538	36151.52407	1	98	12050.50802	102	104	102	68	66	70	102.667	68	2	2	2	2	2	2	2	5.7	2	9
1965	49	38	25	71.6	458	140	4.3	1	28	3	97	23.33	0.78	1	4.94	362	2.302	5.588	2	9.773	28.3	276.576	111887.4867	1	94	37295.8289	126	128	128	82	72	78	127.333	77.333	2	2	2	2	2	2	2	5.4	2	13
1966	39	20	20	81.33	416.4	138	3.6	1	73	4	109	13.31	1.37	1	4.32	57	2.664	3.582	1	8.041	40	321.64	11250.1728	2	95	3750.0576	106	114	108	38	30	34	109.333	34	1	1	1	1	2	2	2	6.2	2	13
1967	40	23	30	83.1	309.3	140	4.6	1	66	4	178	54.43	1.32	1	4.16	62	2.534	23.922	1	8.616	27.3	235.217	12715.39905	1	97	4238.46635	120	118	120	68	68	68	119.333	68	2	2	2	2	1	2	1	6.9	1	1
1968	41	15	24	76.91	303.3	141	4	2	70	3	97	9.47	1.5	1	4.63	75	2.741	2.268	1	8.199	39.8	326.32	69784.70183	1	95	23261.56728	134	132	128	52	40	46	131.333	46	1	1	1	1	2	2	2	6.1	2	10
1969	45	17	21	73.37	190.3	142	4	2	63	3	99	6.43	1.58	1	5.95	184	3.414	1.572	1	9.117	27.2	247.982	118209.8095	1	91	39403.26983	140	138	136	76	72	66	138	71.333	1	1	1	1	2	2	2	5.9	2	13
1970	42	14	23	123.76	428.3	140	4.4	1	61	3	110	6.28	2.79	1	5.09	52	2.043	1.706	1	7.959	25.1	199.771	121496.4439	2	95	40498.81463	122	118	124	68	72	70	121.333	70	1	1	1	1	2	2	2	5	2	11
1971	41	27	33	87.52	315.2	140	4.1	2	66	4	102	8.68	1.76	1	4.91	52	2.896	2.186	1	7.883	26.3	207.323	10112.42821	1	96	3370.809403	106	108	104	56	46	56	106	52.667	1	1	1	1	2	2	2	5.7	2	10
1972	40	15	18	121.99	392.6	139	4.3	1	60	4	96	5	1.29	1	5.72	53	4.138	1.185	1	7.841	26.7	209.355	7645.782314	1	99	2548.594105	140	130	134	90	82	88	134.667	86.667	2	2	2	1	2	2	2	6.4	2	11
1973	44	40	29	106.96	291.5	142	4.1	1	26	4	89	14.65	1.24	1	5.38	67	3.801	3.219	2	8	28.1	224.8	17095.95954	2	100	5698.65318	126	118	120	54	60	56	121.333	56.667	2	2	2	2	2	2	2	5.2	2	13
1974	45	32	44	91.94	297.4	142	3.8	1	37	4	85	4.8	1.55	1	4.45	136	2.198	1.007	2	8.662	24.2	209.62	16124.24546	2	97	5374.748487	162	146	156	92	94	86	154.667	90.667	2	2	2	1	2	2	2	5.6	2	9
1975	45	21	20	95.47	303.3	137	3.9	1	65	2	240	15.98	0.88	1	4.19	244	2.043	9.47	1	10.285	32.1	330.149	9554.950099	2	93	3184.983366	132	134	132	84	84	86	132.667	84.667	2	2	2	1	2	2	2	8.9	1	13
1976	41	19	21	71.6	297.4	139	4.1	2	47	3	95	7.96	1.53	1	4.24	76	2.327	1.867	2	8.191	23.3	190.85	152670.4718	1	97	50890.15727	128	128	128	72	72	76	128	73.333	2	2	2	2	2	2	2	5.3	2	10
1977	42	12	26	143.21	547.2	139	4.6	1	80	4	156	12.52	0.8	1	4.01	110	2.638	4.823	1	9.057	24.8	224.614	9337.125921	2	90	3112.375307	136	132	134	72	70	70	134	70.667	2	2	2	1	1	2	2	7.3	1	11
1978	39	13	19	76.02	303.3	139	3.8	2	22	4	92	4.42	1.78	1	4.11	39	2.121	1.004	2	7.492	26.5	198.538	22808.13483	1	98	7602.71161	110	112	112	80	76	80	111.333	78.667	2	2	2	2	2	2	2	5.3	2	10
1979	40	34	41	122.88	356.9	136	4.3	1	49	4	241	13.91	1.14	1	4.01	132	2.198	8.277	2	9.674	34.5	333.753	21183.8573	2	99	7061.285767	130	126	124	68	68	72	126.667	69.333	1	1	1	1	1	2	1	10.7	1	15
1980	42	16	15	61	220.1	139	3.6	2	27	2	100	29	1.11	1	4.16	59	2.741	7.16	2	7.99	25.6	204.544	50840.19033	2	91	16946.73011	108	100	100	62	66	66	102.667	64.667	2	2	2	2	2	2	2	5.6	2	26
1981	43	443	302	77.79	422.3	141	4.4	1	52	4	97	7.04	2.15	1	5.64	114	2.896	1.686	2	8.618	24.4	210.279	17665.31648	2	101	5888.438827	128	132	130	90	92	94	130	92	2	2	2	1	2	2	2	4.8	2	10
1982	49	27	24	109.62	374.7	134	3.7	1	42	3	99	8.81	1.01	1	4.81	208	2.715	2.154	2	9.24	26.9	248.556	100726.5879	1	99	33575.5293	112	118	118	70	74	70	116	71.333	2	2	2	2	2	2	2	5.1	2	12
1983	43	14	20	79.56	380.7	137	3.6	1	30	3	107	24.38	1.4	1	4.81	126	2.767	6.441	2	8.816	23.4	206.294	114466.2706	2	91	38155.42353	118	122	132	64	66	58	124	62.667	2	2	2	2	2	2	2	5.3	2	10
1984	46	12	16	57.46	214.1	139	4.1	2	28	3	80	7.03	1.29	1	4.09	58	2.483	1.389	2	7.749	20.6	159.629	52360.82142	1	97	17453.60714	100	98	100	64	62	66	99.333	64	2	2	2	2	2	2	2	5.9	2	11
1985	41	15	16	59.23	297.4	143	4.4	2	51	4	112	9.7	1.6	1	5.38	87	3.336	2.682	2	8.491	31.8	270.014	16530.99692	2	95	5510.332307	120	118	116	88	86	84	118	86	1	1	1	1	1	2	1	6.8	1	13
1986	45	13	27	101.66	303.3	136	4.4	1	31	5	95	3.97	3.23	1	4.24	35	0.905	0.931	2	7.416	21.7	160.927	24059.7539	1	91	8019.917967	114	116	118	74	80	78	116	77.333	2	2	2	2	2	2	2	5.2	2	11
1987	42	15	18	42.43	226	139	3.6	2	43	4	98	5.73	1.47	1	3.15	39	1.474	1.387	2	7.555	28	211.54	16258.70267	1	99	5419.567557	144	140	136	98	100	94	140	97.333	1	1	2	1	2	2	2	5.5	2	11
1988	45	16	21	56.58	321.2	138	3.9	2	22	4	85	16.24	1.24	1	4.29	53	2.767	3.408	2	7.72	23.7	182.964	13786.88438	1	96	4595.628127	108	110	110	58	52	58	109.333	56	2	2	2	2	2	2	2	5.4	2	12
1989	48	33	26	71.6	380.7	140	3.7	1	33	5	110	15.02	1.63	1	5.69	141	3.336	4.08	2	8.956	28.3	253.455	13173.33937	3	90	4391.113123	124	128	124	80	80	78	125.333	79.333	1	1	1	1	2	2	2	5.2	2	11
1990	40	21	23	58.34	226	137	3.6	2	34	4	97	16.29	1.27	1	3.78	44	2.276	3.902	2	7.666	34.7	266.01	21886.91967	3	90	7295.63989	116	112	112	60	50	56	113.333	55.333	2	2	2	2	2	2	2	5.7	2	11
1991	38	35	29	87.52	285.5	140	3.8	2	63	1	107	20.23	1.16	2	4.29	140	2.405	5.345	1	8.921	30.1	268.522	14796.94263	1	92	4932.31421	136	144	140	64	60	62	140	62	1	1	1	1	2	2	2	5.1	2	12
1992	45	31	28	81.33	368.8	141	4.1	2	65	3	109	14.82	1.32	1	7.24	235	4.707	3.989	1	9.458	28.8	272.39	158914.1246	2	102	52971.37487	116	106	116	72	76	74	112.667	74	2	2	2	2	2	2	2	5.7	2	13
1993	42	22	24	57.46	303.3	139	3.7	2	22	4	79	3.55	1.73	1	4.14	30	2.25	0.692	2	7.077	23.6	167.017	17328.24899	2	100	5776.082997	130	130	122	68	72	60	127.333	66.667	2	2	2	2	2	2	2	5.7	2	15
1994	43	6	17	59.23	279.6	138	3.6	2	24	4	89	13.53	0.93	1	3.23	52	2.043	2.973	2	7.747	22.1	171.209	13078.34834	2	99	4359.449447	112	114	114	68	70	70	113.333	69.333	2	2	2	2	2	2	2	5	2	10
1995	42	23	22	74.26	380.7	140	3.9	1	54	2	104	16.72	0.96	1	4.73	291	2.276	4.294	2	9.625	29.6	284.9	25203.08949	3	90	8401.02983	104	104	106	66	70	70	104.667	68.667	2	2	2	2	2	2	2	5.3	2	14
1996	39	89	64	81.33	416.4	140	4	2	60	1	105	43.58	1.32	1	5.33	180	3.077	11.299	1	9.154	36	329.544	10218.57496	1	99	3406.191653	86	84	84	68	64	58	84.667	63.333	1	1	1	1	2	2	2	6.2	2	10
1997	43	23	14	68.95	136.8	138	3.9	1	42	1	106	17.72	1.06	1	3.1	179	1.112	4.638	2	9.158	29.8	272.908	31576.72683	2	94	10525.57561	120	116	122	64	62	68	119.333	64.667	2	2	2	2	2	2	2	6	2	11
1998	43	14	23	53.04	285.5	140	3.9	2	66	5	99	4.44	2.38	1	7.45	82	4.655	1.085	1	8.309	20.4	169.504	13480.29343	2	96	4493.431143	138	132	128	70	74	68	132.667	70.667	2	2	2	1	2	2	2	5.5	2	12
1999	47	26	22	82.21	386.6	137	3.8	1	69	4	133	6.76	1.6	1	5.46	262	2.508	2.22	1	9.766	24.1	235.361	11218.73045	2	101	3739.576817	190	174	174	90	84	84	179.333	86	1	1	1	1	2	2	2	5.8	2	15
[truncated: 5,669 more rows]
