# Supplementary material for: Insulin resistance markers HOMA-IR, TyG and TyG-BMI index in relation to heart failure risk: NHANES 2011-2016
Source: PLoS One. 2025 Sep 29;20(9):e0331740. doi: 10.1371/journal.pone.0331740 (PMC12478908; doi:10.1371/journal.pone.0331740)
Supplement: S2 File — (CSV) [file pone.0331740.s002.csv]

HOMA.IR	b	se	pval	P.for.intervention	OR	or_lci95	or_uci95	CI_combined	OR (95% CI)
model	0.016522	0.005191	0.00261	NA	1.016659243	1.006367829	1.0270559	1.006 - 1.027	1.017(1.006 - 1.027)
Q2	-0.0358	0.2319	0.878051	NA	0.964833241	0.612427935	1.520020771	0.612 - 1.520	0.965(0.612 - 1.520)
Q3	0.1533	0.2322	0.51254	NA	1.165674629	0.739477074	1.837511113	0.739 - 1.838	1.166(0.739 - 1.838)
Q4	0.9465	0.2307	0.000174	NA	2.576675495	1.639396195	4.049818236	1.639 - 4.050	2.577(1.639 - 4.050)
model1	0.01213	0.003858	0.00313	NA	1.012203867	1.004578771	1.01988684	1.005 - 1.020	1.012(1.005 - 1.020)
Q2	-0.210962	0.223422	0.35102	NA	0.809804839	0.522636482	1.254761005	0.523 - 1.255	0.810(0.523 - 1.255)
Q3	-0.071503	0.227369	0.75488	NA	0.930993485	0.59621959	1.453741009	0.596 - 1.454	0.931(0.596 - 1.454)
Q4	0.724512	0.225867	0.00272	NA	2.063723757	1.325530398	3.213020049	1.326 - 3.213	2.064(1.326 - 3.213)
model2	0.009792	0.004029	0.0202	NA	1.009840098	1.001896957	1.017846214	1.002 - 1.018	1.010(1.002 - 1.018)
Q2	-0.247931	0.23622	0.301316	NA	0.78041379	0.491191012	1.239936539	0.491 - 1.240	0.780(0.491 - 1.240)
Q3	-0.183811	0.236534	0.442472	NA	0.832093055	0.523395629	1.322859445	0.523 - 1.323	0.832(0.523 - 1.323)
Q4	0.44666	0.233866	0.064612	NA	1.563082761	0.988351021	2.472024276	0.988 - 2.472	1.563(0.988 - 2.472)
model3	0.006035	0.004234	0.1629	NA	1.006053247	0.99773892	1.014436859	0.998 - 1.014	1.006(0.998 - 1.014)
Q2	-0.256346	0.236759	0.286777	NA	0.773874162	0.486560689	1.23084588	0.487 - 1.231	0.774(0.487 - 1.231)
Q3	-0.224909	0.23281	0.341038	NA	0.798588887	0.506001017	1.260361519	0.506 - 1.260	0.799(0.506 - 1.260)
Q4	0.333255	0.244913	0.182827	NA	1.395503106	0.863488689	2.255303334	0.863 - 2.255	1.396(0.863 - 2.255)
model4	0.001531	0.005094	0.765829	NA	1.001532173	0.991582388	1.011581796	0.992 - 1.012	1.002(0.992 - 1.012)
Q2	-0.3698909	0.2297293	0.11859	NA	0.690809694	0.440361047	1.0836972	0.440 - 1.084	0.691(0.440 - 1.084)
Q3	-0.4008222	0.2172909	0.07569	NA	0.669769135	0.437485217	1.025384807	0.437 - 1.025	0.670(0.437 - 1.025)
Q4	0.0068405	0.2548005	0.97877	NA	1.00686395	0.611054895	1.659057185	0.611 - 1.659	1.007(0.611 - 1.659)
model5	-0.0033215	0.0056669	0.56249	NA	0.99668401	0.98567497	1.007816011	0.986 - 1.008	0.997(0.986 - 1.008)
Q2	-0.4564414	0.241396	0.06984	NA	0.633534133	0.394720421	1.016834896	0.395 - 1.017	0.634(0.395 - 1.017)
Q3	-0.5791479	0.2315773	0.01902	NA	0.560375659	0.355923518	0.882270666	0.356 - 0.882	0.560(0.356 - 0.882)
Q4	-0.2947232	0.28587	0.31205	NA	0.744737702	0.425271113	1.304189793	0.425 - 1.304	0.745(0.425 - 1.304)
Gender	NA	NA	NA	0.0015481	NA	NA	NA	NA - NA	NA(NA - NA)
Female	0.037531	0.008324	4.47E-05	NA	1.038244182	1.021442619	1.055322112	1.021 - 1.055	1.038(1.021 - 1.055)
Q2	-0.04331	0.39135	0.9124	NA	0.957614484	0.444699725	2.062122929	0.445 - 2.062	0.958(0.445 - 2.062)
Q3	-0.07279	0.41382	0.8612	NA	0.929796067	0.413177829	2.092369592	0.413 - 2.092	0.930(0.413 - 2.092)
Q4	0.86954	0.35418	0.0181	NA	2.385813127	1.191659889	4.776618169	1.192 - 4.777	2.386(1.192 - 4.777)
Male	0.007986	0.003741	0.0381	NA	1.008017973	1.000653854	1.015436287	1.001 - 1.015	1.008(1.001 - 1.015)
Q2	-0.02335	0.33206	0.94427	NA	0.976920502	0.509570227	1.872899191	0.510 - 1.873	0.977(0.510 - 1.873)
Q3	0.38521	0.2683	0.15816	NA	1.469922973	0.868786386	2.487002077	0.869 - 2.487	1.470(0.869 - 2.487)
Q4	1.04779	0.30062	0.00113	NA	2.851342682	1.581817971	5.139753905	1.582 - 5.140	2.851(1.582 - 5.140)
Race	NA	NA	NA	0.43662	NA	NA	NA	NA - NA	NA(NA - NA)
Mexican American	0.007645	0.008148	0.355	NA	1.007674298	0.991709478	1.023896124	0.992 - 1.024	1.008(0.992 - 1.024)
Q2	-0.6165	1.033	0.555	NA	0.539830542	0.071277113	4.088507545	0.071 - 4.089	0.540(0.071 - 4.089)
Q3	-0.1021	0.7733	0.896	NA	0.902939253	0.198340902	4.110595876	0.198 - 4.111	0.903(0.198 - 4.111)
Q4	0.6046	0.5175	0.251	NA	1.830519854	0.663849375	5.047534973	0.664 - 5.048	1.831(0.664 - 5.048)
Other Hispanic	0.011296	0.005644	0.0523	NA	1.011360041	1.000233787	1.022610059	1.000 - 1.023	1.011(1.000 - 1.023)
Q2	-0.5744	0.6843	0.407	NA	0.563042593	0.147249331	2.152926329	0.147 - 2.153	0.563(0.147 - 2.153)
Q3	-0.8101	0.5843	0.174	NA	0.444813583	0.141518051	1.398119333	0.142 - 1.398	0.445(0.142 - 1.398)
Q4	0.7502	0.4643	0.115	NA	2.117423459	0.85229037	5.260510104	0.852 - 5.261	2.117(0.852 - 5.261)
Non-Hispanic White	0.022334	0.007365	0.00402	NA	1.022585271	1.007929876	1.037453756	1.008 - 1.037	1.023(1.008 - 1.037)
Q2	-0.05351	0.28877	0.8539	NA	0.947896462	0.538213908	1.669424907	0.538 - 1.669	0.948(0.538 - 1.669)
Q3	0.14622	0.30687	0.6361	NA	1.157450799	0.63429242	2.112105252	0.634 - 2.112	1.157(0.634 - 2.112)
Q4	0.95563	0.30141	0.0028	NA	2.600308261	1.440321568	4.694509339	1.440 - 4.695	2.600(1.440 - 4.695)
Non-Hispanic Black	0.015328	0.005754	0.011	NA	1.015446076	1.004058373	1.026962935	1.004 - 1.027	1.015(1.004 - 1.027)
Q2	0.2976	0.457	0.518819	NA	1.346623031	0.549844372	3.298012453	0.550 - 3.298	1.347(0.550 - 3.298)
Q3	-0.1436	0.5594	0.798714	NA	0.866234172	0.289377273	2.593022024	0.289 - 2.593	0.866(0.289 - 2.593)
Q4	1.2691	0.3168	0.000269	NA	3.557649237	1.912042419	6.619554026	1.912 - 6.620	3.558(1.912 - 6.620)
Other Race - Including Multi-Racial	0.01377	0.0113	0.229	NA	1.013865243	0.991656998	1.036570844	0.992 - 1.037	1.014(0.992 - 1.037)
Q2	0.6184	0.781	0.4328	NA	1.855956135	0.401575387	8.577650144	0.402 - 8.578	1.856(0.402 - 8.578)
Q3	1.5292	0.8133	0.0669	NA	4.614483758	0.937191164	22.72050907	0.937 - 22.721	4.614(0.937 - 22.721)
Q4	0.7469	0.9304	0.4265	NA	2.110447478	0.340723494	13.07214983	0.341 - 13.072	2.110(0.341 - 13.072)
Age	NA	NA	NA	0.4197	NA	NA	NA	NA - NA	NA(NA - NA)
≥60	0.011222	0.004955	0.0283	NA	1.011285203	1.001511341	1.021154449	1.002 - 1.021	1.011(1.002 - 1.021)
Q2	0.1817	0.252	0.474586	NA	1.199254364	0.73182051	1.965251054	0.732 - 1.965	1.199(0.732 - 1.965)
Q3	0.3314	0.2121	0.125393	NA	1.392916848	0.919140762	2.110903384	0.919 - 2.111	1.393(0.919 - 2.111)
Q4	0.7861	0.2099	0.000522	NA	2.194819915	1.454549164	3.311840244	1.455 - 3.312	2.195(1.455 - 3.312)
＜60	0.01697	0.005773	0.00513	NA	1.017114808	1.005670939	1.028688901	1.006 - 1.029	1.017(1.006 - 1.029)
Q2	-0.953	0.5431	0.0863	NA	0.385582539	0.13299071	1.117926913	0.133 - 1.118	0.386(0.133 - 1.118)
Q3	-0.9073	0.5206	0.0883	NA	0.403612508	0.145485915	1.119717028	0.145 - 1.120	0.404(0.145 - 1.120)
Q4	0.8614	0.3813	0.0289	NA	2.366471436	1.120810406	4.996551628	1.121 - 4.997	2.366(1.121 - 4.997)
Diabetes	NA	NA	NA	0.069538	NA	NA	NA	NA - NA	NA(NA - NA)
Yes	-0.001589	0.005723	0.783	NA	0.998412262	0.987275569	1.009674579	0.987 - 1.010	0.998(0.987 - 1.010)
Q2	0.5865	0.5631	0.303	NA	1.797685492	0.596201847	5.420434618	0.596 - 5.420	1.798(0.596 - 5.420)
Q3	0.3119	0.4892	0.527	NA	1.366018084	0.523649873	3.563460061	0.524 - 3.563	1.366(0.524 - 3.563)
Q4	0.4197	0.4303	0.335	NA	1.521505036	0.654628094	3.536324815	0.655 - 3.536	1.522(0.655 - 3.536)
No	0.03738	0.01952	0.0618	NA	1.038087419	0.999121186	1.078573355	0.999 - 1.079	1.038(0.999 - 1.079)
Q2	-0.2258	0.2649	0.3987	NA	0.797877661	0.474732401	1.340984439	0.475 - 1.341	0.798(0.475 - 1.341)
Q3	-0.1428	0.2636	0.5907	NA	0.866927437	0.517132578	1.453327856	0.517 - 1.453	0.867(0.517 - 1.453)
Q4	0.6304	0.2772	0.0279	NA	1.878361774	1.090992683	3.233974901	1.091 - 3.234	1.878(1.091 - 3.234)
Hypertension	NA	NA	NA	0.69514	NA	NA	NA	NA - NA	NA(NA - NA)
Yes	0.011633	0.005233	0.0312	NA	1.011700926	1.001377268	1.022131017	1.001 - 1.022	1.012(1.001 - 1.022)
Q2	-0.05591	0.27432	0.839	NA	0.945624238	0.552347888	1.618916665	0.552 - 1.619	0.946(0.552 - 1.619)
Q3	-0.01941	0.28279	0.946	NA	0.980777161	0.563449031	1.707206485	0.563 - 1.707	0.981(0.563 - 1.707)
Q4	0.46774	0.31264	0.142	NA	1.596382289	0.864992537	2.946194684	0.865 - 2.946	1.596(0.865 - 2.946)
No	0.015157	0.006725	0.029	NA	1.01527245	1.001977954	1.028743341	1.002 - 1.029	1.015(1.002 - 1.029)
Q2	-0.8322	0.6613	0.2149	NA	0.435091032	0.119033775	1.590340271	0.119 - 1.590	0.435(0.119 - 1.590)
Q3	-1.3076	0.5125	0.0143	NA	0.270468402	0.099053022	0.73852524	0.099 - 0.739	0.270(0.099 - 0.739)
Q4	0.8038	0.5526	0.1529	NA	2.234014073	0.756316001	6.598854016	0.756 - 6.599	2.234(0.756 - 6.599)
