# Supplementary material for: Insulin resistance markers HOMA-IR, TyG and TyG-BMI index in relation to heart failure risk: NHANES 2011-2016
Source: PLoS One. 2025 Sep 29;20(9):e0331740. doi: 10.1371/journal.pone.0331740 (PMC12478908; doi:10.1371/journal.pone.0331740)
Supplement: S3 File — (CSV) [file pone.0331740.s003.csv]

TyG	b	se	pval	P.for.intervention	OR	or_lci95	or_uci95	CI_combined	OR (95% CI)
model	0.5867	0.1086	2.26E-06	NA	1.798045066	1.453310416	2.224553008	1.453 - 2.225	1.798(1.453 - 2.225)
Q2	0.4464	0.274	0.110421	NA	1.562676412	0.913346456	2.673637755	0.913 - 2.674	1.563(0.913 - 2.674)
Q3	0.7881	0.2212	0.000896	NA	2.199213948	1.425536166	3.392787992	1.426 - 3.393	2.199(1.426 - 3.393)
Q4	1.2728	0.2292	1.53E-06	NA	3.570836921	2.278615451	5.595887763	2.279 - 5.596	3.571(2.279 - 5.596)
model1	0.513004	0.125532	0.000205	NA	1.670301251	1.305989877	2.136238816	1.306 - 2.136	1.670(1.306 - 2.136)
Q2	0.17985	0.287785	0.5357	NA	1.197037794	0.680989358	2.104143719	0.681 - 2.104	1.197(0.681 - 2.104)
Q3	0.473881	0.230577	0.0468	NA	1.606215836	1.022192755	2.523916647	1.022 - 2.524	1.606(1.022 - 2.524)
Q4	0.907634	0.228079	3.00E-04	NA	2.478451574	1.585023383	3.875477341	1.585 - 3.875	2.478(1.585 - 3.875)
model2	0.61452	0.151499	0.000256	NA	1.848768977	1.373801837	2.487947417	1.374 - 2.488	1.849(1.374 - 2.488)
Q2	0.180252	0.280713	0.525099	NA	1.1975191	0.69077199	2.076013525	0.691 - 2.076	1.198(0.691 - 2.076)
Q3	0.479603	0.221089	0.037145	NA	1.615432948	1.047355651	2.49163081	1.047 - 2.492	1.615(1.047 - 2.492)
Q4	0.951792	0.237329	0.000314	NA	2.590347405	1.626819953	4.124549658	1.627 - 4.125	2.590(1.627 - 4.125)
model3	0.56841	0.17195	0.002196	NA	1.765457741	1.26034816	2.473000028	1.260 - 2.473	1.765(1.260 - 2.473)
Q2	0.161858	0.288052	0.577977	NA	1.175693281	0.668496632	2.067706289	0.668 - 2.068	1.176(0.668 - 2.068)
Q3	0.439896	0.231341	0.065997	NA	1.552545745	0.986558791	2.44323837	0.987 - 2.443	1.553(0.987 - 2.443)
Q4	0.856004	0.278146	0.00418	NA	2.353736346	1.364567925	4.059947977	1.365 - 4.060	2.354(1.365 - 4.060)
model4	0.408541	0.1554544	0.0134	NA	1.504620941	1.109434444	2.040574986	1.109 - 2.041	1.505(1.109 - 2.041)
Q2	0.1097956	0.2955976	0.713109	NA	1.116049927	0.625267516	1.992055253	0.625 - 1.992	1.116(0.625 - 1.992)
Q3	0.3195889	0.2490483	0.209928	NA	1.376561743	0.844892593	2.242796597	0.845 - 2.243	1.377(0.845 - 2.243)
Q4	0.6579737	0.2884718	0.030365	NA	1.930875834	1.0969888	3.398650456	1.097 - 3.399	1.931(1.097 - 3.399)
model5	-0.0781911	0.2158264	0.71986	NA	0.924787683	0.60579669	1.411747987	0.606 - 1.412	0.925(0.606 - 1.412)
Q2	-0.0294894	0.2885024	0.91937	NA	0.97094117	0.551587881	1.709114336	0.552 - 1.709	0.971(0.552 - 1.709)
Q3	0.0385204	0.2443421	0.87595	NA	1.039271929	0.643785221	1.677711925	0.644 - 1.678	1.039(0.644 - 1.678)
Q4	0.0783352	0.34023	0.81971	NA	1.081485112	0.555150739	2.10683327	0.555 - 2.107	1.081(0.555 - 2.107)
Gender	NA	NA	NA	0.66176	NA	NA	NA	NA - NA	NA(NA - NA)
Female	0.6447	0.1812	0.000883	NA	1.905415319	1.335823559	2.717879553	1.336 - 2.718	1.905(1.336 - 2.718)
Q2	0.5845	0.3934	0.144491	NA	1.794093714	0.829805453	3.878948067	0.830 - 3.879	1.794(0.830 - 3.879)
Q3	0.8056	0.3066	0.011804	NA	2.238038919	1.227112686	4.08179156	1.227 - 4.082	2.238(1.227 - 4.082)
Q4	1.3012	0.3138	0.000151	NA	3.673702467	1.986058458	6.795414184	1.986 - 6.795	3.674(1.986 - 6.795)
Male	0.5475	0.1226	5.12E-05	NA	1.728925297	1.359618302	2.198545488	1.360 - 2.199	1.729(1.360 - 2.199)
Q2	0.2679	0.364	0.46558	NA	1.307216412	0.640478324	2.668029007	0.640 - 2.668	1.307(0.640 - 2.668)
Q3	0.7721	0.3446	0.03014	NA	2.164306529	1.101512241	4.25253808	1.102 - 4.253	2.164(1.102 - 4.253)
Q4	1.2524	0.3598	0.00114	NA	3.498729841	1.72839287	7.082365769	1.728 - 7.082	3.499(1.728 - 7.082)
Race	NA	NA	NA	0.23831	NA	NA	NA	NA - NA	NA(NA - NA)
Mexican American	0.2265	0.2543	0.3793	NA	1.25420261	0.761909117	2.064582445	0.762 - 2.065	1.254(0.762 - 2.065)
Q2	0.7392	1.1094	0.51	NA	2.094259437	0.238062032	18.42344429	0.238 - 18.423	2.094(0.238 - 18.423)
Q3	0.5178	0.873	0.557	NA	1.678331256	0.303225053	9.28945606	0.303 - 9.289	1.678(0.303 - 9.289)
Q4	1.0726	1.1094	0.341	NA	2.922969349	0.33226448	25.71370196	0.332 - 25.714	2.923(0.332 - 25.714)
Other Hispanic	0.7127	0.3693	0.0609	NA	2.039490456	0.988933687	4.206066971	0.989 - 4.206	2.039(0.989 - 4.206)
Q2	0.2194	0.7037	0.757	NA	1.245329309	0.31353258	4.946360235	0.314 - 4.946	1.245(0.314 - 4.946)
Q3	-0.1146	0.7472	0.879	NA	0.891722762	0.206158085	3.857086092	0.206 - 3.857	0.892(0.206 - 3.857)
Q4	0.8659	0.6039	0.16	NA	2.377144554	0.727789079	7.764359751	0.728 - 7.764	2.377(0.728 - 7.764)
Non-Hispanic White	0.5685	0.1442	0.00028	NA	1.765616639	1.330916763	2.342296832	1.331 - 2.342	1.766(1.331 - 2.342)
Q2	0.5423	0.4102	0.193084	NA	1.71995822	0.76974807	3.843148682	0.770 - 3.843	1.720(0.770 - 3.843)
Q3	0.9576	0.3205	0.004633	NA	2.605435918	1.390161601	4.88309871	1.390 - 4.883	2.605(1.390 - 4.883)
Q4	1.316	0.3221	0.000188	NA	3.728477599	1.983145063	7.009847877	1.983 - 7.010	3.728(1.983 - 7.010)
Non-Hispanic Black	0.6253	0.1457	0.000105	NA	1.868806515	1.404565497	2.486489807	1.405 - 2.486	1.869(1.405 - 2.486)
Q2	0.3984	0.2895	0.177	NA	1.489439687	0.844492013	2.626940865	0.844 - 2.627	1.489(0.844 - 2.627)
Q3	0.5854	0.367	0.119	NA	1.795709126	0.874660035	3.686656685	0.875 - 3.687	1.796(0.875 - 3.687)
Q4	1.4113	0.2905	1.96E-05	NA	4.101283609	2.320818674	7.247669725	2.321 - 7.248	4.101(2.321 - 7.248)
Other Race - Including Multi-Racial	1.1773	0.2536	2.99E-05	NA	3.245599244	1.974359417	5.335358072	1.974 - 5.335	3.246(1.974 - 5.335)
Q2	-0.6615	0.9364	0.4837	NA	0.516076639	0.082344468	3.234401813	0.082 - 3.234	0.516(0.082 - 3.234)
Q3	0.7807	0.9112	0.3963	NA	2.182999831	0.365952403	13.02215321	0.366 - 13.022	2.183(0.366 - 13.022)
Q4	1.9748	0.7672	0.0136	NA	7.205178474	1.601735934	32.41145793	1.602 - 32.411	7.205(1.602 - 32.411)
Age	NA	NA	NA	0.65256	NA	NA	NA	NA - NA	NA(NA - NA)
≥60	0.5111	0.1448	0.000959	NA	1.667124023	1.255196332	2.214237278	1.255 - 2.214	1.667(1.255 - 2.214)
Q2	0.01678	0.27082	0.95087	NA	1.016921575	0.598082126	1.729076066	0.598 - 1.729	1.017(0.598 - 1.729)
Q3	0.48971	0.29421	0.10312	NA	1.631842917	0.916730631	2.904791457	0.917 - 2.905	1.632(0.917 - 2.905)
Q4	0.83176	0.25977	0.00254	NA	2.297358535	1.380727867	3.822517359	1.381 - 3.823	2.297(1.381 - 3.823)
＜60	0.6028	0.1808	0.0017	NA	1.827227882	1.282013642	2.604310612	1.282 - 2.604	1.827(1.282 - 2.604)
Q2	0.8672	0.558	0.127307	NA	2.380236851	0.797335289	7.105577223	0.797 - 7.106	2.380(0.797 - 7.106)
Q3	0.7642	0.4996	0.13332	NA	2.147275867	0.806528536	5.716838827	0.807 - 5.717	2.147(0.807 - 5.717)
Q4	1.415	0.3919	0.000778	NA	4.116486466	1.909566017	8.873985332	1.910 - 8.874	4.116(1.910 - 8.874)
Diabetes	NA	NA	NA	0.045138	NA	NA	NA	NA - NA	NA(NA - NA)
Yes	0.09237	0.12948	0.47923	NA	1.096770552	0.850942432	1.413615773	0.851 - 1.414	1.097(0.851 - 1.414)
Q2	0.3041	0.459	0.511	NA	1.35540459	0.551264802	3.332557409	0.551 - 3.333	1.355(0.551 - 3.333)
Q3	0.2178	0.4463	0.628	NA	1.243338375	0.518431174	2.981862186	0.518 - 2.982	1.243(0.518 - 2.982)
Q4	0.1692	0.3625	0.643	NA	1.184356987	0.581991172	2.410176545	0.582 - 2.410	1.184(0.582 - 2.410)
No	0.4604	0.1558	0.00492	NA	1.584707741	1.167695327	2.150645436	1.168 - 2.151	1.585(1.168 - 2.151)
Q2	0.3415	0.3318	0.309099	NA	1.407056593	0.73430706	2.696158548	0.734 - 2.696	1.407(0.734 - 2.696)
Q3	0.6473	0.273	0.022207	NA	1.910375845	1.118758961	3.262128838	1.119 - 3.262	1.910(1.119 - 3.262)
Q4	1.0519	0.2863	0.000644	NA	2.863085817	1.633544183	5.018083059	1.634 - 5.018	2.863(1.634 - 5.018)
Hypertension	NA	NA	NA	0.2732	NA	NA	NA	NA - NA	NA(NA - NA)
Yes	0.4176	0.1295	0.00232	NA	1.518313228	1.177955136	1.957014309	1.178 - 1.957	1.518(1.178 - 1.957)
Q2	0.5179	0.3087	0.10047	NA	1.678499098	0.916537771	3.07391502	0.917 - 3.074	1.678(0.917 - 3.074)
Q3	0.7019	0.2398	0.00539	NA	2.017582475	1.260983535	3.228146069	1.261 - 3.228	2.018(1.261 - 3.228)
Q4	1.0117	0.2253	5.09E-05	NA	2.750272506	1.768465108	4.277154705	1.768 - 4.277	2.750(1.768 - 4.277)
No	-0.1084	0.4371	0.805	NA	0.897268617	0.380939008	2.113437989	0.381 - 2.113	0.897(0.381 - 2.113)
Q2	-0.5711	0.646	0.381	NA	0.564903703	0.159253183	2.0038293	0.159 - 2.004	0.565(0.159 - 2.004)
Q3	-0.1644	0.6572	0.804	NA	0.848402593	0.233981787	3.076252083	0.234 - 3.076	0.848(0.234 - 3.076)
Q4	0.0996	0.7169	0.89	NA	1.104728938	0.271030478	4.502910655	0.271 - 4.503	1.105(0.271 - 4.503)
