# Supplementary material for: Insulin resistance markers HOMA-IR, TyG and TyG-BMI index in relation to heart failure risk: NHANES 2011-2016
Source: PLoS One. 2025 Sep 29;20(9):e0331740. doi: 10.1371/journal.pone.0331740 (PMC12478908; doi:10.1371/journal.pone.0331740)
Supplement: S4 File — (CSV) [file pone.0331740.s004.csv]

TyG.BMI	b	se	pval	P.for.intervention	OR	or_lci95	or_uci95	CI_combined	OR (95% CI)
model	0.005834	0.00103	9.18E-07	NA	1.005851051	1.003822487	1.007883714	1.004 - 1.008	1.006(1.004 - 1.008)
Q2	-0.01157	0.23233	0.96052	NA	0.988496675	0.62691971	1.558613743	0.627 - 1.559	0.988(0.627 - 1.559)
Q3	0.41821	0.29261	0.159997	NA	1.519239681	0.856153497	2.695882476	0.856 - 2.696	1.519(0.856 - 2.696)
Q4	0.98114	0.2548	0.000378	NA	2.667495454	1.618875868	4.395353675	1.619 - 4.395	2.667(1.619 - 4.395)
model1	0.006731	0.001199	1.66E-06	NA	1.006753704	1.00439057	1.009122398	1.004 - 1.009	1.007(1.004 - 1.009)
Q2	-0.39564	0.23805	0.10473	NA	0.673249022	0.422224549	1.073514666	0.422 - 1.074	0.673(0.422 - 1.074)
Q3	0.18048	0.2719	0.51086	NA	1.197792165	0.702967935	2.040926762	0.703 - 2.041	1.198(0.703 - 2.041)
Q4	0.84885	0.26898	0.00313	NA	2.336957805	1.379400797	3.959234902	1.379 - 3.959	2.337(1.379 - 3.959)
model2	0.005587	0.001313	0.000143	NA	1.005602636	1.003018065	1.008193867	1.003 - 1.008	1.006(1.003 - 1.008)
Q2	-0.470466	0.238174	0.056397	NA	0.624711085	0.391689032	0.996361675	0.392 - 0.996	0.625(0.392 - 0.996)
Q3	0.074019	0.27318	0.788066	NA	1.076827265	0.630391767	1.839422751	0.630 - 1.839	1.077(0.630 - 1.839)
Q4	0.634078	0.278796	0.029374	NA	1.885283109	1.091592719	3.256060926	1.092 - 3.256	1.885(1.092 - 3.256)
model3	0.005195	0.001449	0.001014	NA	1.005208517	1.002357735	1.008067408	1.002 - 1.008	1.005(1.002 - 1.008)
Q2	-0.487311	0.243351	0.053504	NA	0.614275963	0.381258003	0.989710265	0.381 - 0.990	0.614(0.381 - 0.990)
Q3	0.032883	0.272697	0.904753	NA	1.033429621	0.605559097	1.763621067	0.606 - 1.764	1.033(0.606 - 1.764)
Q4	0.546391	0.301971	0.079503	NA	1.727008982	0.955546205	3.12131429	0.956 - 3.121	1.727(0.956 - 3.121)
model4	0.0030022	0.0015968	0.06982	NA	1.003006711	0.99987248	1.006150767	1.000 - 1.006	1.003(1.000 - 1.006)
Q2	-0.6011026	0.251897	0.024018	NA	0.54820685	0.334599589	0.898180274	0.335 - 0.898	0.548(0.335 - 0.898)
Q3	-0.1616794	0.2579271	0.535841	NA	0.8507139	0.513134895	1.410377947	0.513 - 1.410	0.851(0.513 - 1.410)
Q4	0.1413281	0.3185182	0.660666	NA	1.151802492	0.616949829	2.150335275	0.617 - 2.150	1.152(0.617 - 2.150)
model5	0.0015584	0.0018487	0.40638	NA	1.001559615	0.997937079	1.005195301	0.998 - 1.005	1.002(0.998 - 1.005)
Q2	-0.7411088	0.2473632	0.00594	NA	0.476585185	0.293481501	0.773927617	0.293 - 0.774	0.477(0.293 - 0.774)
Q3	-0.4429125	0.2846952	0.13186	NA	0.642163394	0.367542952	1.121974514	0.368 - 1.122	0.642(0.368 - 1.122)
Q4	-0.2469909	0.3561455	0.49414	NA	0.781147802	0.388665548	1.569966498	0.389 - 1.570	0.781(0.389 - 1.570)
Gender	NA	NA	NA	0.18737	NA	NA	NA	NA - NA	NA(NA - NA)
Female	0.004888	0.00131	0.000524	NA	1.004899966	1.002323094	1.007483462	1.002 - 1.007	1.005(1.002 - 1.007)
Q2	0.01697	0.25872	0.948	NA	1.017114808	0.612552148	1.68887259	0.613 - 1.689	1.017(0.613 - 1.689)
Q3	0.57391	0.42704	0.1859	NA	1.77519451	0.768673944	4.09967786	0.769 - 4.100	1.775(0.769 - 4.100)
Q4	0.71045	0.34659	0.0464	NA	2.034906761	1.03162332	4.013912294	1.032 - 4.014	2.035(1.032 - 4.014)
Male	0.007111	0.00135	3.58E-06	NA	1.007136343	1.004474983	1.009804755	1.004 - 1.010	1.007(1.004 - 1.010)
Q2	-0.008289	0.357864	0.981625	NA	0.991745259	0.491790513	1.999954519	0.492 - 2.000	0.992(0.492 - 2.000)
Q3	0.289104	0.293408	0.329849	NA	1.335230585	0.751280887	2.373068112	0.751 - 2.373	1.335(0.751 - 2.373)
Q4	1.279506	0.317136	0.000215	NA	3.594863424	1.930771068	6.693203175	1.931 - 6.693	3.595(1.931 - 6.693)
Race	NA	NA	NA	0.18237	NA	NA	NA	NA - NA	NA(NA - NA)
Mexican American	0.007723	0.001865	0.000216	NA	1.007752899	1.004075884	1.01144338	1.004 - 1.011	1.008(1.004 - 1.011)
Q2	-0.5718	0.8387	0.5	NA	0.564508409	0.109082369	2.921368001	0.109 - 2.921	0.565(0.109 - 2.921)
Q3	0.2108	0.7574	0.783	NA	1.234665397	0.279793346	5.448301997	0.280 - 5.448	1.235(0.280 - 5.448)
Q4	0.671	0.5748	0.252	NA	1.956192535	0.634062341	6.035194001	0.634 - 6.035	1.956(0.634 - 6.035)
Other Hispanic	0.006451	0.002782	0.0257	NA	1.006471853	1.000998778	1.011974851	1.001 - 1.012	1.006(1.001 - 1.012)
Q2	0.8538	0.8231	0.3063	NA	2.348554424	0.467911548	11.78792851	0.468 - 11.788	2.349(0.468 - 11.788)
Q3	0.1484	0.7407	0.8423	NA	1.159976794	0.271614363	4.953884419	0.272 - 4.954	1.160(0.272 - 4.954)
Q4	1.4418	0.6648	0.0366	NA	4.228299911	1.148885107	15.56162581	1.149 - 15.562	4.228(1.149 - 15.562)
Non-Hispanic White	0.004931	0.001345	0.000649	NA	1.004943177	1.002297435	1.007595904	1.002 - 1.008	1.005(1.002 - 1.008)
Q2	-0.211	0.3006	0.4866	NA	0.809774067	0.449249889	1.459619813	0.449 - 1.460	0.810(0.449 - 1.460)
Q3	0.3876	0.3753	0.3076	NA	1.47344029	0.706107349	3.07464055	0.706 - 3.075	1.473(0.706 - 3.075)
Q4	0.8551	0.3242	0.0116	NA	2.35160953	1.245663102	4.439456682	1.246 - 4.439	2.352(1.246 - 4.439)
Non-Hispanic Black	0.005909	0.001614	0.00071	NA	1.005926493	1.002749333	1.009113719	1.003 - 1.009	1.006(1.003 - 1.009)
Q2	0.4846	0.4328	0.2696	NA	1.623525469	0.695108035	3.791978824	0.695 - 3.792	1.624(0.695 - 3.792)
Q3	0.4151	0.3905	0.2943	NA	1.514522185	0.704490805	3.255936677	0.704 - 3.256	1.515(0.704 - 3.256)
Q4	0.909	0.4393	0.0452	NA	2.481839453	1.049141279	5.871017748	1.049 - 5.871	2.482(1.049 - 5.871)
Other Race - Including Multi-Racial	0.011949	0.004417	0.0096	NA	1.012020674	1.003297104	1.020820096	1.003 - 1.021	1.012(1.003 - 1.021)
Q2	0.584	0.7793	0.4577	NA	1.793196892	0.389291056	8.260028187	0.389 - 8.260	1.793(0.389 - 8.260)
Q3	1.253	0.795	0.1223	NA	3.500829709	0.736975964	16.62986208	0.737 - 16.630	3.501(0.737 - 16.630)
Q4	2.5589	0.8194	0.0032	NA	12.92159574	2.593156864	64.38778879	2.593 - 64.388	12.922(2.593 - 64.388)
Age	NA	NA	NA	0.91163	NA	NA	NA	NA - NA	NA(NA - NA)
≥60	0.006068	0.001128	2.44E-06	NA	1.006086448	1.003864568	1.008313245	1.004 - 1.008	1.006(1.004 - 1.008)
Q2	-0.2367	0.3114	0.45134	NA	0.789228021	0.42868024	1.453019783	0.429 - 1.453	0.789(0.429 - 1.453)
Q3	0.2891	0.3069	0.35134	NA	1.335225244	0.731671234	2.436649646	0.732 - 2.437	1.335(0.732 - 2.437)
Q4	0.8512	0.2672	0.00266	NA	2.342456113	1.387478401	3.954728691	1.387 - 3.955	2.342(1.387 - 3.955)
＜60	0.006279	0.0019	0.00185	NA	1.006298754	1.002558267	1.010053197	1.003 - 1.010	1.006(1.003 - 1.010)
Q2	-0.3171	0.3014	0.2985	NA	0.728257926	0.403393002	1.314746669	0.403 - 1.315	0.728(0.403 - 1.315)
Q3	0.3014	0.472	0.5265	NA	1.351749933	0.535947002	3.40934435	0.536 - 3.409	1.352(0.536 - 3.409)
Q4	0.8604	0.47	0.0739	NA	2.364106147	0.941011423	5.939351783	0.941 - 5.939	2.364(0.941 - 5.939)
Diabetes	NA	NA	NA	0.33433	NA	NA	NA	NA - NA	NA(NA - NA)
Yes	0.002613	0.001109	0.0228	NA	1.002616417	1.000439457	1.004798114	1.000 - 1.005	1.003(1.000 - 1.005)
Q2	0.376	0.6371	0.5581	NA	1.456447134	0.417815221	5.076976971	0.418 - 5.077	1.456(0.418 - 5.077)
Q3	1.0944	0.5733	0.0628	NA	2.987389712	0.97115616	9.189559475	0.971 - 9.190	2.987(0.971 - 9.190)
Q4	1.0292	0.5444	0.0653	NA	2.798825878	0.962882393	8.135392599	0.963 - 8.135	2.799(0.963 - 8.135)
No	0.004362	0.001647	0.0111	NA	1.004371527	1.001134523	1.007618998	1.001 - 1.008	1.004(1.001 - 1.008)
Q2	-0.14902	0.26233	0.573	NA	0.861551884	0.515206854	1.440725491	0.515 - 1.441	0.862(0.515 - 1.441)
Q3	0.05734	0.31058	0.854	NA	1.059015815	0.576144489	1.946585476	0.576 - 1.947	1.059(0.576 - 1.947)
Q4	0.59407	0.32105	0.071	NA	1.81134561	0.9654239	3.398479073	0.965 - 3.398	1.811(0.965 - 3.398)
Hypertension	NA	NA	NA	0.94244	NA	NA	NA	NA - NA	NA(NA - NA)
Yes	0.003562	0.001149	0.00331	NA	1.003568351	1.001310818	1.005830974	1.001 - 1.006	1.004(1.001 - 1.006)
Q2	-0.2828	0.2261	0.218	NA	0.753670507	0.483861776	1.173928715	0.484 - 1.174	0.754(0.484 - 1.174)
Q3	0.168	0.3214	0.604	NA	1.182936611	0.630057622	2.220969917	0.630 - 2.221	1.183(0.630 - 2.221)
Q4	0.3985	0.2598	0.132	NA	1.489588638	0.895200109	2.478634987	0.895 - 2.479	1.490(0.895 - 2.479)
No	0.003312	0.003544	0.355	NA	1.003317491	0.996372356	1.010311036	0.996 - 1.010	1.003(0.996 - 1.010)
Q2	-0.147	0.5703	0.7978	NA	0.863293977	0.282299137	2.640023979	0.282 - 2.640	0.863(0.282 - 2.640)
Q3	-1.1012	0.625	0.0851	NA	0.332471878	0.097666174	1.13178949	0.098 - 1.132	0.332(0.098 - 1.132)
Q4	0.7812	0.5949	0.1959	NA	2.184091604	0.680584018	7.009062818	0.681 - 7.009	2.184(0.681 - 7.009)
